# Supplementary material for: Construction of a large scale integrated map of macrophage pathogen recognition and effector systems
Source: BMC Syst Biol. 2010 May 14;4:63. doi: 10.1186/1752-0509-4-63 (PMC2892459; doi:10.1186/1752-0509-4-63)
Supplement: Additional file 1 — Integrated Map of Macrophage Pathways_graphml-Version. This file can be opened, viewed and edited by users using the freely available graph-editor software yEd (yFiles software, Tubingen, Germany). yEd can be downloaded at http://www.yworks.com/en/downloads.html#yEd where full downloading instructions are described. PubMed IDs supporting the interactions of the pathway are stored on appropriate edges and nodes within this .graphml file. Once an edge is selected the PubMed ID may be viewed within the descriptions tab of the properties box for that edge or node. Individual proteins have a url link to their Entrez gene entry. Furthermore some (complicated) processes also have additional notes to describe the events and can be found under the description tab of properties and when hovering over the node. [file 1752-0509-4-63-S1.ZIP]

Archive with 1 entries (1 files):
- Additional-file-1_Integrated-Map-of-Macrophage-Pathways_graphml-version.graphml
