# Supplementary material for: Construction of a large scale integrated map of macrophage pathogen recognition and effector systems
Source: BMC Syst Biol. 2010 May 14;4:63. doi: 10.1186/1752-0509-4-63 (PMC2892459; doi:10.1186/1752-0509-4-63)
Supplement: Additional file 1 — Integrated Map of Macrophage Pathways_graphml-Version. This file can be opened, viewed and edited by users using the freely available graph-editor software yEd (yFiles software, Tubingen, Germany). yEd can be downloaded at http://www.yworks.com/en/downloads.html#yEd where full downloading instructions are described. PubMed IDs supporting the interactions of the pathway are stored on appropriate edges and nodes within this .graphml file. Once an edge is selected the PubMed ID may be viewed within the descriptions tab of the properties box for that edge or node. Individual proteins have a url link to their Entrez gene entry. Furthermore some (complicated) processes also have additional notes to describe the events and can be found under the description tab of properties and when hovering over the node. [file 1752-0509-4-63-S1.ZIP › Additional-file-1_Integrated-Map-of-Macrophage-Pathways_graphml-version.graphml]

<?xml version="1.0" encoding="UTF-8" standalone="no"?>
<graphml xmlns="http://graphml.graphdrawing.org/xmlns/graphml" xmlns:xsi="http://www.w3.org/2001/XMLSchema-instance" xmlns:y="http://www.yworks.com/xml/graphml" xsi:schemaLocation="http://graphml.graphdrawing.org/xmlns/graphml http://www.yworks.com/xml/schema/graphml/1.0/ygraphml.xsd">
  <key for="node" id="d0" yfiles.type="nodegraphics"/>
  <key attr.name="url" attr.type="string" for="node" id="d1"/>
  <key attr.name="description" attr.type="string" for="node" id="d2"/>
  <key for="edge" id="d3" yfiles.type="edgegraphics"/>
  <key attr.name="url" attr.type="string" for="edge" id="d4"/>
  <key attr.name="description" attr.type="string" for="edge" id="d5"/>
  <key for="graphml" id="d6" yfiles.type="resources"/>
  <graph edgedefault="directed" id="G" parse.edges="2575" parse.nodes="2367" parse.order="free">
    <node id="n0">
      <data key="d0">
        <y:ShapeNode>
          <y:Geometry height="24000.0" width="2165.664882382243" x="-2252.8324411911217" y="-10500.0"/>
          <y:Fill color="#F1EDFF" transparent="false"/>
          <y:BorderStyle hasColor="false" type="line" width="4.0"/>
          <y:NodeLabel alignment="center" autoSizePolicy="node_width" fontFamily="Arial Black" fontSize="40" fontStyle="plain" hasBackgroundColor="false" hasLineColor="false" height="60.40625" modelName="internal" modelPosition="t" textColor="#000000" visible="true" width="2165.664882382243" x="0.0" y="4.0">EXTRACELLULAR
</y:NodeLabel>
          <y:Shape type="roundrectangle"/>
        </y:ShapeNode>
      </data>
      <data key="d1"/>
      <data key="d2"/>
    </node>
    <node id="n1">
      <data key="d0">
        <y:ShapeNode>
          <y:Geometry height="24000.0" width="5205.669307104593" x="27.16534644770354" y="-10500.0"/>
          <y:Fill color="#FFFFE7" transparent="false"/>
          <y:BorderStyle hasColor="false" type="line" width="4.0"/>
          <y:NodeLabel alignment="center" autoSizePolicy="node_width" fontFamily="Arial Black" fontSize="40" fontStyle="plain" hasBackgroundColor="false" hasLineColor="false" height="60.40625" modelName="internal" modelPosition="t" textColor="#000000" visible="true" width="5205.669307104593" x="0.0" y="4.0">CYTOPLASM
</y:NodeLabel>
          <y:Shape type="roundrectangle"/>
        </y:ShapeNode>
      </data>
      <data key="d1"/>
      <data key="d2"/>
    </node>
    <node id="n2">
      <data key="d0">
        <y:ShapeNode>
          <y:Geometry height="24000.0" width="142.01880119616646" x="-101.00940059808323" y="-10500.0"/>
          <y:Fill color="#F2CBA4" transparent="false"/>
          <y:BorderStyle hasColor="false" type="line" width="3.0"/>
          <y:NodeLabel alignment="center" autoSizePolicy="content" fontFamily="Arial Black" fontSize="30" fontStyle="plain" hasBackgroundColor="false" hasLineColor="false" height="88.609375" modelName="internal" modelPosition="t" textColor="#000000" visible="true" width="198.9560546875" x="-28.468626745666768" y="4.0">CELL 
MEMBRANE</y:NodeLabel>
          <y:Shape type="rectangle"/>
        </y:ShapeNode>
      </data>
      <data key="d1"/>
      <data key="d2"/>
    </node>
    <node id="n3">
      <data key="d0">
        <y:ShapeNode>
          <y:Geometry height="24000.0" width="3200.0" x="4940.0" y="-10500.0"/>
          <y:Fill color="#EAF5E7" transparent="false"/>
          <y:BorderStyle hasColor="false" type="line" width="4.0"/>
          <y:NodeLabel alignment="center" autoSizePolicy="node_width" fontFamily="Arial Black" fontSize="40" fontStyle="plain" hasBackgroundColor="false" hasLineColor="false" height="60.40625" modelName="internal" modelPosition="t" textColor="#000000" visible="true" width="3200.0" x="0.0" y="4.0">NUCLEUS
</y:NodeLabel>
          <y:Shape type="rectangle"/>
        </y:ShapeNode>
      </data>
      <data key="d1"/>
      <data key="d2"/>
    </node>
    <node id="n4">
      <data key="d0">
        <y:ShapeNode>
          <y:Geometry height="3395.054505687902" width="811.1547152949074" x="3774.422642352546" y="-10197.527252843951"/>
          <y:Fill color="#EBFFFF" transparent="false"/>
          <y:BorderStyle color="#000000" type="line" width="1.0"/>
          <y:NodeLabel alignment="center" autoSizePolicy="content" fontFamily="Arial Black" fontSize="30" fontStyle="plain" hasBackgroundColor="false" hasLineColor="false" height="46.3046875" modelName="internal" modelPosition="t" textColor="#000000" visible="true" width="458.9658203125" x="176.09444749120394" y="4.0">ENDOPLASMIC RETICULUM</y:NodeLabel>
          <y:Shape type="rectangle"/>
        </y:ShapeNode>
      </data>
      <data key="d1"/>
      <data key="d2"/>
    </node>
    <node id="n5">
      <data key="d0">
        <y:ShapeNode>
          <y:Geometry height="3401.1117642134022" width="115.74067789745277" x="3762.1296610512736" y="-10200.5558821067"/>
          <y:Fill color="#EBFFFF" transparent="false"/>
          <y:BorderStyle color="#FF0000" type="line" width="4.0"/>
          <y:NodeLabel alignment="center" autoSizePolicy="node_width" fontFamily="Arial Black" fontSize="30" fontStyle="plain" hasBackgroundColor="false" hasLineColor="false" height="88.609375" modelName="internal" modelPosition="t" textColor="#000000" visible="true" width="198.9560546875" x="-41.607688395023615" y="4.0">ER
MEMBRANE
</y:NodeLabel>
          <y:Shape type="roundrectangle"/>
        </y:ShapeNode>
      </data>
      <data key="d1"/>
      <data key="d2"/>
    </node>
    <node id="n6">
      <data key="d0">
        <y:ShapeNode>
          <y:Geometry height="200.14108548675904" width="178.42865260819963" x="3130.7856736959" y="3079.9294572566205"/>
          <y:Fill color="#EBFFFF" transparent="false"/>
          <y:BorderStyle color="#000000" type="line" width="1.0"/>
          <y:NodeLabel alignment="center" autoSizePolicy="content" fontFamily="Arial" fontSize="24" fontStyle="plain" hasBackgroundColor="false" hasLineColor="false" height="57.625" modelName="internal" modelPosition="b" textColor="#000000" visible="true" width="185.37109375" x="-3.4712205709001864" y="138.51608548675904">ENDOPLASMIC 
RETICULUM</y:NodeLabel>
          <y:Shape type="rectangle"/>
        </y:ShapeNode>
      </data>
      <data key="d1"/>
      <data key="d2"/>
    </node>
    <node id="n7">
      <data key="d0">
        <y:ShapeNode>
          <y:Geometry height="544.5726649075918" width="1138.4953472054247" x="1180.7523263972876" y="-4212.286332453796"/>
          <y:Fill color="#F2CFFF" transparent="false"/>
          <y:BorderStyle color="#333333" type="line" width="1.0"/>
          <y:NodeLabel alignment="right" autoSizePolicy="content" fontFamily="Dialog" fontSize="24" fontStyle="plain" hasBackgroundColor="false" hasLineColor="false" height="33.40234375" modelName="internal" modelPosition="br" textColor="#000000" visible="true" width="225.3203125" x="909.1750347054244" y="507.17032115759184">MITOCHONDRION  </y:NodeLabel>
          <y:Shape type="roundrectangle"/>
        </y:ShapeNode>
      </data>
      <data key="d1"/>
      <data key="d2"/>
    </node>
    <node id="n8">
      <data key="d0">
        <y:ShapeNode>
          <y:Geometry height="553.1608904595796" width="606.5469210567137" x="1086.7265394716433" y="3013.41955477021"/>
          <y:Fill color="#F2CFFF" transparent="false"/>
          <y:BorderStyle color="#FF0000" type="line" width="4.0"/>
          <y:NodeLabel alignment="center" autoSizePolicy="node_width" fontFamily="Arial" fontSize="24" fontStyle="plain" hasBackgroundColor="false" hasLineColor="false" height="30.8125" modelName="internal" modelPosition="t" textColor="#000000" visible="true" width="606.5469210567137" x="0.0" y="4.0">MITOCHONDRIAL MEMBRANE
</y:NodeLabel>
          <y:Shape type="roundrectangle"/>
        </y:ShapeNode>
      </data>
      <data key="d1"/>
      <data key="d2"/>
    </node>
    <node id="n9">
      <data key="d0">
        <y:ShapeNode>
          <y:Geometry height="264.09639195512864" width="286.07266178439886" x="1226.9636691078006" y="3167.9518040224357"/>
          <y:Fill color="#F2CFFF" transparent="false"/>
          <y:BorderStyle color="#0000FF" type="line" width="4.0"/>
          <y:NodeLabel alignment="center" autoSizePolicy="node_width" fontFamily="Arial" fontSize="24" fontStyle="plain" hasBackgroundColor="false" hasLineColor="false" height="30.8125" modelName="internal" modelPosition="b" textColor="#000000" visible="true" width="296.01953125" x="-4.97343473280057" y="229.28389195512864">MITOCHONDRIAL LUMEN
</y:NodeLabel>
          <y:Shape type="roundrectangle"/>
        </y:ShapeNode>
      </data>
      <data key="d1"/>
      <data key="d2"/>
    </node>
    <node id="n10">
      <data key="d0">
        <y:ShapeNode>
          <y:Geometry height="20.0" width="20.0" x="460.0" y="8910.0"/>
          <y:Fill color="#CC99FF" transparent="false"/>
          <y:BorderStyle color="#CC99FF" type="line" width="1.0"/>
          <y:NodeLabel alignment="center" autoSizePolicy="content" fontFamily="Arial Black" fontSize="13" fontStyle="plain" hasBackgroundColor="false" hasLineColor="false" height="22.33203125" modelName="internal" modelPosition="c" textColor="#000000" visible="true" width="14.11181640625" x="2.944091796875" y="-1.166015625">C</y:NodeLabel>
          <y:Shape type="diamond"/>
        </y:ShapeNode>
      </data>
      <data key="d1"/>
      <data key="d2">12686512 
LPS induces tyrosine phosphorylation of JAK2 via TLR4 JAK2 
is tyrosine phosphorylated immediately after LPS stimulation</data>
    </node>
    <node id="n11">
      <data key="d0">
        <y:ShapeNode>
          <y:Geometry height="20.0" width="135.0" x="1912.5" y="7360.0"/>
          <y:Fill color="#CCFFFF" transparent="false"/>
          <y:BorderStyle color="#000000" type="line" width="1.0"/>
          <y:NodeLabel alignment="center" autoSizePolicy="content" fontFamily="Arial Black" fontSize="13" fontStyle="plain" hasBackgroundColor="false" hasLineColor="false" height="22.33203125" modelName="internal" modelPosition="c" textColor="#000000" visible="true" width="113.78271484375" x="10.608642578125" y="-1.166015625">MAP3K14 (NIK)</y:NodeLabel>
          <y:Shape type="roundrectangle"/>
        </y:ShapeNode>
      </data>
      <data key="d1">http://www.ncbi.nlm.nih.gov/sites/entrez?Db=gene&amp;Cmd=ShowDetailView&amp;TermToSearch=9020&amp;ordinalpos=1&amp;itool=EntrezSystem2.PEntrez.Gene.Gene_ResultsPanel.Gene_RVDocSum</data>
      <data key="d2">This gene encodes mitogen-activated protein kinase kinase kinase 14, which is a serine/threonine 
protein-kinase. This kinase binds to TRAF2 and stimulates NF-kappaB activity. It shares sequence 
similarity with several other MAPKK kinases. It participates in an NF-kappaB-inducing signalling 
cascade common to receptors of the tumour-necrosis/nerve-growth factor (TNF/NGF) family and to 
the interleukin-1 type-I receptor.
"EntrezGene"</data>
    </node>
    <node id="n12">
      <data key="d0">
        <y:ShapeNode>
          <y:Geometry height="20.0" width="170.0" x="2195.0" y="7360.0"/>
          <y:Fill color="#CCFFFF" transparent="false"/>
          <y:BorderStyle color="#000000" type="line" width="1.0"/>
          <y:NodeLabel alignment="center" autoSizePolicy="content" fontFamily="Arial Black" fontSize="13" fontStyle="plain" hasBackgroundColor="false" hasLineColor="false" height="22.33203125" modelName="internal" modelPosition="c" textColor="#000000" visible="true" width="96.45361328125" x="36.773193359375" y="-1.166015625">MAP3K14 [P]</y:NodeLabel>
          <y:Shape type="roundrectangle"/>
        </y:ShapeNode>
      </data>
      <data key="d1"/>
      <data key="d2"/>
    </node>
    <node id="n13">
      <data key="d0">
        <y:ShapeNode>
          <y:Geometry height="20.0" width="20.0" x="2090.0" y="7310.0"/>
          <y:Fill color="#CC99FF" transparent="false"/>
          <y:BorderStyle color="#CC99FF" type="line" width="1.0"/>
          <y:NodeLabel alignment="center" autoSizePolicy="content" fontFamily="Arial Black" fontSize="13" fontStyle="plain" hasBackgroundColor="false" hasLineColor="false" height="22.33203125" modelName="internal" modelPosition="c" textColor="#000000" visible="true" width="14.11181640625" x="2.944091796875" y="-1.166015625">C</y:NodeLabel>
          <y:Shape type="diamond"/>
        </y:ShapeNode>
      </data>
      <data key="d1"/>
      <data key="d2"/>
    </node>
    <node id="n14">
      <data key="d0">
        <y:ShapeNode>
          <y:Geometry height="20.0" width="20.0" x="2090.0" y="7360.0"/>
          <y:Fill color="#F0FFFF" transparent="false"/>
          <y:BorderStyle color="#000000" type="line" width="1.0"/>
          <y:NodeLabel alignment="center" autoSizePolicy="content" fontFamily="Arial Black" fontSize="13" fontStyle="plain" hasBackgroundColor="false" hasLineColor="false" height="22.33203125" modelName="internal" modelPosition="c" textColor="#000000" visible="true" width="13.38818359375" x="3.305908203125" y="-1.166015625">P</y:NodeLabel>
          <y:Shape type="ellipse"/>
        </y:ShapeNode>
      </data>
      <data key="d1"/>
      <data key="d2">10094049</data>
    </node>
    <node id="n15">
      <data key="d0">
        <y:ShapeNode>
          <y:Geometry height="20.0" width="20.0" x="1630.0" y="7440.0"/>
          <y:Fill color="#FFFFFF" color2="#FFFFFF" transparent="false"/>
          <y:BorderStyle color="#000000" type="line" width="1.0"/>
          <y:NodeLabel alignment="center" autoSizePolicy="content" fontFamily="Arial Black" fontSize="35" fontStyle="plain" hasBackgroundColor="false" hasLineColor="false" height="53.35546875" modelName="internal" modelPosition="c" textColor="#000000" visible="true" width="13.72412109375" x="3.137939453125" y="-16.677734375">/</y:NodeLabel>
          <y:Shape type="ellipse"/>
        </y:ShapeNode>
      </data>
      <data key="d1"/>
      <data key="d2">12242293</data>
    </node>
    <node id="n16">
      <data key="d0">
        <y:ShapeNode>
          <y:Geometry height="20.0" width="120.0" x="1430.0" y="7440.0"/>
          <y:Fill color="#CCFFFF" transparent="false"/>
          <y:BorderStyle color="#000000" type="line" width="1.0"/>
          <y:NodeLabel alignment="center" autoSizePolicy="content" fontFamily="Arial Black" fontSize="13" fontStyle="plain" hasBackgroundColor="false" hasLineColor="false" height="22.33203125" modelName="internal" modelPosition="c" textColor="#000000" visible="true" width="98.45947265625" x="10.770263671875" y="-1.166015625">IRAK1 [&lt;5&gt;P]</y:NodeLabel>
          <y:Shape type="roundrectangle"/>
        </y:ShapeNode>
      </data>
      <data key="d1"/>
      <data key="d2"/>
    </node>
    <node id="n17">
      <data key="d0">
        <y:ShapeNode>
          <y:Geometry height="20.0" width="100.0" x="1270.0" y="7680.0"/>
          <y:Fill color="#CCFFFF" transparent="false"/>
          <y:BorderStyle color="#000000" type="line" width="1.0"/>
          <y:NodeLabel alignment="center" autoSizePolicy="content" fontFamily="Arial Black" fontSize="13" fontStyle="plain" hasBackgroundColor="false" hasLineColor="false" height="22.33203125" modelName="internal" modelPosition="c" textColor="#000000" visible="true" width="47.33544921875" x="26.332275390625" y="-1.166015625">ECSIT</y:NodeLabel>
          <y:Shape type="roundrectangle"/>
        </y:ShapeNode>
      </data>
      <data key="d1">http://www.ncbi.nlm.nih.gov/sites/entrez?Db=gene&amp;Cmd=ShowDetailView&amp;TermToSearch=51295&amp;ordinalpos=4&amp;itool=EntrezSystem2.PEntrez.Gene.Gene_ResultsPanel.Gene_RVDocSum</data>
      <data key="d2"/>
    </node>
    <node id="n18">
      <data key="d0">
        <y:ShapeNode>
          <y:Geometry height="20.0" width="20.0" x="1400.0" y="7680.0"/>
          <y:Fill color="#FFFF99" transparent="false"/>
          <y:BorderStyle color="#000000" type="line" width="1.0"/>
          <y:NodeLabel alignment="center" autoSizePolicy="content" fontFamily="Arial Black" fontSize="13" fontStyle="plain" hasBackgroundColor="false" hasLineColor="false" height="22.33203125" modelName="internal" modelPosition="c" textColor="#000000" visible="true" width="14.11181640625" x="2.944091796875" y="-1.166015625">B</y:NodeLabel>
          <y:Shape type="ellipse"/>
        </y:ShapeNode>
      </data>
      <data key="d1"/>
      <data key="d2">10465784</data>
    </node>
    <node id="n19">
      <data key="d0">
        <y:ShapeNode>
          <y:Geometry height="35.0" width="100.0" x="1450.0" y="7672.5"/>
          <y:Fill color="#FFFF99" transparent="false"/>
          <y:BorderStyle color="#000000" type="line" width="1.0"/>
          <y:NodeLabel alignment="center" autoSizePolicy="content" fontFamily="Arial Black" fontSize="13" fontStyle="plain" hasBackgroundColor="false" hasLineColor="false" height="40.6640625" modelName="internal" modelPosition="c" textColor="#000000" visible="true" width="51.66455078125" x="24.167724609375" y="-2.83203125">ECSIT:
TRAF6</y:NodeLabel>
          <y:Shape type="roundrectangle"/>
        </y:ShapeNode>
      </data>
      <data key="d1"/>
      <data key="d2"/>
    </node>
    <node id="n20">
      <data key="d0">
        <y:ShapeNode>
          <y:Geometry height="20.0" width="20.0" x="1490.0" y="7760.0"/>
          <y:Fill color="#BFBFBF" transparent="false"/>
          <y:BorderStyle color="#000000" type="line" width="1.0"/>
          <y:NodeLabel alignment="center" autoSizePolicy="content" fontFamily="Arial Black" fontSize="13" fontStyle="plain" hasBackgroundColor="false" hasLineColor="false" height="22.33203125" modelName="internal" modelPosition="c" textColor="#000000" visible="true" width="14.11181640625" x="2.944091796875" y="-1.166015625">X</y:NodeLabel>
          <y:Shape type="ellipse"/>
        </y:ShapeNode>
      </data>
      <data key="d1"/>
      <data key="d2">10465784</data>
    </node>
    <node id="n21">
      <data key="d0">
        <y:ShapeNode>
          <y:Geometry height="20.0" width="140.0" x="1300.0" y="7760.0"/>
          <y:Fill color="#CCFFFF" transparent="false"/>
          <y:BorderStyle color="#000000" type="line" width="1.0"/>
          <y:NodeLabel alignment="center" autoSizePolicy="content" fontFamily="Arial Black" fontSize="13" fontStyle="plain" hasBackgroundColor="false" hasLineColor="false" height="22.33203125" modelName="internal" modelPosition="c" textColor="#000000" visible="true" width="130.3818359375" x="4.80908203125" y="-1.166015625">MAP3K1 (MEKK1)</y:NodeLabel>
          <y:Shape type="roundrectangle"/>
        </y:ShapeNode>
      </data>
      <data key="d1">http://www.ncbi.nlm.nih.gov/sites/entrez?Db=gene&amp;Cmd=ShowDetailView&amp;TermToSearch=4214&amp;ordinalpos=1&amp;itool=EntrezSystem2.PEntrez.Gene.Gene_ResultsPanel.Gene_RVDocSum</data>
      <data key="d2">17906627

MAP3K, or MEK kinase, is a serine/threonine kinase that occupies a pivotal role in a network of 
phosphorylating enzymes integrating cellular responses to a number of mitogenic and metabolic 
stimuli, including insulin (MIM 176730) and many growth factors.[supplied by OMIM]</data>
    </node>
    <node id="n22">
      <data key="d0">
        <y:ShapeNode>
          <y:Geometry height="20.0" width="170.0" x="1535.0" y="7760.0"/>
          <y:Fill color="#CCFFFF" transparent="false"/>
          <y:BorderStyle color="#000000" type="line" width="1.0"/>
          <y:NodeLabel alignment="center" autoSizePolicy="content" fontFamily="Arial Black" fontSize="13" fontStyle="plain" hasBackgroundColor="false" hasLineColor="false" height="22.33203125" modelName="internal" modelPosition="c" textColor="#000000" visible="true" width="88.50634765625" x="40.746826171875" y="-1.166015625">MAP3K1 [A]</y:NodeLabel>
          <y:Shape type="roundrectangle"/>
        </y:ShapeNode>
      </data>
      <data key="d1"/>
      <data key="d2"/>
    </node>
    <node id="n23">
      <data key="d0">
        <y:ShapeNode>
          <y:Geometry height="20.0" width="20.0" x="1490.0" y="7720.0"/>
          <y:Fill color="#99CC00" transparent="false"/>
          <y:BorderStyle hasColor="false" type="line" width="1.0"/>
          <y:NodeLabel alignment="center" autoSizePolicy="content" fontFamily="Arial Black" fontSize="13" fontStyle="plain" hasBackgroundColor="false" hasLineColor="false" height="22.33203125" modelName="internal" modelPosition="c" textColor="#000000" visible="true" width="14.11181640625" x="2.944091796875" y="-1.166015625">A</y:NodeLabel>
          <y:Shape type="diamond"/>
        </y:ShapeNode>
      </data>
      <data key="d1"/>
      <data key="d2">10465784</data>
    </node>
    <node id="n24">
      <data key="d0">
        <y:ShapeNode>
          <y:Geometry height="60.0" width="110.0" x="745.0" y="7260.0"/>
          <y:Fill color="#FFFF99" transparent="false"/>
          <y:BorderStyle color="#000000" type="line" width="1.0"/>
          <y:NodeLabel alignment="center" autoSizePolicy="content" fontFamily="Arial Black" fontSize="13" fontStyle="plain" hasBackgroundColor="false" hasLineColor="false" height="58.99609375" modelName="internal" modelPosition="c" textColor="#000000" visible="true" width="102.78857421875" x="3.605712890625" y="0.501953125">IRAK1 [&lt;5&gt;P]:
TRAF6:
TIFA</y:NodeLabel>
          <y:Shape type="roundrectangle"/>
        </y:ShapeNode>
      </data>
      <data key="d1"/>
      <data key="d2"/>
    </node>
    <node id="n25">
      <data key="d0">
        <y:ShapeNode>
          <y:Geometry height="20.0" width="20.0" x="1480.0" y="7280.0"/>
          <y:Fill color="#FFCC99" transparent="false"/>
          <y:BorderStyle color="#000000" type="line" width="1.0"/>
          <y:NodeLabel alignment="center" autoSizePolicy="content" fontFamily="Arial Black" fontSize="13" fontStyle="plain" hasBackgroundColor="false" hasLineColor="false" height="22.33203125" modelName="internal" modelPosition="c" textColor="#000000" visible="true" width="14.11181640625" x="2.944091796875" y="-1.166015625">D</y:NodeLabel>
          <y:Shape type="ellipse"/>
        </y:ShapeNode>
      </data>
      <data key="d1"/>
      <data key="d2">17635639 
12242293</data>
    </node>
    <node id="n26">
      <data key="d0">
        <y:ShapeNode>
          <y:Geometry height="97.1495132446289" width="133.64712524414062" x="1543.1764373779297" y="7241.425243377686"/>
          <y:Fill color="#FFFF99" transparent="false"/>
          <y:BorderStyle color="#000000" type="line" width="1.0"/>
          <y:NodeLabel alignment="center" autoSizePolicy="content" fontFamily="Arial Black" fontSize="13" fontStyle="plain" hasBackgroundColor="false" hasLineColor="false" height="95.66015625" modelName="internal" modelPosition="c" textColor="#000000" visible="true" width="121.0126953125" x="6.3172149658203125" y="0.7446784973144531">TRAF6 [Ub]:
&lt;n&gt; TIFA:
MAP3K7 [P]:
MAP3K7IP1 [P]:
MAP3K7IP2 [Ub]</y:NodeLabel>
          <y:Shape type="roundrectangle"/>
        </y:ShapeNode>
      </data>
      <data key="d1"/>
      <data key="d2"/>
    </node>
    <node id="n27">
      <data key="d0">
        <y:ShapeNode>
          <y:Geometry height="20.0" width="20.0" x="1080.0" y="7490.0"/>
          <y:Fill color="#98CC00" transparent="false"/>
          <y:BorderStyle hasColor="false" type="line" width="1.0"/>
          <y:NodeLabel alignment="center" autoSizePolicy="content" fontFamily="Arial Black" fontSize="13" fontStyle="plain" hasBackgroundColor="false" hasLineColor="false" height="22.33203125" modelName="internal" modelPosition="c" textColor="#000000" visible="true" width="14.11181640625" x="2.944091796875" y="-1.166015625">A</y:NodeLabel>
          <y:Shape type="diamond"/>
        </y:ShapeNode>
      </data>
      <data key="d1"/>
      <data key="d2">1551980
11460167</data>
    </node>
    <node id="n28">
      <data key="d0">
        <y:ShapeNode>
          <y:Geometry height="60.0" width="100.0" x="1280.0" y="7470.0"/>
          <y:Fill color="#FFFF99" transparent="false"/>
          <y:BorderStyle color="#000000" type="line" width="1.0"/>
          <y:NodeLabel alignment="center" autoSizePolicy="content" fontFamily="Arial Black" fontSize="13" fontStyle="plain" hasBackgroundColor="false" hasLineColor="false" height="58.99609375" modelName="internal" modelPosition="c" textColor="#000000" visible="true" width="89.9599609375" x="5.02001953125" y="0.501953125">UBE2N:
UBE2V1 
(E2 LIGASE)</y:NodeLabel>
          <y:Shape type="roundrectangle"/>
        </y:ShapeNode>
      </data>
      <data key="d1"/>
      <data key="d2">1551980
15492226</data>
    </node>
    <node id="n29">
      <data key="d0">
        <y:ShapeNode>
          <y:Geometry height="20.0" width="20.0" x="1720.0" y="7490.0"/>
          <y:Fill color="#98CC00" transparent="false"/>
          <y:BorderStyle hasColor="false" type="line" width="1.0"/>
          <y:NodeLabel alignment="center" autoSizePolicy="content" fontFamily="Arial Black" fontSize="13" fontStyle="plain" hasBackgroundColor="false" hasLineColor="false" height="22.33203125" modelName="internal" modelPosition="c" textColor="#000000" visible="true" width="14.11181640625" x="2.944091796875" y="-1.166015625">A</y:NodeLabel>
          <y:Shape type="diamond"/>
        </y:ShapeNode>
      </data>
      <data key="d1"/>
      <data key="d2">1551980</data>
    </node>
    <node id="n30">
      <data key="d0">
        <y:ShapeNode>
          <y:Geometry height="100.1759033203125" width="143.7816162109375" x="1828.1091918945312" y="7239.912048339844"/>
          <y:Fill color="#FFFF99" transparent="false"/>
          <y:BorderStyle color="#000000" type="line" width="1.0"/>
          <y:NodeLabel alignment="center" autoSizePolicy="content" fontFamily="Arial Black" fontSize="13" fontStyle="plain" hasBackgroundColor="false" hasLineColor="false" height="95.66015625" modelName="internal" modelPosition="c" textColor="#000000" visible="true" width="121.72998046875" x="11.02581787109375" y="2.25787353515625">TRAF6 [Ub]:
TIFA:
MAP3K7 [P][Ub]:
MAP3K7IP1 [P]:
MAP3K7IP2 [Ub]</y:NodeLabel>
          <y:Shape type="roundrectangle"/>
        </y:ShapeNode>
      </data>
      <data key="d1"/>
      <data key="d2"/>
    </node>
    <node id="n31">
      <data key="d0">
        <y:ShapeNode>
          <y:Geometry height="111.10553741455078" width="132.60902404785156" x="1263.6954879760742" y="7234.447231292725"/>
          <y:Fill color="#FFFF99" transparent="false"/>
          <y:BorderStyle color="#000000" type="line" width="1.0"/>
          <y:NodeLabel alignment="center" autoSizePolicy="content" fontFamily="Arial Black" fontSize="13" fontStyle="plain" hasBackgroundColor="false" hasLineColor="false" height="113.9921875" modelName="internal" modelPosition="c" textColor="#000000" visible="true" width="121.0126953125" x="5.798164367675781" y="-1.4433250427246094">IRAK1 [&lt;5&gt;P]:
TRAF6 [Ub]:
TIFA:
MAP3K7 [P]:
MAP3K7IP1 [P]:
MAP3K7IP2 [Ub]</y:NodeLabel>
          <y:Shape type="roundrectangle"/>
        </y:ShapeNode>
      </data>
      <data key="d1"/>
      <data key="d2"/>
    </node>
    <node id="n32">
      <data key="d0">
        <y:ShapeNode>
          <y:Geometry height="22.0" width="22.0" x="1169.0" y="7279.0"/>
          <y:Fill color="#CCFFFF" color2="#CCFFFF" transparent="false"/>
          <y:BorderStyle color="#000000" type="line" width="1.0"/>
          <y:NodeLabel alignment="center" autoSizePolicy="content" fontFamily="Arial Black" fontSize="13" fontStyle="plain" hasBackgroundColor="false" hasLineColor="false" height="22.33203125" modelName="internal" modelPosition="c" textColor="#000000" visible="true" width="23.5" x="-0.75" y="-0.166015625">AP</y:NodeLabel>
          <y:Shape type="ellipse"/>
        </y:ShapeNode>
      </data>
      <data key="d1"/>
      <data key="d2">12372426
17635639
12242293</data>
    </node>
    <node id="n33">
      <data key="d0">
        <y:ShapeNode>
          <y:Geometry height="20.0" width="20.0" x="900.0" y="7280.0"/>
          <y:Fill color="#FFFF99" transparent="false"/>
          <y:BorderStyle color="#000000" type="line" width="1.0"/>
          <y:NodeLabel alignment="center" autoSizePolicy="content" fontFamily="Arial Black" fontSize="13" fontStyle="plain" hasBackgroundColor="false" hasLineColor="false" height="22.33203125" modelName="internal" modelPosition="c" textColor="#000000" visible="true" width="14.11181640625" x="2.944091796875" y="-1.166015625">B</y:NodeLabel>
          <y:Shape type="ellipse"/>
        </y:ShapeNode>
      </data>
      <data key="d1"/>
      <data key="d2">1551980
15492226
E2 Ligase complex facilitates TRAF6/MAP3K7IP2 binding by 
Ubiquitination of TRAF6 with Ubiquitin from MAP3K7IP2
17635639
10094049
12242293
10838074</data>
    </node>
    <node id="n34">
      <data key="d0">
        <y:ShapeNode>
          <y:Geometry height="22.0" width="22.0" x="2049.0" y="7099.0"/>
          <y:Fill color="#CCFFFF" color2="#CCFFFF" transparent="false"/>
          <y:BorderStyle color="#000000" type="line" width="1.0"/>
          <y:NodeLabel alignment="center" autoSizePolicy="content" fontFamily="Arial Black" fontSize="13" fontStyle="plain" hasBackgroundColor="false" hasLineColor="false" height="22.33203125" modelName="internal" modelPosition="c" textColor="#000000" visible="true" width="23.5" x="-0.75" y="-0.166015625">AP</y:NodeLabel>
          <y:Shape type="ellipse"/>
        </y:ShapeNode>
      </data>
      <data key="d1"/>
      <data key="d2">12372426</data>
    </node>
    <node id="n35">
      <data key="d0">
        <y:ShapeNode>
          <y:Geometry height="77.61088562011719" width="132.60902404785156" x="1993.6954879760742" y="7151.194557189941"/>
          <y:Fill color="#FFFF99" transparent="false"/>
          <y:BorderStyle color="#000000" type="line" width="1.0"/>
          <y:NodeLabel alignment="center" autoSizePolicy="content" fontFamily="Arial Black" fontSize="13" fontStyle="plain" hasBackgroundColor="false" hasLineColor="false" height="77.328125" modelName="internal" modelPosition="c" textColor="#000000" visible="true" width="121.72998046875" x="5.439521789550781" y="0.14138031005859375">TRAF6:
MAP3K7 [Ub][P]:
MAP3K7IP1 [P]:
MAP3K7IP2</y:NodeLabel>
          <y:Shape type="roundrectangle"/>
        </y:ShapeNode>
      </data>
      <data key="d1"/>
      <data key="d2"/>
    </node>
    <node id="n36">
      <data key="d0">
        <y:ShapeNode>
          <y:Geometry height="75.28999328613281" width="117.1495132446289" x="2001.4252433776855" y="6972.355003356934"/>
          <y:Fill color="#FFFF99" transparent="false"/>
          <y:BorderStyle color="#000000" type="line" width="1.0"/>
          <y:NodeLabel alignment="center" autoSizePolicy="content" fontFamily="Arial Black" fontSize="13" fontStyle="plain" hasBackgroundColor="false" hasLineColor="false" height="77.328125" modelName="internal" modelPosition="c" textColor="#000000" visible="true" width="102.2236328125" x="7.462940216064453" y="-1.0190658569335938">TRAF6:
MAP3K7 [Ub]:
MAP3K7IP1:
MAP3K7IP2</y:NodeLabel>
          <y:Shape type="roundrectangle"/>
        </y:ShapeNode>
      </data>
      <data key="d1"/>
      <data key="d2"/>
    </node>
    <node id="n37">
      <data key="d0">
        <y:ShapeNode>
          <y:Geometry height="116.6910400390625" width="133.55690002441406" x="973.221549987793" y="7231.654479980469"/>
          <y:Fill color="#FFFF99" transparent="false"/>
          <y:BorderStyle color="#000000" type="line" width="1.0"/>
          <y:NodeLabel alignment="center" autoSizePolicy="content" fontFamily="Arial Black" fontSize="13" fontStyle="plain" hasBackgroundColor="false" hasLineColor="false" height="113.9921875" modelName="internal" modelPosition="c" textColor="#000000" visible="true" width="121.0126953125" x="6.272102355957031" y="1.34942626953125">IRAK1 [&lt;5&gt;P]:
TRAF6 [Ub]:
TIFA:
MAP3K7:
MAP3K7IP1:
MAP3K7IP2 [Ub]</y:NodeLabel>
          <y:Shape type="roundrectangle"/>
        </y:ShapeNode>
      </data>
      <data key="d1"/>
      <data key="d2"/>
    </node>
    <node id="n38">
      <data key="d0">
        <y:ShapeNode>
          <y:Geometry height="40.0" width="100.0" x="1590.0" y="7370.0"/>
          <y:Fill color="#CCFFFF" transparent="false"/>
          <y:BorderStyle color="#000000" type="line" width="1.0"/>
          <y:NodeLabel alignment="center" autoSizePolicy="content" fontFamily="Arial Black" fontSize="13" fontStyle="plain" hasBackgroundColor="false" hasLineColor="false" height="40.6640625" modelName="internal" modelPosition="c" textColor="#000000" visible="true" width="66.8291015625" x="16.58544921875" y="-0.33203125">IRAK3 
(IRAK-M)</y:NodeLabel>
          <y:Shape type="roundrectangle"/>
        </y:ShapeNode>
      </data>
      <data key="d1"/>
      <data key="d2"/>
    </node>
    <node id="n39">
      <data key="d0">
        <y:ShapeNode>
          <y:Geometry height="20.0" width="20.0" x="1530.0" y="7380.0"/>
          <y:Fill color="#FF0000" transparent="false"/>
          <y:BorderStyle hasColor="false" type="line" width="1.0"/>
          <y:NodeLabel alignment="center" autoSizePolicy="content" fontFamily="Arial Black" fontSize="13" fontStyle="plain" hasBackgroundColor="false" hasLineColor="false" height="22.33203125" modelName="internal" modelPosition="c" textColor="#000000" visible="true" width="9.05908203125" x="5.470458984375" y="-1.166015625">I</y:NodeLabel>
          <y:Shape type="diamond"/>
        </y:ShapeNode>
      </data>
      <data key="d1"/>
      <data key="d2">12791976</data>
    </node>
    <node id="n40">
      <data key="d0">
        <y:ShapeNode>
          <y:Geometry height="20.0" width="100.0" x="160.0" y="7180.0"/>
          <y:Fill color="#CCFFFF" transparent="false"/>
          <y:BorderStyle color="#000000" type="line" width="1.0"/>
          <y:NodeLabel alignment="center" autoSizePolicy="content" fontFamily="Arial Black" fontSize="13" fontStyle="plain" hasBackgroundColor="false" hasLineColor="false" height="22.33203125" modelName="internal" modelPosition="c" textColor="#000000" visible="true" width="40.841796875" x="29.5791015625" y="-1.166015625">TLR4</y:NodeLabel>
          <y:Shape type="roundrectangle"/>
        </y:ShapeNode>
      </data>
      <data key="d1">http://www.ncbi.nlm.nih.gov/sites/entrez?Db=gene&amp;Cmd=ShowDetailView&amp;TermToSearch=7099&amp;ordinalpos=1&amp;itool=EntrezSystem2.PEntrez.Gene.Gene_ResultsPanel.Gene_RVDocSum</data>
      <data key="d2">The protein encoded by this gene is a member of the Toll-like receptor (TLR) family which plays a 
fundamental role in pathogen recognition and activation of innate immunity. TLRs are highly 
conserved from Drosophila to humans and share structural and functional similarities. They 
recognize pathogen-associated molecular patterns (PAMPs) that are expressed on infectious 
agents, and mediate the production of cytokines necessary for the development of effective 
immunity. The various TLRs exhibit different patterns of expression. This receptor is most 
abundantly expressed in placenta, and in myelomonocytic subpopulation of the leukocytes. It has 
been implicated in signal transduction events induced by lipopolysaccharide (LPS) found in most 
gram-negative bacteria. Mutations in this gene have been associated with differences in LPS 
responsiveness. Also, several transcript variants of this gene have been found, but the protein 
coding potential of most of them is uncertain. [provided by RefSeq]</data>
    </node>
    <node id="n41">
      <data key="d0">
        <y:ShapeNode>
          <y:Geometry height="20.0" width="20.0" x="910.0" y="6530.0"/>
          <y:Fill color="#FFFF99" transparent="false"/>
          <y:BorderStyle color="#000000" type="line" width="1.0"/>
          <y:NodeLabel alignment="center" autoSizePolicy="node_width" fontFamily="Arial Black" fontSize="13" fontStyle="plain" hasBackgroundColor="false" hasLineColor="false" height="22.33203125" modelName="internal" modelPosition="c" textColor="#000000" visible="true" width="20.0" x="0.0" y="-1.166015625">B</y:NodeLabel>
          <y:Shape type="ellipse"/>
        </y:ShapeNode>
      </data>
      <data key="d1"/>
      <data key="d2">14751757
TOLLIP associates with IRAK1 in the Cytoplasm until complex is required. N. M.</data>
    </node>
    <node id="n42">
      <data key="d0">
        <y:ShapeNode>
          <y:Geometry height="20.0" width="80.0" x="1500.0" y="6530.0"/>
          <y:Fill color="#CCFFFF" transparent="false"/>
          <y:BorderStyle color="#000000" type="line" width="1.0"/>
          <y:NodeLabel alignment="center" autoSizePolicy="node_width" fontFamily="Arial Black" fontSize="13" fontStyle="plain" hasBackgroundColor="false" hasLineColor="false" height="22.33203125" modelName="internal" modelPosition="c" textColor="#000000" visible="true" width="80.0" x="0.0" y="-1.166015625">TOLLIP [I]</y:NodeLabel>
          <y:Shape type="roundrectangle"/>
        </y:ShapeNode>
      </data>
      <data key="d1"/>
      <data key="d2"/>
    </node>
    <node id="n43">
      <data key="d0">
        <y:ShapeNode>
          <y:Geometry height="20.0" width="80.0" x="250.0" y="6590.0"/>
          <y:Fill color="#CCFFFF" transparent="false"/>
          <y:BorderStyle color="#000000" type="line" width="1.0"/>
          <y:NodeLabel alignment="center" autoSizePolicy="node_width" fontFamily="Arial Black" fontSize="13" fontStyle="plain" hasBackgroundColor="false" hasLineColor="false" height="22.33203125" modelName="internal" modelPosition="c" textColor="#000000" visible="true" width="80.0" x="0.0" y="-1.166015625">TLR6</y:NodeLabel>
          <y:Shape type="roundrectangle"/>
        </y:ShapeNode>
      </data>
      <data key="d1">http://www.ncbi.nlm.nih.gov/sites/entrez?Db=gene&amp;Cmd=ShowDetailView&amp;TermToSearch=10333&amp;ordinalpos=1&amp;itool=EntrezSystem2.PEntrez.Gene.Gene_ResultsPanel.Gene_RVDocSum</data>
      <data key="d2">The protein encoded by this gene is a member of the Toll-like receptor (TLR) family which plays a 
fundamental role in pathogen recognition and activation of innate immunity. TLRs are highly 
conserved from Drosophila to humans and share structural and functional similarities. They 
recognize pathogen-associated molecular patterns (PAMPs) that are expressed on infectious 
agents, and mediate the production of cytokines necessary for the development of effective 
immunity. The various TLRs exhibit different patterns of expression. This receptor functionally 
interacts with toll-like receptor 2 to mediate cellular response to bacterial lipoproteins. [provided by 
RefSeq]</data>
    </node>
    <node id="n44">
      <data key="d0">
        <y:ShapeNode>
          <y:Geometry height="20.0" width="80.0" x="260.0" y="6370.0"/>
          <y:Fill color="#CCFFFF" transparent="false"/>
          <y:BorderStyle color="#000000" type="line" width="1.0"/>
          <y:NodeLabel alignment="center" autoSizePolicy="node_width" fontFamily="Arial Black" fontSize="13" fontStyle="plain" hasBackgroundColor="false" hasLineColor="false" height="22.33203125" modelName="internal" modelPosition="c" textColor="#000000" visible="true" width="80.0" x="0.0" y="-1.166015625">TLR2</y:NodeLabel>
          <y:Shape type="roundrectangle"/>
        </y:ShapeNode>
      </data>
      <data key="d1">http://www.ncbi.nlm.nih.gov/sites/entrez?Db=gene&amp;Cmd=ShowDetailView&amp;TermToSearch=7097&amp;ordinalpos=1&amp;itool=EntrezSystem2.PEntrez.Gene.Gene_ResultsPanel.Gene_RVDocSum</data>
      <data key="d2">The protein encoded by this gene is a member of the Toll-like receptor (TLR) family which plays a 
fundamental role in pathogen recognition and activation of innate immunity. TLRs are highly 
conserved from Drosophila to humans and share structural and functional similarities. They 
recognize pathogen-associated molecular patterns (PAMPs) that are expressed on infectious 
agents, and mediate the production of cytokines necessary for the development of effective 
immunity. The various TLRs exhibit different patterns of expression. This gene is expressed most 
abundantly in peripheral blood leukocytes, and mediates host response to Gram-positive bacteria 
and yeast via stimulation of NF-kappaB. [provided by RefSeq]</data>
    </node>
    <node id="n45">
      <data key="d0">
        <y:ShapeNode>
          <y:Geometry height="20.0" width="100.0" x="1140.0" y="6530.0"/>
          <y:Fill color="#CCFFFF" transparent="false"/>
          <y:BorderStyle color="#000000" type="line" width="1.0"/>
          <y:NodeLabel alignment="center" autoSizePolicy="node_width" fontFamily="Arial Black" fontSize="13" fontStyle="plain" hasBackgroundColor="false" hasLineColor="false" height="22.33203125" modelName="internal" modelPosition="c" textColor="#000000" visible="true" width="100.0" x="0.0" y="-1.166015625">TRAF6</y:NodeLabel>
          <y:Shape type="roundrectangle"/>
        </y:ShapeNode>
      </data>
      <data key="d1">http://www.ncbi.nlm.nih.gov/sites/entrez?Db=gene&amp;Cmd=ShowDetailView&amp;TermToSearch=7189&amp;ordinalpos=1&amp;itool=EntrezSystem2.PEntrez.Gene.Gene_ResultsPanel.Gene_RVDocSum</data>
      <data key="d2">The protein encoded by this gene is a member of the TNF receptor associated factor (TRAF) 
protein family. TRAF proteins are associated with, and mediate signal transduction from 
members of the TNF receptor superfamily. This protein mediates the signaling not only from the 
members of the TNF receptor superfamily, but also from the members of the Toll/IL-1 family. 
Signals from receptors such as CD40, TNFSF11/RANCE and IL-1 have been shown to be 
mediated by this protein. This protein also interacts with various protein kinases including 
IRAK1/IRAK, SRC and PKCzeta, which provides a link between distinct signaling pathways. This 
protein functions as a signal transducer in the NF-kappaB pathway that activates IkappaB 
kinase (IKK) in response to proinflammatory cytokines. The interaction of this protein with 
UBE2N/UBC13, and UBE2V1/UEV1A, which are ubiquitin conjugating enzymes catalyzing the 
formation of polyubiquitin chains, has been found to be required for IKK activation by this 
protein. Two alternatively spliced transcript variants encoding identical proteins have been 
reported. [provided by RefSeq]</data>
    </node>
    <node id="n46">
      <data key="d0">
        <y:ShapeNode>
          <y:Geometry height="20.0" width="80.0" x="1350.0" y="6530.0"/>
          <y:Fill color="#CCFFFF" transparent="false"/>
          <y:BorderStyle color="#000000" type="line" width="1.0"/>
          <y:NodeLabel alignment="center" autoSizePolicy="node_width" fontFamily="Arial Black" fontSize="13" fontStyle="plain" hasBackgroundColor="false" hasLineColor="false" height="22.33203125" modelName="internal" modelPosition="c" textColor="#000000" visible="true" width="80.0" x="0.0" y="-1.166015625">IRAK2</y:NodeLabel>
          <y:Shape type="roundrectangle"/>
        </y:ShapeNode>
      </data>
      <data key="d1">http://www.ncbi.nlm.nih.gov/sites/entrez?Db=gene&amp;Cmd=ShowDetailView&amp;TermToSearch=3656&amp;ordinalpos=1&amp;itool=EntrezSystem2.PEntrez.Gene.Gene_ResultsPanel.Gene_RVDocSum</data>
      <data key="d2">IRAK2 encodes the interleukin-1 receptor-associated kinase 2, one of two putative serine/threonine
 kinases that become associated with the interleukin-1 receptor (IL1R) upon stimulation. IRAK2 is 
reported to participate in the IL1-induced upregulation of NF-kappaB.
"EntrezGene"</data>
    </node>
    <node id="n47">
      <data key="d0">
        <y:ShapeNode>
          <y:Geometry height="20.0" width="80.0" x="380.0" y="6530.0"/>
          <y:Fill color="#CCFFFF" transparent="false"/>
          <y:BorderStyle color="#000000" type="line" width="1.0"/>
          <y:NodeLabel alignment="center" autoSizePolicy="node_width" fontFamily="Arial Black" fontSize="13" fontStyle="plain" hasBackgroundColor="false" hasLineColor="false" height="22.33203125" modelName="internal" modelPosition="c" textColor="#000000" visible="true" width="80.0" x="0.0" y="-1.166015625">MYD88</y:NodeLabel>
          <y:Shape type="roundrectangle"/>
        </y:ShapeNode>
      </data>
      <data key="d1">http://www.ncbi.nlm.nih.gov/sites/entrez?Db=gene&amp;Cmd=ShowDetailView&amp;TermToSearch=4615&amp;ordinalpos=2&amp;itool=EntrezSystem2.PEntrez.Gene.Gene_ResultsPanel.Gene_RVDocSum</data>
      <data key="d2"/>
    </node>
    <node id="n48">
      <data key="d0">
        <y:ShapeNode>
          <y:Geometry height="20.0" width="80.0" x="320.0" y="6720.0"/>
          <y:Fill color="#CCFFFF" transparent="false"/>
          <y:BorderStyle color="#000000" type="line" width="1.0"/>
          <y:NodeLabel alignment="center" autoSizePolicy="node_width" fontFamily="Arial Black" fontSize="13" fontStyle="plain" hasBackgroundColor="false" hasLineColor="false" height="22.33203125" modelName="internal" modelPosition="c" textColor="#000000" visible="true" width="80.0" x="0.0" y="-1.166015625">TIRAP</y:NodeLabel>
          <y:Shape type="roundrectangle"/>
        </y:ShapeNode>
      </data>
      <data key="d1">http://www.ncbi.nlm.nih.gov/sites/entrez?Db=gene&amp;Cmd=ShowDetailView&amp;TermToSearch=114609&amp;ordinalpos=1&amp;itool=EntrezSystem2.PEntrez.Gene.Gene_ResultsPanel.Gene_RVDocSum</data>
      <data key="d2">The innate immune system recognizes microbial pathogens through Toll-like receptors (TLRs), which 
identify pathogen-associated molecular patterns. Different TLRs recognize different 
pathogen-associated molecular patterns and all TLRs have a Toll-interleukin 1 receptor (TIR) 
domain, which is responsible for signal transduction. The protein encoded by this gene is a TIR 
adaptor protein involved in the TLR4 signaling pathway of the immune system. It activates 
NF-kappa-B, MAPK1, MAPK3 and JNK, which then results in cytokine secretion and the inflammatory
 response. Alternative splicing of this gene results in several transcript variants; however, not all
variants have been fully described. [provided by RefSeq]</data>
    </node>
    <node id="n49">
      <data key="d0">
        <y:ShapeNode>
          <y:Geometry height="20.0" width="80.0" x="580.0" y="6530.0"/>
          <y:Fill color="#CCFFFF" transparent="false"/>
          <y:BorderStyle color="#000000" type="line" width="1.0"/>
          <y:NodeLabel alignment="center" autoSizePolicy="node_width" fontFamily="Arial Black" fontSize="13" fontStyle="plain" hasBackgroundColor="false" hasLineColor="false" height="22.33203125" modelName="internal" modelPosition="c" textColor="#000000" visible="true" width="80.0" x="0.0" y="-1.166015625">IRAK4</y:NodeLabel>
          <y:Shape type="roundrectangle"/>
        </y:ShapeNode>
      </data>
      <data key="d1">http://www.ncbi.nlm.nih.gov/sites/entrez?Db=gene&amp;Cmd=ShowDetailView&amp;TermToSearch=51135&amp;ordinalpos=1&amp;itool=EntrezSystem2.PEntrez.Gene.Gene_ResultsPanel.Gene_RVDocSum</data>
      <data key="d2">Interleukin-1 receptor (see IL1R; MIM 147810)-associated kinases (e.g., IRAK1; MIM 300283) are 
important mediators in the signal transduction of Toll-like receptor (TLR, e.g., TLR4; MIM 603030) 
and IL1R family members, collectively referred to as TIRs. IRAK4 functions in this signal 
transduction pathway.[supplied by OMIM]</data>
    </node>
    <node id="n50">
      <data key="d0">
        <y:ShapeNode>
          <y:Geometry height="20.0" width="80.0" x="880.0" y="6460.0"/>
          <y:Fill color="#CCFFFF" transparent="false"/>
          <y:BorderStyle color="#000000" type="line" width="1.0"/>
          <y:NodeLabel alignment="center" autoSizePolicy="node_width" fontFamily="Arial Black" fontSize="13" fontStyle="plain" hasBackgroundColor="false" hasLineColor="false" height="22.33203125" modelName="internal" modelPosition="c" textColor="#000000" visible="true" width="80.0" x="0.0" y="-1.166015625">IRAK1</y:NodeLabel>
          <y:Shape type="roundrectangle"/>
        </y:ShapeNode>
      </data>
      <data key="d1">http://www.ncbi.nlm.nih.gov/sites/entrez?Db=gene&amp;Cmd=ShowDetailView&amp;TermToSearch=3654&amp;ordinalpos=2&amp;itool=EntrezSystem2.PEntrez.Gene.Gene_ResultsPanel.Gene_RVDocSum</data>
      <data key="d2">This gene encodes the interleukin-1 receptor-associated kinase 1, one of two putative 
serine/threonine kinases that become associated with the interleukin-1 receptor (IL1R) upon 
stimulation. This gene is partially responsible for IL1-induced upregulation of the transcription factor
 NF-kappa B. Alternatively spliced transcript variants encoding different isoforms have been found 
for this gene.
"EntrezGene"</data>
    </node>
    <node id="n51">
      <data key="d0">
        <y:ShapeNode>
          <y:Geometry height="20.0" width="80.0" x="970.0" y="6530.0"/>
          <y:Fill color="#CCFFFF" transparent="false"/>
          <y:BorderStyle color="#000000" type="line" width="1.0"/>
          <y:NodeLabel alignment="center" autoSizePolicy="content" fontFamily="Arial Black" fontSize="13" fontStyle="plain" hasBackgroundColor="false" hasLineColor="false" height="22.33203125" modelName="internal" modelPosition="c" textColor="#000000" visible="true" width="37.22998046875" x="21.385009765625" y="-1.166015625">TIFA</y:NodeLabel>
          <y:Shape type="roundrectangle"/>
        </y:ShapeNode>
      </data>
      <data key="d1">http://www.ncbi.nlm.nih.gov/sites/entrez?Db=gene&amp;Cmd=ShowDetailView&amp;TermToSearch=92610&amp;ordinalpos=1&amp;itool=EntrezSystem2.PEntrez.Gene.Gene_ResultsPanel.Gene_RVDocSum</data>
      <data key="d2"/>
    </node>
    <node id="n52">
      <data key="d0">
        <y:ShapeNode>
          <y:Geometry height="20.0" width="20.0" x="1690.0" y="6070.0"/>
          <y:Fill color="#CCFFFF" color2="#CCFFFF" transparent="false"/>
          <y:BorderStyle color="#000000" type="line" width="1.0"/>
          <y:NodeLabel alignment="center" autoSizePolicy="node_width" fontFamily="Arial Black" fontSize="13" fontStyle="plain" hasBackgroundColor="false" hasLineColor="false" height="22.33203125" modelName="internal" modelPosition="c" textColor="#000000" visible="true" width="23.5" x="-1.75" y="-1.166015625">AP</y:NodeLabel>
          <y:Shape type="ellipse"/>
        </y:ShapeNode>
      </data>
      <data key="d1"/>
      <data key="d2">14751757 IRAK4 phosphorylates IRAK1 a further 4 times on as yet unknown residues activating a binding site for TIFA</data>
    </node>
    <node id="n53">
      <data key="d0">
        <y:ShapeNode>
          <y:Geometry height="40.0" width="100.0" x="760.0" y="6520.0"/>
          <y:Fill color="#FFFF99" transparent="false"/>
          <y:BorderStyle color="#000000" type="line" width="1.0"/>
          <y:NodeLabel alignment="center" autoSizePolicy="node_width" fontFamily="Arial Black" fontSize="13" fontStyle="plain" hasBackgroundColor="false" hasLineColor="false" height="40.6640625" modelName="internal" modelPosition="c" textColor="#000000" visible="true" width="100.0" x="0.0" y="-0.33203125">IRAK1:
TOLLIP</y:NodeLabel>
          <y:Shape type="roundrectangle"/>
        </y:ShapeNode>
      </data>
      <data key="d1"/>
      <data key="d2"/>
    </node>
    <node id="n54">
      <data key="d0">
        <y:ShapeNode>
          <y:Geometry height="20.0" width="80.0" x="250.0" y="6110.0"/>
          <y:Fill color="#CCFFFF" transparent="false"/>
          <y:BorderStyle color="#000000" type="line" width="1.0"/>
          <y:NodeLabel alignment="center" autoSizePolicy="node_width" fontFamily="Arial Black" fontSize="13" fontStyle="plain" hasBackgroundColor="false" hasLineColor="false" height="22.33203125" modelName="internal" modelPosition="c" textColor="#000000" visible="true" width="80.0" x="0.0" y="-1.166015625">TLR1</y:NodeLabel>
          <y:Shape type="roundrectangle"/>
        </y:ShapeNode>
      </data>
      <data key="d1">http://www.ncbi.nlm.nih.gov/sites/entrez?Db=gene&amp;Cmd=ShowDetailView&amp;TermToSearch=7096&amp;ordinalpos=1&amp;itool=EntrezSystem2.PEntrez.Gene.Gene_ResultsPanel.Gene_RVDocSum</data>
      <data key="d2">The protein encoded by this gene is a member of the Toll-like receptor (TLR) family which plays a 
fundamental role in pathogen recognition and activation of innate immunity. TLRs are highly 
conserved from Drosophila to humans and share structural and functional similarities. They 
recognize pathogen-associated molecular patterns (PAMPs) that are expressed on infectious 
agents, and mediate the production of cytokines necessary for the development of effective 
immunity. The various TLRs exhibit different patterns of expression. This gene is ubiquitously 
expressed, and at higher levels than other TLR genes. Different length transcripts presumably 
resulting from use of alternative polyadenylation site, and/or from alternative splicing, have been 
noted for this gene. [provided by RefSeq]</data>
    </node>
    <node id="n55">
      <data key="d0">
        <y:ShapeNode>
          <y:Geometry height="20.0" width="20.0" x="510.0" y="6490.0"/>
          <y:Fill color="#CC99FF" transparent="false"/>
          <y:BorderStyle color="#000000" type="line" width="1.0"/>
          <y:NodeLabel alignment="center" autoSizePolicy="content" fontFamily="Arial Black" fontSize="13" fontStyle="plain" hasBackgroundColor="false" hasLineColor="false" height="22.33203125" modelName="internal" modelPosition="c" textColor="#000000" visible="true" width="24.94091796875" x="-2.470458984375" y="-1.166015625">OR</y:NodeLabel>
          <y:Shape type="ellipse"/>
        </y:ShapeNode>
      </data>
      <data key="d1"/>
      <data key="d2"/>
    </node>
    <node id="n56">
      <data key="d0">
        <y:ShapeNode>
          <y:Geometry height="20.0" width="20.0" x="1690.0" y="5950.0"/>
          <y:Fill color="#CCFFFF" color2="#CCFFFF" transparent="false"/>
          <y:BorderStyle color="#000000" type="line" width="1.0"/>
          <y:NodeLabel alignment="center" autoSizePolicy="node_width" fontFamily="Arial Black" fontSize="13" fontStyle="plain" hasBackgroundColor="false" hasLineColor="false" height="22.33203125" modelName="internal" modelPosition="c" textColor="#000000" visible="true" width="23.5" x="-1.75" y="-1.166015625">AP</y:NodeLabel>
          <y:Shape type="ellipse"/>
        </y:ShapeNode>
      </data>
      <data key="d1"/>
      <data key="d2">14751757
IRAK1 is Phosphorylated by IRAK4 on Thr 209. This forces a conformational change on IRAK1 forcing TOLLIP to dissociate.</data>
    </node>
    <node id="n57">
      <data key="d0">
        <y:ShapeNode>
          <y:Geometry height="20.0" width="20.0" x="1690.0" y="6200.0"/>
          <y:Fill color="#FFCC99" transparent="false"/>
          <y:BorderStyle color="#000000" type="line" width="1.0"/>
          <y:NodeLabel alignment="center" autoSizePolicy="node_width" fontFamily="Arial Black" fontSize="13" fontStyle="plain" hasBackgroundColor="false" hasLineColor="false" height="22.33203125" modelName="internal" modelPosition="c" textColor="#000000" visible="true" width="20.0" x="0.0" y="-1.166015625">D</y:NodeLabel>
          <y:Shape type="ellipse"/>
        </y:ShapeNode>
      </data>
      <data key="d1"/>
      <data key="d2">14751757</data>
    </node>
    <node id="n58">
      <data key="d0">
        <y:ShapeNode>
          <y:Geometry height="20.0" width="20.0" x="1690.0" y="6130.0"/>
          <y:Fill color="#FFFF99" transparent="false"/>
          <y:BorderStyle color="#000000" type="line" width="1.0"/>
          <y:NodeLabel alignment="center" autoSizePolicy="node_width" fontFamily="Arial Black" fontSize="13" fontStyle="plain" hasBackgroundColor="false" hasLineColor="false" height="22.33203125" modelName="internal" modelPosition="c" textColor="#000000" visible="true" width="20.0" x="0.0" y="-1.166015625">B</y:NodeLabel>
          <y:Shape type="ellipse"/>
        </y:ShapeNode>
      </data>
      <data key="d1"/>
      <data key="d2">14751757 
12566447 
16023795
IRAK1 binds the TRAF6 Adapter Protein TIFA. TIFA binds to phosphorylated Ser/Thr residues.</data>
    </node>
    <node id="n59">
      <data key="d0">
        <y:ShapeNode>
          <y:Geometry height="20.0" width="20.0" x="1690.0" y="5890.0"/>
          <y:Fill color="#FFFF99" transparent="false"/>
          <y:BorderStyle color="#000000" type="line" width="1.0"/>
          <y:NodeLabel alignment="center" autoSizePolicy="node_width" fontFamily="Arial Black" fontSize="13" fontStyle="plain" hasBackgroundColor="false" hasLineColor="false" height="22.33203125" modelName="internal" modelPosition="c" textColor="#000000" visible="true" width="20.0" x="0.0" y="-1.166015625">B</y:NodeLabel>
          <y:Shape type="ellipse"/>
        </y:ShapeNode>
      </data>
      <data key="d1"/>
      <data key="d2">15292196
12360211
12791976</data>
    </node>
    <node id="n60">
      <data key="d0">
        <y:ShapeNode>
          <y:Geometry height="20.0" width="100.0" x="1730.0" y="5840.0"/>
          <y:Fill color="#CCFFFF" transparent="false"/>
          <y:BorderStyle color="#000000" type="line" width="1.0"/>
          <y:NodeLabel alignment="center" autoSizePolicy="node_width" fontFamily="Arial Black" fontSize="13" fontStyle="plain" hasBackgroundColor="false" hasLineColor="false" height="22.33203125" modelName="internal" modelPosition="c" textColor="#000000" visible="true" width="100.0" x="0.0" y="-1.166015625">TLR9</y:NodeLabel>
          <y:Shape type="roundrectangle"/>
        </y:ShapeNode>
      </data>
      <data key="d1">http://www.ncbi.nlm.nih.gov/sites/entrez?Db=gene&amp;Cmd=ShowDetailView&amp;TermToSearch=54106&amp;ordinalpos=1&amp;itool=EntrezSystem2.PEntrez.Gene.Gene_ResultsPanel.Gene_RVDocSum</data>
      <data key="d2">The protein encoded by this gene is a member of the Toll-like receptor (TLR) family which plays a 
fundamental role in pathogen recognition and activation of innate immunity. TLRs are highly 
conserved from Drosophila to humans and share structural and functional similarities. They 
recognize pathogen-associated molecular patterns (PAMPs) that are expressed on infectious 
agents, and mediate the production of cytokines necessary for the development of effective 
immunity. The various TLRs exhibit different patterns of expression. This gene is preferentially 
expressed in immune cell rich tissues, such as spleen, lymph node, bone marrow and peripheral 
blood leukocytes. Studies in mice and human indicate that this receptor mediates cellular response 
to unmethylated CpG dinucleotides in bacterial DNA to mount an innate immune response. [provided
 by RefSeq]</data>
    </node>
    <node id="n61">
      <data key="d0">
        <y:ShapeNode>
          <y:Geometry height="20.0" width="20.0" x="1690.0" y="6020.0"/>
          <y:Fill color="#FFCC99" transparent="false"/>
          <y:BorderStyle color="#000000" type="line" width="1.0"/>
          <y:NodeLabel alignment="center" autoSizePolicy="node_width" fontFamily="Arial Black" fontSize="13" fontStyle="plain" hasBackgroundColor="false" hasLineColor="false" height="22.33203125" modelName="internal" modelPosition="c" textColor="#000000" visible="true" width="20.0" x="0.0" y="-1.166015625">D</y:NodeLabel>
          <y:Shape type="ellipse"/>
        </y:ShapeNode>
      </data>
      <data key="d1"/>
      <data key="d2">14751757
Conformational change forces TOLLIP to dissociate from the Complex, exposing further phosphorylation sites on IRAK1</data>
    </node>
    <node id="n62">
      <data key="d0">
        <y:ShapeNode>
          <y:Geometry height="20.0" width="100.0" x="240.0" y="5100.0"/>
          <y:Fill color="#CCFFFF" transparent="false"/>
          <y:BorderStyle color="#000000" type="line" width="1.0"/>
          <y:NodeLabel alignment="center" autoSizePolicy="node_width" fontFamily="Arial Black" fontSize="13" fontStyle="plain" hasBackgroundColor="false" hasLineColor="false" height="22.33203125" modelName="internal" modelPosition="c" textColor="#000000" visible="true" width="100.0" x="0.0" y="-1.166015625">IL1R1</y:NodeLabel>
          <y:Shape type="roundrectangle"/>
        </y:ShapeNode>
      </data>
      <data key="d1">http://www.ncbi.nlm.nih.gov/sites/entrez?Db=gene&amp;Cmd=ShowDetailView&amp;TermToSearch=3554&amp;ordinalpos=2&amp;itool=EntrezSystem2.PEntrez.Gene.Gene_ResultsPanel.Gene_RVDocSum</data>
      <data key="d2">The protein encoded by this gene is a cytokine receptor that belongs to the interleukin 1 receptor 
family. This protein is a receptor for interleukin alpha (IL1A), interleukin beta (IL1B), and interleukin 
1 receptor, type I(IL1R1/IL1RA). It is an important mediator involved in many cytokine induced 
immune and inflammatory responses. This gene along with interleukin 1 receptor, type II (IL1R2), 
interleukin 1 receptor-like 2 (IL1RL2), and interleukin 1 receptor-like 1 (IL1RL1) form a cytokine 
receptor gene cluster in a region mapped to chromosome 2q12.
"EntrezGene"</data>
    </node>
    <node id="n63">
      <data key="d0">
        <y:ShapeNode>
          <y:Geometry height="20.0" width="20.0" x="130.0" y="5100.0"/>
          <y:Fill color="#FFFF99" transparent="false"/>
          <y:BorderStyle color="#000000" type="line" width="1.0"/>
          <y:NodeLabel alignment="center" autoSizePolicy="node_width" fontFamily="Arial Black" fontSize="13" fontStyle="plain" hasBackgroundColor="false" hasLineColor="false" height="22.33203125" modelName="internal" modelPosition="c" textColor="#000000" visible="true" width="20.0" x="0.0" y="-1.166015625">O</y:NodeLabel>
          <y:Shape type="ellipse"/>
        </y:ShapeNode>
      </data>
      <data key="d1"/>
      <data key="d2"/>
    </node>
    <node id="n64">
      <data key="d0">
        <y:ShapeNode>
          <y:Geometry height="20.0" width="100.0" x="250.0" y="5670.0"/>
          <y:Fill color="#CCFFFF" transparent="false"/>
          <y:BorderStyle color="#000000" type="line" width="1.0"/>
          <y:NodeLabel alignment="center" autoSizePolicy="node_width" fontFamily="Arial Black" fontSize="13" fontStyle="plain" hasBackgroundColor="false" hasLineColor="false" height="22.33203125" modelName="internal" modelPosition="c" textColor="#000000" visible="true" width="100.0" x="0.0" y="-1.166015625">TLR5</y:NodeLabel>
          <y:Shape type="roundrectangle"/>
        </y:ShapeNode>
      </data>
      <data key="d1">http://www.ncbi.nlm.nih.gov/sites/entrez?Db=gene&amp;Cmd=ShowDetailView&amp;TermToSearch=7100&amp;ordinalpos=1&amp;itool=EntrezSystem2.PEntrez.Gene.Gene_ResultsPanel.Gene_RVDocSum</data>
      <data key="d2">The protein encoded by this gene is a member of the Toll-like receptor (TLR) family which plays a 
fundamental role in pathogen recognition and activation of innate immunity. TLRs are highly 
conserved from Drosophila to humans and share structural and functional similarities. They 
recognize pathogen-associated molecular patterns (PAMPs) that are expressed on infectious 
agents, and mediate the production of cytokines necessary for the development of effective 
immunity. The various TLRs exhibit different patterns of expression. This gene product is expressed
 in myelomonocytic cells, and recognizes bacterial flagellin, a principal component of bacterial flagella
and a virulence factor. The activation of this receptor mobilizes the nuclear factor NF-kappaB and 
stimulates tumour necrosis factor-alpha production. [provided by RefSeq]</data>
    </node>
    <node id="n65">
      <data key="d0">
        <y:ShapeNode>
          <y:Geometry height="20.0" width="20.0" x="80.0" y="7070.0"/>
          <y:Fill color="#FFFF99" transparent="false"/>
          <y:BorderStyle color="#000000" type="line" width="1.0"/>
          <y:NodeLabel alignment="center" autoSizePolicy="node_width" fontFamily="Arial Black" fontSize="13" fontStyle="plain" hasBackgroundColor="false" hasLineColor="false" height="22.33203125" modelName="internal" modelPosition="c" textColor="#000000" visible="true" width="20.0" x="0.0" y="-1.166015625">O</y:NodeLabel>
          <y:Shape type="ellipse"/>
        </y:ShapeNode>
      </data>
      <data key="d1"/>
      <data key="d2">TLR10 is not active in mice, though it is in humans and it is unknown what ligands activate it. This has made it difficult to analyse its signalling pathways. It is believed that, as it can dimerise with TLRs 1, 2 &amp; 6, that it signals through the MYD88/TIRAP dependent pathway (See TLR2)</data>
    </node>
    <node id="n66">
      <data key="d0">
        <y:ShapeNode>
          <y:Geometry height="20.0" width="100.0" x="160.0" y="7070.0"/>
          <y:Fill color="#CCFFFF" transparent="false"/>
          <y:BorderStyle color="#000000" type="line" width="1.0"/>
          <y:NodeLabel alignment="center" autoSizePolicy="node_width" fontFamily="Arial Black" fontSize="13" fontStyle="plain" hasBackgroundColor="false" hasLineColor="false" height="22.33203125" modelName="internal" modelPosition="c" textColor="#000000" visible="true" width="100.0" x="0.0" y="-1.166015625">TLR10</y:NodeLabel>
          <y:Shape type="roundrectangle"/>
        </y:ShapeNode>
      </data>
      <data key="d1">http://www.ncbi.nlm.nih.gov/sites/entrez?Db=gene&amp;Cmd=ShowDetailView&amp;TermToSearch=81793&amp;ordinalpos=1&amp;itool=EntrezSystem2.PEntrez.Gene.Gene_ResultsPanel.Gene_RVDocSum</data>
      <data key="d2">The protein encoded by this gene is a member of the Toll-like receptor (TLR) family which plays a 
fundamental role in pathogen recognition and activation of innate immunity. TLRs are highly 
conserved from Drosophila to humans and share structural and functional similarities. They 
recognize pathogen-associated molecular patterns (PAMPs) that are expressed on infectious 
agents, and mediate the production of cytokines necessary for the development of effective 
immunity. The various TLRs exhibit different patterns of expression. This gene is most highly 
expressed in lymphoid tissues such as spleen, lymph node, thymus, and tonsil. Its exact function is 
not known. Multiple alternatively spliced transcript variants encoding the same protein have been 
found for this gene. [provided by RefSeq]</data>
    </node>
    <node id="n67">
      <data key="d0">
        <y:ShapeNode>
          <y:Geometry height="20.0" width="20.0" x="80.0" y="7180.0"/>
          <y:Fill color="#FFFF99" transparent="false"/>
          <y:BorderStyle color="#000000" type="line" width="1.0"/>
          <y:NodeLabel alignment="center" autoSizePolicy="content" fontFamily="Arial Black" fontSize="13" fontStyle="plain" hasBackgroundColor="false" hasLineColor="false" height="22.33203125" modelName="internal" modelPosition="c" textColor="#000000" visible="true" width="14.8291015625" x="2.58544921875" y="-1.166015625">O</y:NodeLabel>
          <y:Shape type="ellipse"/>
        </y:ShapeNode>
      </data>
      <data key="d1"/>
      <data key="d2"/>
    </node>
    <node id="n68">
      <data key="d0">
        <y:ShapeNode>
          <y:Geometry height="20.0" width="20.0" x="1870.0" y="5840.0"/>
          <y:Fill color="#FFFF99" transparent="false"/>
          <y:BorderStyle color="#000000" type="line" width="1.0"/>
          <y:NodeLabel alignment="center" autoSizePolicy="node_width" fontFamily="Arial Black" fontSize="13" fontStyle="plain" hasBackgroundColor="false" hasLineColor="false" height="22.33203125" modelName="internal" modelPosition="c" textColor="#000000" visible="true" width="20.0" x="0.0" y="-1.166015625">O</y:NodeLabel>
          <y:Shape type="ellipse"/>
        </y:ShapeNode>
      </data>
      <data key="d1"/>
      <data key="d2"/>
    </node>
    <node id="n69">
      <data key="d0">
        <y:ShapeNode>
          <y:Geometry height="20.0" width="20.0" x="1690.0" y="5170.0"/>
          <y:Fill color="#CCFFFF" color2="#CCFFFF" transparent="false"/>
          <y:BorderStyle color="#000000" type="line" width="1.0"/>
          <y:NodeLabel alignment="center" autoSizePolicy="node_width" fontFamily="Arial Black" fontSize="13" fontStyle="plain" hasBackgroundColor="false" hasLineColor="false" height="22.33203125" modelName="internal" modelPosition="c" textColor="#000000" visible="true" width="23.5" x="-1.75" y="-1.166015625">AP</y:NodeLabel>
          <y:Shape type="ellipse"/>
        </y:ShapeNode>
      </data>
      <data key="d1"/>
      <data key="d2">14751757 IRAK4 phosphorylates IRAK1 a further 4 times on as yet unknown residues activating a binding site for TIFA</data>
    </node>
    <node id="n70">
      <data key="d0">
        <y:ShapeNode>
          <y:Geometry height="20.0" width="20.0" x="1690.0" y="5050.0"/>
          <y:Fill color="#CCFFFF" color2="#CCFFFF" transparent="false"/>
          <y:BorderStyle color="#000000" type="line" width="1.0"/>
          <y:NodeLabel alignment="center" autoSizePolicy="node_width" fontFamily="Arial Black" fontSize="13" fontStyle="plain" hasBackgroundColor="false" hasLineColor="false" height="22.33203125" modelName="internal" modelPosition="c" textColor="#000000" visible="true" width="23.5" x="-1.75" y="-1.166015625">AP</y:NodeLabel>
          <y:Shape type="ellipse"/>
        </y:ShapeNode>
      </data>
      <data key="d1"/>
      <data key="d2">14751757
IRAK1 is Phosphorylated by IRAK4 on Thr 209. This forces a conformational change on IRAK1 forcing TOLLIP to dissociate.</data>
    </node>
    <node id="n71">
      <data key="d0">
        <y:ShapeNode>
          <y:Geometry height="20.0" width="20.0" x="1690.0" y="5300.0"/>
          <y:Fill color="#FFCC99" transparent="false"/>
          <y:BorderStyle color="#000000" type="line" width="1.0"/>
          <y:NodeLabel alignment="center" autoSizePolicy="node_width" fontFamily="Arial Black" fontSize="13" fontStyle="plain" hasBackgroundColor="false" hasLineColor="false" height="22.33203125" modelName="internal" modelPosition="c" textColor="#000000" visible="true" width="20.0" x="0.0" y="-1.166015625">D</y:NodeLabel>
          <y:Shape type="ellipse"/>
        </y:ShapeNode>
      </data>
      <data key="d1"/>
      <data key="d2">14751757</data>
    </node>
    <node id="n72">
      <data key="d0">
        <y:ShapeNode>
          <y:Geometry height="20.0" width="20.0" x="1690.0" y="5240.0"/>
          <y:Fill color="#FFFF99" transparent="false"/>
          <y:BorderStyle color="#000000" type="line" width="1.0"/>
          <y:NodeLabel alignment="center" autoSizePolicy="node_width" fontFamily="Arial Black" fontSize="13" fontStyle="plain" hasBackgroundColor="false" hasLineColor="false" height="22.33203125" modelName="internal" modelPosition="c" textColor="#000000" visible="true" width="20.0" x="0.0" y="-1.166015625">B</y:NodeLabel>
          <y:Shape type="ellipse"/>
        </y:ShapeNode>
      </data>
      <data key="d1"/>
      <data key="d2">14751757 
12566447 
11960013
16023795
IRAK1 binds the TRAF6 Adapter Protein TIFA. TIFA binds to phosphorylated Ser/Thr residues.</data>
    </node>
    <node id="n73">
      <data key="d0">
        <y:ShapeNode>
          <y:Geometry height="20.0" width="20.0" x="1690.0" y="4990.0"/>
          <y:Fill color="#FFFF99" transparent="false"/>
          <y:BorderStyle color="#000000" type="line" width="1.0"/>
          <y:NodeLabel alignment="center" autoSizePolicy="node_width" fontFamily="Arial Black" fontSize="13" fontStyle="plain" hasBackgroundColor="false" hasLineColor="false" height="22.33203125" modelName="internal" modelPosition="c" textColor="#000000" visible="true" width="20.0" x="0.0" y="-1.166015625">B</y:NodeLabel>
          <y:Shape type="ellipse"/>
        </y:ShapeNode>
      </data>
      <data key="d1"/>
      <data key="d2">15292196
12360211</data>
    </node>
    <node id="n74">
      <data key="d0">
        <y:ShapeNode>
          <y:Geometry height="20.0" width="100.0" x="1730.0" y="4950.0"/>
          <y:Fill color="#CCFFFF" transparent="false"/>
          <y:BorderStyle color="#000000" type="line" width="1.0"/>
          <y:NodeLabel alignment="center" autoSizePolicy="node_width" fontFamily="Arial Black" fontSize="13" fontStyle="plain" hasBackgroundColor="false" hasLineColor="false" height="22.33203125" modelName="internal" modelPosition="c" textColor="#000000" visible="true" width="100.0" x="0.0" y="-1.166015625">TLR7</y:NodeLabel>
          <y:Shape type="roundrectangle"/>
        </y:ShapeNode>
      </data>
      <data key="d1">http://www.ncbi.nlm.nih.gov/sites/entrez?Db=gene&amp;Cmd=ShowDetailView&amp;TermToSearch=51284&amp;ordinalpos=1&amp;itool=EntrezSystem2.PEntrez.Gene.Gene_ResultsPanel.Gene_RVDocSum</data>
      <data key="d2">The protein encoded by this gene is a member of the Toll-like receptor (TLR) family which plays a 
fundamental role in pathogen recognition and activation of innate immunity. TLRs are highly 
conserved from Drosophila to humans and share structural and functional similarities. They 
recognize pathogen-associated molecular patterns (PAMPs) that are expressed on infectious 
agents, and mediate the production of cytokines necessary for the development of effective 
immunity. The various TLRs exhibit different patterns of expression. This gene is predominantly 
expressed in lung, placenta, and spleen, and lies in close proximity to another family member, TLR8,
 on chromosome X. [provided by RefSeq]</data>
    </node>
    <node id="n75">
      <data key="d0">
        <y:ShapeNode>
          <y:Geometry height="20.0" width="20.0" x="1690.0" y="5120.0"/>
          <y:Fill color="#FFCC99" transparent="false"/>
          <y:BorderStyle color="#000000" type="line" width="1.0"/>
          <y:NodeLabel alignment="center" autoSizePolicy="node_width" fontFamily="Arial Black" fontSize="13" fontStyle="plain" hasBackgroundColor="false" hasLineColor="false" height="22.33203125" modelName="internal" modelPosition="c" textColor="#000000" visible="true" width="20.0" x="0.0" y="-1.166015625">D</y:NodeLabel>
          <y:Shape type="ellipse"/>
        </y:ShapeNode>
      </data>
      <data key="d1"/>
      <data key="d2">14751757
Conformational change forces TOLLIP to dissociate from the Complex, exposing further phosphorylation sites on IRAK1</data>
    </node>
    <node id="n76">
      <data key="d0">
        <y:ShapeNode>
          <y:Geometry height="20.0" width="20.0" x="1870.0" y="4950.0"/>
          <y:Fill color="#FFFF99" transparent="false"/>
          <y:BorderStyle color="#000000" type="line" width="1.0"/>
          <y:NodeLabel alignment="center" autoSizePolicy="node_width" fontFamily="Arial Black" fontSize="13" fontStyle="plain" hasBackgroundColor="false" hasLineColor="false" height="22.33203125" modelName="internal" modelPosition="c" textColor="#000000" visible="true" width="20.0" x="0.0" y="-1.166015625">O</y:NodeLabel>
          <y:Shape type="ellipse"/>
        </y:ShapeNode>
      </data>
      <data key="d1"/>
      <data key="d2"/>
    </node>
    <node id="n77">
      <data key="d0">
        <y:ShapeNode>
          <y:Geometry height="20.0" width="20.0" x="270.0" y="7860.0"/>
          <y:Fill color="#CCFFFF" color2="#CCFFFF" transparent="false"/>
          <y:BorderStyle color="#000000" type="line" width="1.0"/>
          <y:NodeLabel alignment="center" autoSizePolicy="content" fontFamily="Arial Black" fontSize="13" fontStyle="plain" hasBackgroundColor="false" hasLineColor="false" height="22.33203125" modelName="internal" modelPosition="c" textColor="#000000" visible="true" width="23.5" x="-1.75" y="-1.166015625">AP</y:NodeLabel>
          <y:Shape type="ellipse"/>
        </y:ShapeNode>
      </data>
      <data key="d1"/>
      <data key="d2"/>
    </node>
    <node id="n78">
      <data key="d0">
        <y:ShapeNode>
          <y:Geometry height="20.0" width="20.0" x="270.0" y="7930.0"/>
          <y:Fill color="#FFCC99" transparent="false"/>
          <y:BorderStyle color="#000000" type="line" width="1.0"/>
          <y:NodeLabel alignment="center" autoSizePolicy="content" fontFamily="Arial Black" fontSize="13" fontStyle="plain" hasBackgroundColor="false" hasLineColor="false" height="22.33203125" modelName="internal" modelPosition="c" textColor="#000000" visible="true" width="14.11181640625" x="2.944091796875" y="-1.166015625">D</y:NodeLabel>
          <y:Shape type="ellipse"/>
        </y:ShapeNode>
      </data>
      <data key="d1"/>
      <data key="d2">17635639</data>
    </node>
    <node id="n79">
      <data key="d0">
        <y:ShapeNode>
          <y:Geometry height="20.0" width="20.0" x="270.0" y="8150.0"/>
          <y:Fill color="#FFCC99" transparent="false"/>
          <y:BorderStyle color="#000000" type="line" width="1.0"/>
          <y:NodeLabel alignment="center" autoSizePolicy="content" fontFamily="Arial Black" fontSize="13" fontStyle="plain" hasBackgroundColor="false" hasLineColor="false" height="22.33203125" modelName="internal" modelPosition="c" textColor="#000000" visible="true" width="14.11181640625" x="2.944091796875" y="-1.166015625">D</y:NodeLabel>
          <y:Shape type="ellipse"/>
        </y:ShapeNode>
      </data>
      <data key="d1"/>
      <data key="d2">17635639</data>
    </node>
    <node id="n80">
      <data key="d0">
        <y:ShapeNode>
          <y:Geometry height="20.0" width="20.0" x="270.0" y="8010.0"/>
          <y:Fill color="#CCFFFF" color2="#CCFFFF" transparent="false"/>
          <y:BorderStyle color="#000000" type="line" width="1.0"/>
          <y:NodeLabel alignment="center" autoSizePolicy="content" fontFamily="Arial Black" fontSize="13" fontStyle="plain" hasBackgroundColor="false" hasLineColor="false" height="22.33203125" modelName="internal" modelPosition="c" textColor="#000000" visible="true" width="23.5" x="-1.75" y="-1.166015625">AP</y:NodeLabel>
          <y:Shape type="ellipse"/>
        </y:ShapeNode>
      </data>
      <data key="d1"/>
      <data key="d2">17635639
IRAK4 phosphorylates IRAK1 a further 4 times on as yet unknown residues activating a binding site for TIFA</data>
    </node>
    <node id="n81">
      <data key="d0">
        <y:ShapeNode>
          <y:Geometry height="20.0" width="20.0" x="270.0" y="8070.0"/>
          <y:Fill color="#FFFF99" transparent="false"/>
          <y:BorderStyle color="#000000" type="line" width="1.0"/>
          <y:NodeLabel alignment="center" autoSizePolicy="content" fontFamily="Arial Black" fontSize="13" fontStyle="plain" hasBackgroundColor="false" hasLineColor="false" height="22.33203125" modelName="internal" modelPosition="c" textColor="#000000" visible="true" width="14.11181640625" x="2.944091796875" y="-1.166015625">B</y:NodeLabel>
          <y:Shape type="ellipse"/>
        </y:ShapeNode>
      </data>
      <data key="d1"/>
      <data key="d2">(17635639)
12566447</data>
    </node>
    <node id="n82">
      <data key="d0">
        <y:ShapeNode>
          <y:Geometry height="20.0" width="20.0" x="230.0" y="5560.0"/>
          <y:Fill color="#FFCC99" transparent="false"/>
          <y:BorderStyle color="#000000" type="line" width="1.0"/>
          <y:NodeLabel alignment="center" autoSizePolicy="node_width" fontFamily="Arial Black" fontSize="13" fontStyle="plain" hasBackgroundColor="false" hasLineColor="false" height="22.33203125" modelName="internal" modelPosition="c" textColor="#000000" visible="true" width="20.0" x="0.0" y="-1.166015625">D</y:NodeLabel>
          <y:Shape type="ellipse"/>
        </y:ShapeNode>
      </data>
      <data key="d1"/>
      <data key="d2">14751757</data>
    </node>
    <node id="n83">
      <data key="d0">
        <y:ShapeNode>
          <y:Geometry height="20.0" width="20.0" x="230.0" y="6020.0"/>
          <y:Fill color="#FFCC99" transparent="false"/>
          <y:BorderStyle color="#000000" type="line" width="1.0"/>
          <y:NodeLabel alignment="center" autoSizePolicy="node_width" fontFamily="Arial Black" fontSize="13" fontStyle="plain" hasBackgroundColor="false" hasLineColor="false" height="22.33203125" modelName="internal" modelPosition="c" textColor="#000000" visible="true" width="20.0" x="0.0" y="-1.166015625">D</y:NodeLabel>
          <y:Shape type="ellipse"/>
        </y:ShapeNode>
      </data>
      <data key="d1"/>
      <data key="d2">14751757</data>
    </node>
    <node id="n84">
      <data key="d0">
        <y:ShapeNode>
          <y:Geometry height="20.0" width="20.0" x="230.0" y="6950.0"/>
          <y:Fill color="#FFCC99" transparent="false"/>
          <y:BorderStyle color="#000000" type="line" width="1.0"/>
          <y:NodeLabel alignment="center" autoSizePolicy="content" fontFamily="Arial Black" fontSize="13" fontStyle="plain" hasBackgroundColor="false" hasLineColor="false" height="22.33203125" modelName="internal" modelPosition="c" textColor="#000000" visible="true" width="14.11181640625" x="2.944091796875" y="-1.166015625">D</y:NodeLabel>
          <y:Shape type="ellipse"/>
        </y:ShapeNode>
      </data>
      <data key="d1"/>
      <data key="d2">14751757</data>
    </node>
    <node id="n85">
      <data key="d0">
        <y:ShapeNode>
          <y:Geometry height="20.0" width="20.0" x="230.0" y="6490.0"/>
          <y:Fill color="#FFCC99" transparent="false"/>
          <y:BorderStyle color="#000000" type="line" width="1.0"/>
          <y:NodeLabel alignment="center" autoSizePolicy="content" fontFamily="Arial Black" fontSize="13" fontStyle="plain" hasBackgroundColor="false" hasLineColor="false" height="22.33203125" modelName="internal" modelPosition="c" textColor="#000000" visible="true" width="14.11181640625" x="2.944091796875" y="-1.166015625">D</y:NodeLabel>
          <y:Shape type="ellipse"/>
        </y:ShapeNode>
      </data>
      <data key="d1"/>
      <data key="d2">14751757</data>
    </node>
    <node id="n86">
      <data key="d0">
        <y:ShapeNode>
          <y:Geometry height="20.0" width="20.0" x="230.0" y="5480.0"/>
          <y:Fill color="#FFFF99" transparent="false"/>
          <y:BorderStyle color="#000000" type="line" width="1.0"/>
          <y:NodeLabel alignment="center" autoSizePolicy="node_width" fontFamily="Arial Black" fontSize="13" fontStyle="plain" hasBackgroundColor="false" hasLineColor="false" height="22.33203125" modelName="internal" modelPosition="c" textColor="#000000" visible="true" width="20.0" x="0.0" y="-1.166015625">B</y:NodeLabel>
          <y:Shape type="ellipse"/>
        </y:ShapeNode>
      </data>
      <data key="d1"/>
      <data key="d2">14751757 
12566447 
11960013
16023795
IRAK1 binds the TRAF6 Adapter Protein TIFA. TIFA binds to phosphorylated Ser/Thr residues.</data>
    </node>
    <node id="n87">
      <data key="d0">
        <y:ShapeNode>
          <y:Geometry height="20.0" width="20.0" x="230.0" y="5270.0"/>
          <y:Fill color="#CCFFFF" color2="#CCFFFF" transparent="false"/>
          <y:BorderStyle color="#000000" type="line" width="1.0"/>
          <y:NodeLabel alignment="center" autoSizePolicy="node_width" fontFamily="Arial Black" fontSize="13" fontStyle="plain" hasBackgroundColor="false" hasLineColor="false" height="22.33203125" modelName="internal" modelPosition="c" textColor="#000000" visible="true" width="23.5" x="-1.75" y="-1.166015625">AP</y:NodeLabel>
          <y:Shape type="ellipse"/>
        </y:ShapeNode>
      </data>
      <data key="d1"/>
      <data key="d2">11960013
14751757
IRAK1 is Phosphorylated by IRAK4 on Thr 209. This forces a conformational change on IRAK1 forcing TOLLIP to dissociate.</data>
    </node>
    <node id="n88">
      <data key="d0">
        <y:ShapeNode>
          <y:Geometry height="20.0" width="20.0" x="230.0" y="5230.0"/>
          <y:Fill color="#FFFF99" transparent="false"/>
          <y:BorderStyle color="#000000" type="line" width="1.0"/>
          <y:NodeLabel alignment="center" autoSizePolicy="node_width" fontFamily="Arial Black" fontSize="13" fontStyle="plain" hasBackgroundColor="false" hasLineColor="false" height="22.33203125" modelName="internal" modelPosition="c" textColor="#000000" visible="true" width="20.0" x="0.0" y="-1.166015625">B</y:NodeLabel>
          <y:Shape type="ellipse"/>
        </y:ShapeNode>
      </data>
      <data key="d1"/>
      <data key="d2">17507369  
9430229  
12360211 
15292196 </data>
    </node>
    <node id="n89">
      <data key="d0">
        <y:ShapeNode>
          <y:Geometry height="20.0" width="20.0" x="230.0" y="5970.0"/>
          <y:Fill color="#FFFF99" transparent="false"/>
          <y:BorderStyle color="#000000" type="line" width="1.0"/>
          <y:NodeLabel alignment="center" autoSizePolicy="node_width" fontFamily="Arial Black" fontSize="13" fontStyle="plain" hasBackgroundColor="false" hasLineColor="false" height="22.33203125" modelName="internal" modelPosition="c" textColor="#000000" visible="true" width="20.0" x="0.0" y="-1.166015625">B</y:NodeLabel>
          <y:Shape type="ellipse"/>
        </y:ShapeNode>
      </data>
      <data key="d1"/>
      <data key="d2">14751757 
12566447 
16023795
IRAK1 binds the TRAF6 Adapter Protein TIFA. TIFA binds to phosphorylated Ser/Thr residues.</data>
    </node>
    <node id="n90">
      <data key="d0">
        <y:ShapeNode>
          <y:Geometry height="20.0" width="20.0" x="230.0" y="5790.0"/>
          <y:Fill color="#CCFFFF" color2="#CCFFFF" transparent="false"/>
          <y:BorderStyle color="#000000" type="line" width="1.0"/>
          <y:NodeLabel alignment="center" autoSizePolicy="node_width" fontFamily="Arial Black" fontSize="13" fontStyle="plain" hasBackgroundColor="false" hasLineColor="false" height="22.33203125" modelName="internal" modelPosition="c" textColor="#000000" visible="true" width="23.5" x="-1.75" y="-1.166015625">AP</y:NodeLabel>
          <y:Shape type="ellipse"/>
        </y:ShapeNode>
      </data>
      <data key="d1"/>
      <data key="d2">14751757
IRAK1 is Phosphorylated by IRAK4 on Thr 209. This forces a conformational change on IRAK1 forcing TOLLIP to dissociate.</data>
    </node>
    <node id="n91">
      <data key="d0">
        <y:ShapeNode>
          <y:Geometry height="20.0" width="20.0" x="230.0" y="5720.0"/>
          <y:Fill color="#FFFF99" transparent="false"/>
          <y:BorderStyle color="#000000" type="line" width="1.0"/>
          <y:NodeLabel alignment="center" autoSizePolicy="node_width" fontFamily="Arial Black" fontSize="13" fontStyle="plain" hasBackgroundColor="false" hasLineColor="false" height="22.33203125" modelName="internal" modelPosition="c" textColor="#000000" visible="true" width="20.0" x="0.0" y="-1.166015625">B</y:NodeLabel>
          <y:Shape type="ellipse"/>
        </y:ShapeNode>
      </data>
      <data key="d1"/>
      <data key="d2">11953430 
16644730
15292196</data>
    </node>
    <node id="n92">
      <data key="d0">
        <y:ShapeNode>
          <y:Geometry height="20.0" width="20.0" x="230.0" y="6880.0"/>
          <y:Fill color="#FFFF99" transparent="false"/>
          <y:BorderStyle color="#000000" type="line" width="1.0"/>
          <y:NodeLabel alignment="center" autoSizePolicy="node_width" fontFamily="Arial Black" fontSize="13" fontStyle="plain" hasBackgroundColor="false" hasLineColor="false" height="22.33203125" modelName="internal" modelPosition="c" textColor="#000000" visible="true" width="20.0" x="0.0" y="-1.166015625">B</y:NodeLabel>
          <y:Shape type="ellipse"/>
        </y:ShapeNode>
      </data>
      <data key="d1"/>
      <data key="d2">14751757 
12566447 
10395652
16023795
IRAK1 binds the TRAF6 Adapter Protein TIFA. TIFA binds to phosphorylated Ser/Thr residues.</data>
    </node>
    <node id="n93">
      <data key="d0">
        <y:ShapeNode>
          <y:Geometry height="20.0" width="20.0" x="230.0" y="6690.0"/>
          <y:Fill color="#CCFFFF" color2="#CCFFFF" transparent="false"/>
          <y:BorderStyle color="#000000" type="line" width="1.0"/>
          <y:NodeLabel alignment="center" autoSizePolicy="node_width" fontFamily="Arial Black" fontSize="13" fontStyle="plain" hasBackgroundColor="false" hasLineColor="false" height="22.33203125" modelName="internal" modelPosition="c" textColor="#000000" visible="true" width="23.5" x="-1.75" y="-1.166015625">AP</y:NodeLabel>
          <y:Shape type="ellipse"/>
        </y:ShapeNode>
      </data>
      <data key="d1"/>
      <data key="d2">10395652
14751757
IRAK1 is Phosphorylated by IRAK4 on Thr 209. This forces a conformational change on IRAK1 forcing TOLLIP to dissociate.</data>
    </node>
    <node id="n94">
      <data key="d0">
        <y:ShapeNode>
          <y:Geometry height="20.0" width="20.0" x="230.0" y="6650.0"/>
          <y:Fill color="#FFFF99" transparent="false"/>
          <y:BorderStyle color="#000000" type="line" width="1.0"/>
          <y:NodeLabel alignment="center" autoSizePolicy="node_width" fontFamily="Arial Black" fontSize="13" fontStyle="plain" hasBackgroundColor="false" hasLineColor="false" height="22.33203125" modelName="internal" modelPosition="c" textColor="#000000" visible="true" width="20.0" x="0.0" y="-1.166015625">B</y:NodeLabel>
          <y:Shape type="ellipse"/>
        </y:ShapeNode>
      </data>
      <data key="d1"/>
      <data key="d2">16798732
11751856
10395652
15292196
12360211
</data>
    </node>
    <node id="n95">
      <data key="d0">
        <y:ShapeNode>
          <y:Geometry height="20.0" width="20.0" x="230.0" y="6420.0"/>
          <y:Fill color="#FFFF99" transparent="false"/>
          <y:BorderStyle color="#000000" type="line" width="1.0"/>
          <y:NodeLabel alignment="center" autoSizePolicy="node_width" fontFamily="Arial Black" fontSize="13" fontStyle="plain" hasBackgroundColor="false" hasLineColor="false" height="22.33203125" modelName="internal" modelPosition="c" textColor="#000000" visible="true" width="20.0" x="0.0" y="-1.166015625">B</y:NodeLabel>
          <y:Shape type="ellipse"/>
        </y:ShapeNode>
      </data>
      <data key="d1"/>
      <data key="d2">14751757 
12566447 
15247281
16023795
IRAK1 binds the TRAF6 Adapter Protein TIFA. TIFA binds to phosphorylated Ser/Thr residues.</data>
    </node>
    <node id="n96">
      <data key="d0">
        <y:ShapeNode>
          <y:Geometry height="20.0" width="20.0" x="230.0" y="6230.0"/>
          <y:Fill color="#CCFFFF" color2="#CCFFFF" transparent="false"/>
          <y:BorderStyle color="#000000" type="line" width="1.0"/>
          <y:NodeLabel alignment="center" autoSizePolicy="node_width" fontFamily="Arial Black" fontSize="13" fontStyle="plain" hasBackgroundColor="false" hasLineColor="false" height="22.33203125" modelName="internal" modelPosition="c" textColor="#000000" visible="true" width="23.5" x="-1.75" y="-1.166015625">AP</y:NodeLabel>
          <y:Shape type="ellipse"/>
        </y:ShapeNode>
      </data>
      <data key="d1"/>
      <data key="d2">15247281
14751757
IRAK1 is Phosphorylated by IRAK4 on Thr 209. This forces a conformational change on IRAK1 forcing TOLLIP to dissociate.</data>
    </node>
    <node id="n97">
      <data key="d0">
        <y:ShapeNode>
          <y:Geometry height="20.0" width="20.0" x="230.0" y="6170.0"/>
          <y:Fill color="#FFFF99" transparent="false"/>
          <y:BorderStyle color="#000000" type="line" width="1.0"/>
          <y:NodeLabel alignment="center" autoSizePolicy="node_width" fontFamily="Arial Black" fontSize="13" fontStyle="plain" hasBackgroundColor="false" hasLineColor="false" height="22.33203125" modelName="internal" modelPosition="c" textColor="#000000" visible="true" width="20.0" x="0.0" y="-1.166015625">B</y:NodeLabel>
          <y:Shape type="ellipse"/>
        </y:ShapeNode>
      </data>
      <data key="d1"/>
      <data key="d2">12077222
11544529 
12360211 
15292196</data>
    </node>
    <node id="n98">
      <data key="d0">
        <y:ShapeNode>
          <y:Geometry height="20.0" width="20.0" x="230.0" y="6350.0"/>
          <y:Fill color="#CCFFFF" color2="#CCFFFF" transparent="false"/>
          <y:BorderStyle color="#000000" type="line" width="1.0"/>
          <y:NodeLabel alignment="center" autoSizePolicy="node_width" fontFamily="Arial Black" fontSize="13" fontStyle="plain" hasBackgroundColor="false" hasLineColor="false" height="22.33203125" modelName="internal" modelPosition="c" textColor="#000000" visible="true" width="23.5" x="-1.75" y="-1.166015625">AP</y:NodeLabel>
          <y:Shape type="ellipse"/>
        </y:ShapeNode>
      </data>
      <data key="d1"/>
      <data key="d2">15247281
14751757
IRAK4 phosphorylates IRAK1 a further 4 times on as yet unknown residues activating a binding site for TIFA</data>
    </node>
    <node id="n99">
      <data key="d0">
        <y:ShapeNode>
          <y:Geometry height="20.0" width="20.0" x="230.0" y="5910.0"/>
          <y:Fill color="#CCFFFF" color2="#CCFFFF" transparent="false"/>
          <y:BorderStyle color="#000000" type="line" width="1.0"/>
          <y:NodeLabel alignment="center" autoSizePolicy="node_width" fontFamily="Arial Black" fontSize="13" fontStyle="plain" hasBackgroundColor="false" hasLineColor="false" height="22.33203125" modelName="internal" modelPosition="c" textColor="#000000" visible="true" width="23.5" x="-1.75" y="-1.166015625">AP</y:NodeLabel>
          <y:Shape type="ellipse"/>
        </y:ShapeNode>
      </data>
      <data key="d1"/>
      <data key="d2">14751757
IRAK4 phosphorylates IRAK1 a further 4 times on as yet unknown residues activating a binding site for TIFA</data>
    </node>
    <node id="n100">
      <data key="d0">
        <y:ShapeNode>
          <y:Geometry height="20.0" width="20.0" x="230.0" y="5410.0"/>
          <y:Fill color="#CCFFFF" color2="#CCFFFF" transparent="false"/>
          <y:BorderStyle color="#000000" type="line" width="1.0"/>
          <y:NodeLabel alignment="center" autoSizePolicy="node_width" fontFamily="Arial Black" fontSize="13" fontStyle="plain" hasBackgroundColor="false" hasLineColor="false" height="22.33203125" modelName="internal" modelPosition="c" textColor="#000000" visible="true" width="23.5" x="-1.75" y="-1.166015625">AP</y:NodeLabel>
          <y:Shape type="ellipse"/>
        </y:ShapeNode>
      </data>
      <data key="d1"/>
      <data key="d2">11960013
14751757
IRAK4 phosphorylates IRAK1 a further 4 times on as yet unknown residues activating a binding site for TIFA</data>
    </node>
    <node id="n101">
      <data key="d0">
        <y:ShapeNode>
          <y:Geometry height="20.0" width="20.0" x="230.0" y="6820.0"/>
          <y:Fill color="#CCFFFF" color2="#CCFFFF" transparent="false"/>
          <y:BorderStyle color="#000000" type="line" width="1.0"/>
          <y:NodeLabel alignment="center" autoSizePolicy="node_width" fontFamily="Arial Black" fontSize="13" fontStyle="plain" hasBackgroundColor="false" hasLineColor="false" height="22.33203125" modelName="internal" modelPosition="c" textColor="#000000" visible="true" width="23.5" x="-1.75" y="-1.166015625">AP</y:NodeLabel>
          <y:Shape type="ellipse"/>
        </y:ShapeNode>
      </data>
      <data key="d1"/>
      <data key="d2">14751757
IRAK4 phosphorylates IRAK1 a further 4 times on as yet unknown residues activating a binding site for TIFA</data>
    </node>
    <node id="n102">
      <data key="d0">
        <y:ShapeNode>
          <y:Geometry height="20.0" width="20.0" x="230.0" y="6760.0"/>
          <y:Fill color="#FFCC99" transparent="false"/>
          <y:BorderStyle color="#000000" type="line" width="1.0"/>
          <y:NodeLabel alignment="center" autoSizePolicy="content" fontFamily="Arial Black" fontSize="13" fontStyle="plain" hasBackgroundColor="false" hasLineColor="false" height="22.33203125" modelName="internal" modelPosition="c" textColor="#000000" visible="true" width="14.11181640625" x="2.944091796875" y="-1.166015625">D</y:NodeLabel>
          <y:Shape type="ellipse"/>
        </y:ShapeNode>
      </data>
      <data key="d1"/>
      <data key="d2">14751757
Conformational change forces TOLLIP to dissociate from the Complex, exposing further phosphorylation sites on IRAK1</data>
    </node>
    <node id="n103">
      <data key="d0">
        <y:ShapeNode>
          <y:Geometry height="20.0" width="20.0" x="230.0" y="6290.0"/>
          <y:Fill color="#FFCC99" transparent="false"/>
          <y:BorderStyle color="#000000" type="line" width="1.0"/>
          <y:NodeLabel alignment="center" autoSizePolicy="content" fontFamily="Arial Black" fontSize="13" fontStyle="plain" hasBackgroundColor="false" hasLineColor="false" height="22.33203125" modelName="internal" modelPosition="c" textColor="#000000" visible="true" width="14.11181640625" x="2.944091796875" y="-1.166015625">D</y:NodeLabel>
          <y:Shape type="ellipse"/>
        </y:ShapeNode>
      </data>
      <data key="d1"/>
      <data key="d2">14751757
Conformational change forces TOLLIP to dissociate from the Complex, exposing further phosphorylation sites on IRAK1</data>
    </node>
    <node id="n104">
      <data key="d0">
        <y:ShapeNode>
          <y:Geometry height="20.0" width="20.0" x="230.0" y="5850.0"/>
          <y:Fill color="#FFCC99" transparent="false"/>
          <y:BorderStyle color="#000000" type="line" width="1.0"/>
          <y:NodeLabel alignment="center" autoSizePolicy="content" fontFamily="Arial Black" fontSize="13" fontStyle="plain" hasBackgroundColor="false" hasLineColor="false" height="22.33203125" modelName="internal" modelPosition="c" textColor="#000000" visible="true" width="14.11181640625" x="2.944091796875" y="-1.166015625">D</y:NodeLabel>
          <y:Shape type="ellipse"/>
        </y:ShapeNode>
      </data>
      <data key="d1"/>
      <data key="d2">14751757
Conformational change forces TOLLIP to dissociate from the Complex, exposing further phosphorylation sites on IRAK1</data>
    </node>
    <node id="n105">
      <data key="d0">
        <y:ShapeNode>
          <y:Geometry height="20.0" width="20.0" x="230.0" y="5350.0"/>
          <y:Fill color="#FFCC99" transparent="false"/>
          <y:BorderStyle color="#000000" type="line" width="1.0"/>
          <y:NodeLabel alignment="center" autoSizePolicy="node_width" fontFamily="Arial Black" fontSize="13" fontStyle="plain" hasBackgroundColor="false" hasLineColor="false" height="22.33203125" modelName="internal" modelPosition="c" textColor="#000000" visible="true" width="20.0" x="0.0" y="-1.166015625">D</y:NodeLabel>
          <y:Shape type="ellipse"/>
        </y:ShapeNode>
      </data>
      <data key="d1"/>
      <data key="d2">14751757
Conformational change forces TOLLIP to dissociate from the Complex, exposing further phosphorylation sites on IRAK1</data>
    </node>
    <node id="n106">
      <data key="d0">
        <y:ShapeNode>
          <y:Geometry height="20.0" width="20.0" x="1690.0" y="6490.0"/>
          <y:Fill color="#FFFF99" transparent="false"/>
          <y:BorderStyle color="#000000" type="line" width="1.0"/>
          <y:NodeLabel alignment="center" autoSizePolicy="node_width" fontFamily="Arial Black" fontSize="13" fontStyle="plain" hasBackgroundColor="false" hasLineColor="false" height="22.33203125" modelName="internal" modelPosition="c" textColor="#000000" visible="true" width="20.0" x="0.0" y="-1.166015625">B</y:NodeLabel>
          <y:Shape type="ellipse"/>
        </y:ShapeNode>
      </data>
      <data key="d1"/>
      <data key="d2">15932500
14751757
14982987
The MAP Kinases bind TRAF6. While it could be assumed that the binding mechanism for TRAF6 and the MAP3K7 complex is the same here as for other TLRs (ubiquitination), it has not been shown as such. There are other differences between this pathway and that of the other TLRs which supports this caution.</data>
    </node>
    <node id="n107">
      <data key="d0">
        <y:ShapeNode>
          <y:Geometry height="20.0" width="20.0" x="1690.0" y="6430.0"/>
          <y:Fill color="#98CC00" transparent="false"/>
          <y:BorderStyle color="#000000" type="line" width="1.0"/>
          <y:NodeLabel alignment="center" autoSizePolicy="node_width" fontFamily="Arial Black" fontSize="13" fontStyle="plain" hasBackgroundColor="false" hasLineColor="false" height="22.33203125" modelName="internal" modelPosition="c" textColor="#000000" visible="true" width="20.0" x="0.0" y="-1.166015625">A</y:NodeLabel>
          <y:Shape type="ellipse"/>
        </y:ShapeNode>
      </data>
      <data key="d1"/>
      <data key="d2">14751757
14982987
Ligand binding allows TRAF6 to recruit MAP Kinases</data>
    </node>
    <node id="n108">
      <data key="d0">
        <y:ShapeNode>
          <y:Geometry height="20.0" width="20.0" x="1690.0" y="6320.0"/>
          <y:Fill color="#FFFF99" transparent="false"/>
          <y:BorderStyle color="#000000" type="line" width="1.0"/>
          <y:NodeLabel alignment="center" autoSizePolicy="node_width" fontFamily="Arial Black" fontSize="13" fontStyle="plain" hasBackgroundColor="false" hasLineColor="false" height="22.33203125" modelName="internal" modelPosition="c" textColor="#000000" visible="true" width="20.0" x="0.0" y="-1.166015625">B</y:NodeLabel>
          <y:Shape type="ellipse"/>
        </y:ShapeNode>
      </data>
      <data key="d1"/>
      <data key="d2">15932500
14751757
14982987
12539043
14519765</data>
    </node>
    <node id="n109">
      <data key="d0">
        <y:ShapeNode>
          <y:Geometry height="20.0" width="80.0" x="1570.0" y="6320.0"/>
          <y:Fill color="#CCFFFF" transparent="false"/>
          <y:BorderStyle color="#000000" type="line" width="1.0"/>
          <y:NodeLabel alignment="center" autoSizePolicy="node_width" fontFamily="Arial Black" fontSize="13" fontStyle="plain" hasBackgroundColor="false" hasLineColor="false" height="22.33203125" modelName="internal" modelPosition="c" textColor="#000000" visible="true" width="80.0" x="0.0" y="-1.166015625">TICAM1</y:NodeLabel>
          <y:Shape type="roundrectangle"/>
        </y:ShapeNode>
      </data>
      <data key="d1">http://www.ncbi.nlm.nih.gov/sites/entrez?Db=gene&amp;Cmd=ShowDetailView&amp;TermToSearch=148022&amp;ordinalpos=3&amp;itool=EntrezSystem2.PEntrez.Gene.Gene_ResultsPanel.Gene_RVDocSum</data>
      <data key="d2">TRIF, or TICAM1, is a Toll/IL1R (MIM 147810) (TIR) domain-containing adaptor molecule, like MYD88
 (MIM 602170) and TIRAP (MIM 606252), that induces interferon-beta (IFNB; MIM 147640), 
specifically interacts with TLR3 (MIM 603029), and activates nuclear factor kappa-B (NFKB; see MIM
 164011).[supplied by OMIM]</data>
    </node>
    <node id="n110">
      <data key="d0">
        <y:ShapeNode>
          <y:Geometry height="20.0" width="80.0" x="1570.0" y="6350.0"/>
          <y:Fill color="#CCFFFF" transparent="false"/>
          <y:BorderStyle color="#000000" type="line" width="1.0"/>
          <y:NodeLabel alignment="center" autoSizePolicy="node_width" fontFamily="Arial Black" fontSize="13" fontStyle="plain" hasBackgroundColor="false" hasLineColor="false" height="22.33203125" modelName="internal" modelPosition="c" textColor="#000000" visible="true" width="80.0" x="0.0" y="-1.166015625">TICAM2</y:NodeLabel>
          <y:Shape type="roundrectangle"/>
        </y:ShapeNode>
      </data>
      <data key="d1">http://www.ncbi.nlm.nih.gov/sites/entrez?Db=gene&amp;Cmd=ShowDetailView&amp;TermToSearch=353376&amp;ordinalpos=1&amp;itool=EntrezSystem2.PEntrez.Gene.Gene_ResultsPanel.Gene_RVDocSum</data>
      <data key="d2">TIRP is a Toll/interleukin-1 receptor (IL1R; MIM 147810) (TIR) domain-containing adaptor protein 
involved in Toll receptor signaling (see TLR4; MIM 603030).[supplied by OMIM]</data>
    </node>
    <node id="n111">
      <data key="d0">
        <y:ShapeNode>
          <y:Geometry height="20.0" width="20.0" x="1690.0" y="6560.0"/>
          <y:Fill color="#FFCC99" transparent="false"/>
          <y:BorderStyle color="#000000" type="line" width="1.0"/>
          <y:NodeLabel alignment="center" autoSizePolicy="node_width" fontFamily="Arial Black" fontSize="13" fontStyle="plain" hasBackgroundColor="false" hasLineColor="false" height="22.33203125" modelName="internal" modelPosition="c" textColor="#000000" visible="true" width="20.0" x="0.0" y="-1.166015625">D</y:NodeLabel>
          <y:Shape type="ellipse"/>
        </y:ShapeNode>
      </data>
      <data key="d1"/>
      <data key="d2"/>
    </node>
    <node id="n112">
      <data key="d0">
        <y:ShapeNode>
          <y:Geometry height="20.0" width="20.0" x="1690.0" y="6380.0"/>
          <y:Fill color="#FFFF99" transparent="false"/>
          <y:BorderStyle color="#000000" type="line" width="1.0"/>
          <y:NodeLabel alignment="center" autoSizePolicy="node_width" fontFamily="Arial Black" fontSize="13" fontStyle="plain" hasBackgroundColor="false" hasLineColor="false" height="22.33203125" modelName="internal" modelPosition="c" textColor="#000000" visible="true" width="20.0" x="0.0" y="-1.166015625">B</y:NodeLabel>
          <y:Shape type="ellipse"/>
        </y:ShapeNode>
      </data>
      <data key="d1"/>
      <data key="d2">15932500</data>
    </node>
    <node id="n113">
      <data key="d0">
        <y:ShapeNode>
          <y:Geometry height="20.0" width="20.0" x="1880.0" y="6280.0"/>
          <y:Fill color="#FFFF99" transparent="false"/>
          <y:BorderStyle color="#000000" type="line" width="1.0"/>
          <y:NodeLabel alignment="center" autoSizePolicy="node_width" fontFamily="Arial Black" fontSize="13" fontStyle="plain" hasBackgroundColor="false" hasLineColor="false" height="22.33203125" modelName="internal" modelPosition="c" textColor="#000000" visible="true" width="20.0" x="0.0" y="-1.166015625">O</y:NodeLabel>
          <y:Shape type="ellipse"/>
        </y:ShapeNode>
      </data>
      <data key="d1"/>
      <data key="d2"/>
    </node>
    <node id="n114">
      <data key="d0">
        <y:ShapeNode>
          <y:Geometry height="20.0" width="100.0" x="1730.0" y="6280.0"/>
          <y:Fill color="#CCFFFF" transparent="false"/>
          <y:BorderStyle color="#000000" type="line" width="1.0"/>
          <y:NodeLabel alignment="center" autoSizePolicy="node_width" fontFamily="Arial Black" fontSize="13" fontStyle="plain" hasBackgroundColor="false" hasLineColor="false" height="22.33203125" modelName="internal" modelPosition="c" textColor="#000000" visible="true" width="100.0" x="0.0" y="-1.166015625">TLR3</y:NodeLabel>
          <y:Shape type="roundrectangle"/>
        </y:ShapeNode>
      </data>
      <data key="d1">http://www.ncbi.nlm.nih.gov/sites/entrez?Db=gene&amp;Cmd=ShowDetailView&amp;TermToSearch=7098&amp;ordinalpos=1&amp;itool=EntrezSystem2.PEntrez.Gene.Gene_ResultsPanel.Gene_RVDocSum</data>
      <data key="d2">The protein encoded by this gene is a member of the Toll-like receptor (TLR) family which plays a 
fundamental role in pathogen recognition and activation of innate immunity. TLRs are highly 
conserved from Drosophila to humans and share structural and functional similarities. They 
recognize pathogen-associated molecular patterns (PAMPs) that are expressed on infectious 
agents, and mediate the production of cytokines necessary for the development of effective 
immunity. The various TLRs exhibit different patterns of expression. This receptor is most 
abundantly expressed in placenta and pancreas, and is restricted to the dendritic subpopulation of 
the leukocytes. It recognizes dsRNA associated with viral infection, and induces the activation of 
NF-kappaB and the production of type I interferons. It may thus play a role in host defense against 
viruses. Use of alternative polyadenylation sites to generate different length transcripts has been 
noted for this gene. [provided by RefSeq]</data>
    </node>
    <node id="n115">
      <data key="d0">
        <y:ShapeNode>
          <y:Geometry height="20.0" width="80.0" x="880.0" y="9120.0"/>
          <y:Fill color="#CCFFFF" transparent="false"/>
          <y:BorderStyle color="#000000" type="line" width="1.0"/>
          <y:NodeLabel alignment="center" autoSizePolicy="content" fontFamily="Arial Black" fontSize="13" fontStyle="plain" hasBackgroundColor="false" hasLineColor="false" height="22.33203125" modelName="internal" modelPosition="c" textColor="#000000" visible="true" width="43.0" x="18.5" y="-1.166015625">AKT1</y:NodeLabel>
          <y:Shape type="roundrectangle"/>
        </y:ShapeNode>
      </data>
      <data key="d1">http://www.ncbi.nlm.nih.gov/sites/entrez?Db=gene&amp;Cmd=ShowDetailView&amp;TermToSearch=207&amp;ordinalpos=1&amp;itool=EntrezSystem2.PEntrez.Gene.Gene_ResultsPanel.Gene_RVDocSum</data>
      <data key="d2">The serine-threonine protein kinase encoded by the AKT1 gene is catalytically inactive in
 serum-starved primary and immortalized fibroblasts. AKT1 and the related AKT2 are activated by
 platelet-derived growth factor. The activation is rapid and specific, and it is abrogated by
 mutations in the pleckstrin homology domain of AKT1. It was shown that the activation occurs
 through phosphatidylinositol 3-kinase. In the developing nervous system AKT is a critical mediator
 of growth factor-induced neuronal survival. Survival factors can suppress apoptosis in a
 transcription-independent manner by activating the serine/threonine kinase AKT1, which then
 phosphorylates and inactivates components of the apoptotic machinery. Multiple alternatively
 spliced transcript variants have been found for this gene.
"EntrezGene"</data>
    </node>
    <node id="n116">
      <data key="d0">
        <y:ShapeNode>
          <y:Geometry height="20.0" width="100.0" x="990.0" y="9050.0"/>
          <y:Fill color="#CCFFFF" transparent="false"/>
          <y:BorderStyle color="#000000" type="line" width="1.0"/>
          <y:NodeLabel alignment="center" autoSizePolicy="content" fontFamily="Arial Black" fontSize="13" fontStyle="plain" hasBackgroundColor="false" hasLineColor="false" height="22.33203125" modelName="internal" modelPosition="c" textColor="#000000" visible="true" width="66.841796875" x="16.5791015625" y="-1.166015625">AKT1 [P]</y:NodeLabel>
          <y:Shape type="roundrectangle"/>
        </y:ShapeNode>
      </data>
      <data key="d1"/>
      <data key="d2"/>
    </node>
    <node id="n117">
      <data key="d0">
        <y:ShapeNode>
          <y:Geometry height="20.0" width="20.0" x="910.0" y="9050.0"/>
          <y:Fill color="#F0FFFF" transparent="false"/>
          <y:BorderStyle color="#000000" type="line" width="1.0"/>
          <y:NodeLabel alignment="center" autoSizePolicy="content" fontFamily="Arial Black" fontSize="13" fontStyle="plain" hasBackgroundColor="false" hasLineColor="false" height="22.33203125" modelName="internal" modelPosition="c" textColor="#000000" visible="true" width="13.38818359375" x="3.305908203125" y="-1.166015625">P</y:NodeLabel>
          <y:Shape type="ellipse"/>
        </y:ShapeNode>
      </data>
      <data key="d1"/>
      <data key="d2">11254732
'PDK-1 phosphorylation of threonine 308 in the activation loop of the catalytic domain
 of Akt allows autophosphorylation of serine 473 (a hydrophobic phosphorylation site) 
in the carboxyl-terminal. These two events result in generation of a catalytically 
competent enzyme.'</data>
    </node>
    <node id="n118">
      <data key="d0">
        <y:ShapeNode>
          <y:Geometry height="60.0" width="240.0" x="1650.0" y="8920.0"/>
          <y:Fill color="#CCFFFF" transparent="false"/>
          <y:BorderStyle color="#000000" type="line" width="4.0"/>
          <y:NodeLabel alignment="center" autoSizePolicy="content" fontFamily="Arial Black" fontSize="13" fontStyle="plain" hasBackgroundColor="false" hasLineColor="false" height="40.6640625" modelName="internal" modelPosition="c" textColor="#000000" visible="true" width="75.5126953125" x="82.24365234375" y="9.66796875">Decrease 
apoptosis</y:NodeLabel>
          <y:Shape type="octagon"/>
        </y:ShapeNode>
      </data>
      <data key="d1"/>
      <data key="d2"/>
    </node>
    <node id="n119">
      <data key="d0">
        <y:ShapeNode>
          <y:Geometry height="20.0" width="100.0" x="1120.0" y="8920.0"/>
          <y:Fill color="#CCFFFF" transparent="false"/>
          <y:BorderStyle color="#000000" type="line" width="1.0"/>
          <y:NodeLabel alignment="center" autoSizePolicy="content" fontFamily="Arial Black" fontSize="13" fontStyle="plain" hasBackgroundColor="false" hasLineColor="false" height="22.33203125" modelName="internal" modelPosition="c" textColor="#000000" visible="true" width="34.33544921875" x="32.832275390625" y="-1.166015625">BAD</y:NodeLabel>
          <y:Shape type="roundrectangle"/>
        </y:ShapeNode>
      </data>
      <data key="d1">http://www.ncbi.nlm.nih.gov/sites/entrez?Db=gene&amp;Cmd=ShowDetailView&amp;TermToSearch=572&amp;ordinalpos=2&amp;itool=EntrezSystem2.PEntrez.Gene.Gene_ResultsPanel.Gene_RVDocSum</data>
      <data key="d2">The protein encoded by this gene is a member of the BCL-2 family. BCL-2 family members are known
to be regulators of programmed cell death. This protein positively regulates cell apoptosis by 
forming heterodimers with BCL-xL and BCL-2, and reversing their death repressor activity. 
Proapoptotic activity of this protein is regulated through its phosphorylation. Protein kinases AKT 
and MAP kinase, as well as protein phosphatase calcineurin were found to be involved in the 
regulation of this protein. Alternative splicing of this gene results in two transcript variants which 
encode the same isoform.
"EntrezGene"</data>
    </node>
    <node id="n120">
      <data key="d0">
        <y:ShapeNode>
          <y:Geometry height="20.0" width="100.0" x="1420.0" y="8920.0"/>
          <y:Fill color="#CCFFFF" transparent="false"/>
          <y:BorderStyle color="#000000" type="line" width="1.0"/>
          <y:NodeLabel alignment="center" autoSizePolicy="content" fontFamily="Arial Black" fontSize="13" fontStyle="plain" hasBackgroundColor="false" hasLineColor="false" height="22.33203125" modelName="internal" modelPosition="c" textColor="#000000" visible="true" width="58.17724609375" x="20.911376953125" y="-1.166015625">BAD [P]</y:NodeLabel>
          <y:Shape type="roundrectangle"/>
        </y:ShapeNode>
      </data>
      <data key="d1"/>
      <data key="d2"/>
    </node>
    <node id="n121">
      <data key="d0">
        <y:ShapeNode>
          <y:Geometry height="20.0" width="20.0" x="1280.0" y="8920.0"/>
          <y:Fill color="#F0FFFF" transparent="false"/>
          <y:BorderStyle color="#000000" type="line" width="1.0"/>
          <y:NodeLabel alignment="center" autoSizePolicy="content" fontFamily="Arial Black" fontSize="13" fontStyle="plain" hasBackgroundColor="false" hasLineColor="false" height="22.33203125" modelName="internal" modelPosition="c" textColor="#000000" visible="true" width="13.38818359375" x="3.305908203125" y="-1.166015625">P</y:NodeLabel>
          <y:Shape type="ellipse"/>
        </y:ShapeNode>
      </data>
      <data key="d1"/>
      <data key="d2"/>
    </node>
    <node id="n122">
      <data key="d0">
        <y:ShapeNode>
          <y:Geometry height="20.0" width="100.0" x="1420.0" y="8960.0"/>
          <y:Fill color="#CCFFFF" transparent="false"/>
          <y:BorderStyle color="#000000" type="line" width="1.0"/>
          <y:NodeLabel alignment="center" autoSizePolicy="content" fontFamily="Arial Black" fontSize="13" fontStyle="plain" hasBackgroundColor="false" hasLineColor="false" height="22.33203125" modelName="internal" modelPosition="c" textColor="#000000" visible="true" width="90.68994140625" x="4.655029296875" y="-1.166015625">CASP9 [P][I]</y:NodeLabel>
          <y:Shape type="roundrectangle"/>
        </y:ShapeNode>
      </data>
      <data key="d1"/>
      <data key="d2"/>
    </node>
    <node id="n123">
      <data key="d0">
        <y:ShapeNode>
          <y:Geometry height="20.0" width="20.0" x="1280.0" y="8960.0"/>
          <y:Fill color="#F0FFFF" transparent="false"/>
          <y:BorderStyle color="#000000" type="line" width="1.0"/>
          <y:NodeLabel alignment="center" autoSizePolicy="content" fontFamily="Arial Black" fontSize="13" fontStyle="plain" hasBackgroundColor="false" hasLineColor="false" height="22.33203125" modelName="internal" modelPosition="c" textColor="#000000" visible="true" width="13.38818359375" x="3.305908203125" y="-1.166015625">P</y:NodeLabel>
          <y:Shape type="ellipse"/>
        </y:ShapeNode>
      </data>
      <data key="d1"/>
      <data key="d2">11714830</data>
    </node>
    <node id="n124">
      <data key="d0">
        <y:ShapeNode>
          <y:Geometry height="20.0" width="100.0" x="1240.0" y="9170.0"/>
          <y:Fill color="#CCFFFF" transparent="false"/>
          <y:BorderStyle color="#000000" type="line" width="1.0"/>
          <y:NodeLabel alignment="center" autoSizePolicy="content" fontFamily="Arial Black" fontSize="13" fontStyle="plain" hasBackgroundColor="false" hasLineColor="false" height="22.33203125" modelName="internal" modelPosition="c" textColor="#000000" visible="true" width="53.11181640625" x="23.444091796875" y="-1.166015625">FOXO3</y:NodeLabel>
          <y:Shape type="roundrectangle"/>
        </y:ShapeNode>
      </data>
      <data key="d1">http://www.ncbi.nlm.nih.gov/sites/entrez?Db=gene&amp;Cmd=ShowDetailView&amp;TermToSearch=2309&amp;ordinalpos=1&amp;itool=EntrezSystem2.PEntrez.Gene.Gene_ResultsPanel.Gene_RVDocSum</data>
      <data key="d2">This gene belongs to the forkhead family of transcription factors which are characterized by a 
distinct forkhead domain. This gene likely functions as a trigger for apoptosis through expression of 
genes necessary for cell death. Translocation of this gene with the MLL gene is associated with 
secondary acute leukemia. Alternatively spliced transcript variants encoding the same protein have 
been observed.
"EntrezGene"</data>
    </node>
    <node id="n125">
      <data key="d0">
        <y:ShapeNode>
          <y:Geometry height="20.0" width="100.0" x="1340.0" y="9070.0"/>
          <y:Fill color="#CCFFFF" transparent="false"/>
          <y:BorderStyle color="#000000" type="line" width="1.0"/>
          <y:NodeLabel alignment="center" autoSizePolicy="content" fontFamily="Arial Black" fontSize="13" fontStyle="plain" hasBackgroundColor="false" hasLineColor="false" height="22.33203125" modelName="internal" modelPosition="c" textColor="#000000" visible="true" width="76.95361328125" x="11.523193359375" y="-1.166015625">FOXO3 [P]</y:NodeLabel>
          <y:Shape type="roundrectangle"/>
        </y:ShapeNode>
      </data>
      <data key="d1"/>
      <data key="d2"/>
    </node>
    <node id="n126">
      <data key="d0">
        <y:ShapeNode>
          <y:Geometry height="20.0" width="20.0" x="1280.0" y="9070.0"/>
          <y:Fill color="#F0FFFF" transparent="false"/>
          <y:BorderStyle color="#000000" type="line" width="1.0"/>
          <y:NodeLabel alignment="center" autoSizePolicy="content" fontFamily="Arial Black" fontSize="13" fontStyle="plain" hasBackgroundColor="false" hasLineColor="false" height="22.33203125" modelName="internal" modelPosition="c" textColor="#000000" visible="true" width="13.38818359375" x="3.305908203125" y="-1.166015625">P</y:NodeLabel>
          <y:Shape type="ellipse"/>
        </y:ShapeNode>
      </data>
      <data key="d1"/>
      <data key="d2">11714830 10102273</data>
    </node>
    <node id="n127">
      <data key="d0">
        <y:ShapeNode>
          <y:Geometry height="20.0" width="20.0" x="250.0" y="9050.0"/>
          <y:Fill color="#CC99FF" transparent="false"/>
          <y:BorderStyle color="#CC99FF" type="line" width="1.0"/>
          <y:NodeLabel alignment="center" autoSizePolicy="content" fontFamily="Arial Black" fontSize="13" fontStyle="plain" hasBackgroundColor="false" hasLineColor="false" height="22.33203125" modelName="internal" modelPosition="c" textColor="#000000" visible="true" width="14.11181640625" x="2.944091796875" y="-1.166015625">C</y:NodeLabel>
          <y:Shape type="diamond"/>
        </y:ShapeNode>
      </data>
      <data key="d1"/>
      <data key="d2">11714830 
 'PI3-Kgamma was directly involved in phosphorylation 
of Akt in LPS-stimulated neutrophils'  
11254732 
'PDK-1 phosphorylation of threonine 308 in the activation loop of the 
catalytic domain of Akt allows autophosphorylation of serine 473 (a 
hydrophobic phosphorylation site) in the carboxyl-terminal. These 
two events result in generation of a catalytically competent enzyme.'</data>
    </node>
    <node id="n128">
      <data key="d0">
        <y:ShapeNode>
          <y:Geometry height="20.0" width="20.0" x="1750.0" y="9170.0"/>
          <y:Fill color="#00CCFF" transparent="false"/>
          <y:BorderStyle color="#000000" type="line" width="1.0"/>
          <y:NodeLabel alignment="center" autoSizePolicy="content" fontFamily="Arial Black" fontSize="13" fontStyle="plain" hasBackgroundColor="false" hasLineColor="false" height="22.33203125" modelName="internal" modelPosition="c" textColor="#000000" visible="true" width="13.38818359375" x="3.305908203125" y="-1.166015625">T</y:NodeLabel>
          <y:Shape type="ellipse"/>
        </y:ShapeNode>
      </data>
      <data key="d1"/>
      <data key="d2">11714830 10102273</data>
    </node>
    <node id="n129">
      <data key="d0">
        <y:ShapeNode>
          <y:Geometry height="20.0" width="20.0" x="1710.0" y="9120.0"/>
          <y:Fill color="#FF0000" transparent="false"/>
          <y:BorderStyle hasColor="false" type="line" width="1.0"/>
          <y:NodeLabel alignment="center" autoSizePolicy="content" fontFamily="Arial Black" fontSize="13" fontStyle="plain" hasBackgroundColor="false" hasLineColor="false" height="22.33203125" modelName="internal" modelPosition="c" textColor="#000000" visible="true" width="9.05908203125" x="5.470458984375" y="-1.166015625">I</y:NodeLabel>
          <y:Shape type="diamond"/>
        </y:ShapeNode>
      </data>
      <data key="d1"/>
      <data key="d2"/>
    </node>
    <node id="n130">
      <data key="d0">
        <y:ShapeNode>
          <y:Geometry height="20.0" width="20.0" x="1500.0" y="9070.0"/>
          <y:Fill color="#FFFF99" transparent="false"/>
          <y:BorderStyle color="#000000" type="line" width="1.0"/>
          <y:NodeLabel alignment="center" autoSizePolicy="content" fontFamily="Arial Black" fontSize="13" fontStyle="plain" hasBackgroundColor="false" hasLineColor="false" height="22.33203125" modelName="internal" modelPosition="c" textColor="#000000" visible="true" width="14.11181640625" x="2.944091796875" y="-1.166015625">B</y:NodeLabel>
          <y:Shape type="ellipse"/>
        </y:ShapeNode>
      </data>
      <data key="d1"/>
      <data key="d2">10102273</data>
    </node>
    <node id="n131">
      <data key="d0">
        <y:ShapeNode>
          <y:Geometry height="40.0" width="100.0" x="1460.0" y="9120.0"/>
          <y:Fill color="#CCFFFF" transparent="false"/>
          <y:BorderStyle color="#000000" type="line" width="1.0"/>
          <y:NodeLabel alignment="center" autoSizePolicy="content" fontFamily="Arial Black" fontSize="13" fontStyle="plain" hasBackgroundColor="false" hasLineColor="false" height="40.6640625" modelName="internal" modelPosition="c" textColor="#000000" visible="true" width="63.21728515625" x="18.391357421875" y="-0.33203125">YWHAQ 
(14-3-3)</y:NodeLabel>
          <y:Shape type="roundrectangle"/>
        </y:ShapeNode>
      </data>
      <data key="d1">http://www.ncbi.nlm.nih.gov/sites/entrez?Db=gene&amp;Cmd=ShowDetailView&amp;TermToSearch=10971&amp;ordinalpos=2&amp;itool=EntrezSystem2.PEntrez.Gene.Gene_ResultsPanel.Gene_RVDocSum</data>
      <data key="d2">This gene product belongs to the 14-3-3 family of proteins which mediate signal transduction by 
binding to phosphoserine-containing proteins. This highly conserved protein family is found in both 
plants and mammals, and this protein is 99% identical to the mouse and rat orthologs. This gene is 
upregulated in patients with amyotrophic lateral sclerosis. It contains in its 5' UTR a 6 bp tandem 
repeat sequence which is polymorphic, however, there is no correlation between the repeat number
 and the disease. [provided by RefSeq]</data>
    </node>
    <node id="n132">
      <data key="d0">
        <y:ShapeNode>
          <y:Geometry height="40.0" width="100.0" x="1600.0" y="9060.0"/>
          <y:Fill color="#FFFF99" transparent="false"/>
          <y:BorderStyle color="#000000" type="line" width="1.0"/>
          <y:NodeLabel alignment="center" autoSizePolicy="content" fontFamily="Arial Black" fontSize="13" fontStyle="plain" hasBackgroundColor="false" hasLineColor="false" height="40.6640625" modelName="internal" modelPosition="c" textColor="#000000" visible="true" width="81.28271484375" x="9.358642578125" y="-0.33203125">FOXO3 [P]:
YWHAQ</y:NodeLabel>
          <y:Shape type="roundrectangle"/>
        </y:ShapeNode>
      </data>
      <data key="d1"/>
      <data key="d2"/>
    </node>
    <node id="n133">
      <data key="d0">
        <y:ShapeNode>
          <y:Geometry height="20.0" width="20.0" x="1160.0" y="8870.0"/>
          <y:Fill color="#CC99FF" transparent="false"/>
          <y:BorderStyle color="#CC99FF" type="line" width="1.0"/>
          <y:NodeLabel alignment="center" autoSizePolicy="content" fontFamily="Arial Black" fontSize="13" fontStyle="plain" hasBackgroundColor="false" hasLineColor="false" height="22.33203125" modelName="internal" modelPosition="c" textColor="#000000" visible="true" width="14.11181640625" x="2.944091796875" y="-1.166015625">C</y:NodeLabel>
          <y:Shape type="diamond"/>
        </y:ShapeNode>
      </data>
      <data key="d1"/>
      <data key="d2"/>
    </node>
    <node id="n134">
      <data key="d0">
        <y:ShapeNode>
          <y:Geometry height="20.0" width="20.0" x="1160.0" y="9030.0"/>
          <y:Fill color="#CC99FF" transparent="false"/>
          <y:BorderStyle color="#CC99FF" type="line" width="1.0"/>
          <y:NodeLabel alignment="center" autoSizePolicy="content" fontFamily="Arial Black" fontSize="13" fontStyle="plain" hasBackgroundColor="false" hasLineColor="false" height="22.33203125" modelName="internal" modelPosition="c" textColor="#000000" visible="true" width="14.11181640625" x="2.944091796875" y="-1.166015625">C</y:NodeLabel>
          <y:Shape type="diamond"/>
        </y:ShapeNode>
      </data>
      <data key="d1"/>
      <data key="d2">11714830</data>
    </node>
    <node id="n135">
      <data key="d0">
        <y:ShapeNode>
          <y:Geometry height="20.0" width="20.0" x="1160.0" y="9070.0"/>
          <y:Fill color="#CC99FF" transparent="false"/>
          <y:BorderStyle color="#CC99FF" type="line" width="1.0"/>
          <y:NodeLabel alignment="center" autoSizePolicy="content" fontFamily="Arial Black" fontSize="13" fontStyle="plain" hasBackgroundColor="false" hasLineColor="false" height="22.33203125" modelName="internal" modelPosition="c" textColor="#000000" visible="true" width="14.11181640625" x="2.944091796875" y="-1.166015625">C</y:NodeLabel>
          <y:Shape type="diamond"/>
        </y:ShapeNode>
      </data>
      <data key="d1"/>
      <data key="d2">11714830 
10102273</data>
    </node>
    <node id="n136">
      <data key="d0">
        <y:ShapeNode>
          <y:Geometry height="20.0" width="100.0" x="790.0" y="9650.0"/>
          <y:Fill color="#CCFFFF" transparent="false"/>
          <y:BorderStyle color="#000000" type="line" width="1.0"/>
          <y:NodeLabel alignment="center" autoSizePolicy="content" fontFamily="Arial Black" fontSize="13" fontStyle="plain" hasBackgroundColor="false" hasLineColor="false" height="22.33203125" modelName="internal" modelPosition="c" textColor="#000000" visible="true" width="58.1708984375" x="20.91455078125" y="-1.166015625">PIK3CD</y:NodeLabel>
          <y:Shape type="roundrectangle"/>
        </y:ShapeNode>
      </data>
      <data key="d1">http://www.ncbi.nlm.nih.gov/sites/entrez?Db=gene&amp;Cmd=ShowDetailView&amp;TermToSearch=5293&amp;ordinalpos=2&amp;itool=EntrezSystem2.PEntrez.Gene.Gene_ResultsPanel.Gene_RVDocSum</data>
      <data key="d2">Phosphoinositide 3-kinases (PI3Ks) phosphorylate the 3-prime OH position of the inositol ring of 
inositol lipids. See MIM 602838. The class I PI3Ks display a broad phosphoinositide lipid substrate 
specificity and include p110-alpha (MIM 171834), p110-beta (MIM 602925), and p110-gamma (MIM 
601232). p110-alpha and p110-beta interact with SH2/SH3-domain-containing p85 adaptor proteins
 (see MIM 171833) and with GTP-bound Ras.[supplied by OMIM]</data>
    </node>
    <node id="n137">
      <data key="d0">
        <y:ShapeNode>
          <y:Geometry height="20.0" width="20.0" x="1010.0" y="9740.0"/>
          <y:Fill color="#CC99FF" transparent="false"/>
          <y:BorderStyle color="#000000" type="line" width="1.0"/>
          <y:NodeLabel alignment="center" autoSizePolicy="content" fontFamily="Arial Black" fontSize="13" fontStyle="plain" hasBackgroundColor="false" hasLineColor="false" height="22.33203125" modelName="internal" modelPosition="c" textColor="#000000" visible="true" width="24.94091796875" x="-2.470458984375" y="-1.166015625">OR</y:NodeLabel>
          <y:Shape type="ellipse"/>
        </y:ShapeNode>
      </data>
      <data key="d1"/>
      <data key="d2"/>
    </node>
    <node id="n138">
      <data key="d0">
        <y:ShapeNode>
          <y:Geometry height="20.0" width="100.0" x="790.0" y="9740.0"/>
          <y:Fill color="#CCFFFF" transparent="false"/>
          <y:BorderStyle color="#000000" type="line" width="1.0"/>
          <y:NodeLabel alignment="center" autoSizePolicy="content" fontFamily="Arial Black" fontSize="13" fontStyle="plain" hasBackgroundColor="false" hasLineColor="false" height="22.33203125" modelName="internal" modelPosition="c" textColor="#000000" visible="true" width="56.72998046875" x="21.635009765625" y="-1.166015625">PIK3R2</y:NodeLabel>
          <y:Shape type="roundrectangle"/>
        </y:ShapeNode>
      </data>
      <data key="d1">http://www.ncbi.nlm.nih.gov/sites/entrez?Db=gene&amp;Cmd=ShowDetailView&amp;TermToSearch=5296&amp;ordinalpos=4&amp;itool=EntrezSystem2.PEntrez.Gene.Gene_ResultsPanel.Gene_RVDocSum</data>
      <data key="d2"/>
    </node>
    <node id="n139">
      <data key="d0">
        <y:ShapeNode>
          <y:Geometry height="20.0" width="100.0" x="790.0" y="9770.0"/>
          <y:Fill color="#CCFFFF" transparent="false"/>
          <y:BorderStyle color="#000000" type="line" width="1.0"/>
          <y:NodeLabel alignment="center" autoSizePolicy="content" fontFamily="Arial Black" fontSize="13" fontStyle="plain" hasBackgroundColor="false" hasLineColor="false" height="22.33203125" modelName="internal" modelPosition="c" textColor="#000000" visible="true" width="56.72998046875" x="21.635009765625" y="-1.166015625">PIK3R3</y:NodeLabel>
          <y:Shape type="roundrectangle"/>
        </y:ShapeNode>
      </data>
      <data key="d1">http://www.ncbi.nlm.nih.gov/sites/entrez?Db=gene&amp;Cmd=ShowDetailView&amp;TermToSearch=8503&amp;ordinalpos=1&amp;itool=EntrezSystem2.PEntrez.Gene.Gene_ResultsPanel.Gene_RVDocSum</data>
      <data key="d2"/>
    </node>
    <node id="n140">
      <data key="d0">
        <y:ShapeNode>
          <y:Geometry height="20.0" width="20.0" x="1070.0" y="9670.0"/>
          <y:Fill color="#FF9900" transparent="false"/>
          <y:BorderStyle color="#000000" type="line" width="1.0"/>
          <y:NodeLabel alignment="center" autoSizePolicy="content" fontFamily="Arial Black" fontSize="16" fontStyle="plain" hasBackgroundColor="false" hasLineColor="false" height="26.5625" modelName="internal" modelPosition="c" textColor="#000000" visible="true" width="18.2265625" x="0.88671875" y="-3.28125">&amp;</y:NodeLabel>
          <y:Shape type="ellipse"/>
        </y:ShapeNode>
      </data>
      <data key="d1"/>
      <data key="d2"/>
    </node>
    <node id="n141">
      <data key="d0">
        <y:ShapeNode>
          <y:Geometry height="40.0" width="130.0" x="205.0" y="10120.0"/>
          <y:Fill color="#00FF00" transparent="false"/>
          <y:BorderStyle color="#000000" type="line" width="3.0"/>
          <y:NodeLabel alignment="center" autoSizePolicy="content" fontFamily="Arial Black" fontSize="13" fontStyle="plain" hasBackgroundColor="false" hasLineColor="false" height="40.6640625" modelName="internal" modelPosition="c" textColor="#000000" visible="true" width="85.60546875" x="22.197265625" y="-0.33203125">TLR 
SIGNALING</y:NodeLabel>
          <y:Shape type="octagon"/>
        </y:ShapeNode>
      </data>
      <data key="d1"/>
      <data key="d2"/>
    </node>
    <node id="n142">
      <data key="d0">
        <y:ShapeNode>
          <y:Geometry height="20.0" width="100.0" x="790.0" y="9620.0"/>
          <y:Fill color="#CCFFFF" transparent="false"/>
          <y:BorderStyle color="#000000" type="line" width="1.0"/>
          <y:NodeLabel alignment="center" autoSizePolicy="content" fontFamily="Arial Black" fontSize="13" fontStyle="plain" hasBackgroundColor="false" hasLineColor="false" height="22.33203125" modelName="internal" modelPosition="c" textColor="#000000" visible="true" width="58.1708984375" x="20.91455078125" y="-1.166015625">PIK3CB</y:NodeLabel>
          <y:Shape type="roundrectangle"/>
        </y:ShapeNode>
      </data>
      <data key="d1">http://www.ncbi.nlm.nih.gov/sites/entrez?Db=gene&amp;Cmd=ShowDetailView&amp;TermToSearch=5291&amp;ordinalpos=1&amp;itool=EntrezSystem2.PEntrez.Gene.Gene_ResultsPanel.Gene_RVDocSum</data>
      <data key="d2">Phosphoinositide 3-kinases (PI3Ks) phosphorylate the 3-prime OH position of the inositol ring of 
inositol lipids. They have been implicated as participants in signaling pathways regulating cell growth
 by virtue of their activation in response to various mitogenic stimuli. PI3Ks are composed of a 
110-kD catalytic subunit, such as PIK3CB, and an 85-kD adaptor subunit (Hu et al., 1993 [PubMed 
8246984]).[supplied by OMIM]</data>
    </node>
    <node id="n143">
      <data key="d0">
        <y:ShapeNode>
          <y:Geometry height="20.0" width="100.0" x="790.0" y="9680.0"/>
          <y:Fill color="#CCFFFF" transparent="false"/>
          <y:BorderStyle color="#000000" type="line" width="1.0"/>
          <y:NodeLabel alignment="center" autoSizePolicy="content" fontFamily="Arial Black" fontSize="13" fontStyle="plain" hasBackgroundColor="false" hasLineColor="false" height="22.33203125" modelName="internal" modelPosition="c" textColor="#000000" visible="true" width="58.88818359375" x="20.555908203125" y="-1.166015625">PIK3CG</y:NodeLabel>
          <y:Shape type="roundrectangle"/>
        </y:ShapeNode>
      </data>
      <data key="d1">http://www.ncbi.nlm.nih.gov/sites/entrez?Db=gene&amp;Cmd=ShowDetailView&amp;TermToSearch=5294&amp;ordinalpos=1&amp;itool=EntrezSystem2.PEntrez.Gene.Gene_ResultsPanel.Gene_RVDocSum</data>
      <data key="d2">This gene encodes a protein that belongs to the pi3/pi4-kinase family of proteins. The gene product 
is an enzyme that phosphorylates phosphoinositides on the 3-hydroxyl group of the inositol ring. It 
is an important modulator of extracellular signals, including those elicited by E-cadherin-mediated 
cell-cell adhesion, which plays an important role in maintenance of the structural and functional 
integrity of epithelia. In addition to its role in promoting assembly of adherens junctions, the protein
 is thought to play a pivotal role in the regulation of cytotoxicity in NK cells. The gene is located in a 
commonly deleted segment of chromosome 7 previously identified in myeloid leukemias. [provided 
by RefSeq]</data>
    </node>
    <node id="n144">
      <data key="d0">
        <y:ShapeNode>
          <y:Geometry height="20.0" width="100.0" x="790.0" y="9590.0"/>
          <y:Fill color="#CCFFFF" transparent="false"/>
          <y:BorderStyle color="#000000" type="line" width="1.0"/>
          <y:NodeLabel alignment="center" autoSizePolicy="content" fontFamily="Arial Black" fontSize="13" fontStyle="plain" hasBackgroundColor="false" hasLineColor="false" height="22.33203125" modelName="internal" modelPosition="c" textColor="#000000" visible="true" width="58.1708984375" x="20.91455078125" y="-1.166015625">PIK3CA</y:NodeLabel>
          <y:Shape type="roundrectangle"/>
        </y:ShapeNode>
      </data>
      <data key="d1">http://www.ncbi.nlm.nih.gov/sites/entrez?Db=gene&amp;Cmd=ShowDetailView&amp;TermToSearch=5290&amp;ordinalpos=1&amp;itool=EntrezSystem2.PEntrez.Gene.Gene_ResultsPanel.Gene_RVDocSum</data>
      <data key="d2">Phosphatidylinositol 3-kinase is composed of an 85 kDa regulatory subunit and a 110 kDa catalytic 
subunit. The protein encoded by this gene represents the catalytic subunit, which uses ATP to 
phosphorylate PtdIns, PtdIns4P and PtdIns(4,5)P2. This gene has been found to be oncogenic and 
has been implicated in cervical cancers.
"EntrezGene"</data>
    </node>
    <node id="n145">
      <data key="d0">
        <y:ShapeNode>
          <y:Geometry height="20.0" width="100.0" x="790.0" y="9710.0"/>
          <y:Fill color="#CCFFFF" transparent="false"/>
          <y:BorderStyle color="#000000" type="line" width="1.0"/>
          <y:NodeLabel alignment="center" autoSizePolicy="content" fontFamily="Arial Black" fontSize="13" fontStyle="plain" hasBackgroundColor="false" hasLineColor="false" height="22.33203125" modelName="internal" modelPosition="c" textColor="#000000" visible="true" width="56.72998046875" x="21.635009765625" y="-1.166015625">PIK3R1</y:NodeLabel>
          <y:Shape type="roundrectangle"/>
        </y:ShapeNode>
      </data>
      <data key="d1">http://www.ncbi.nlm.nih.gov/sites/entrez?Db=gene&amp;Cmd=ShowDetailView&amp;TermToSearch=5295&amp;ordinalpos=2&amp;itool=EntrezSystem2.PEntrez.Gene.Gene_ResultsPanel.Gene_RVDocSum</data>
      <data key="d2">Phosphatidylinositol 3-kinase phosphorylates the inositol ring of phosphatidylinositol at the 3-prime 
position. The enzyme comprises a 110 kD catalytic subunit and a regulatory subunit of either 85, 
55, or 50 kD. This gene encodes the 85 kD regulatory subunit. Phosphatidylinositol 3-kinase plays 
an important role in the metabolic actions of insulin, and a mutation in this gene has been associated
 with insulin resistance. Alternative splicing of this gene results in three transcript variants encoding 
different isoforms.
"EntrezGene"</data>
    </node>
    <node id="n146">
      <data key="d0">
        <y:ShapeNode>
          <y:Geometry height="20.0" width="20.0" x="1070.0" y="9600.0"/>
          <y:Fill color="#FFFF99" transparent="false"/>
          <y:BorderStyle color="#000000" type="line" width="1.0"/>
          <y:NodeLabel alignment="center" autoSizePolicy="content" fontFamily="Arial Black" fontSize="13" fontStyle="plain" hasBackgroundColor="false" hasLineColor="false" height="22.33203125" modelName="internal" modelPosition="c" textColor="#000000" visible="true" width="14.11181640625" x="2.944091796875" y="-1.166015625">B</y:NodeLabel>
          <y:Shape type="ellipse"/>
        </y:ShapeNode>
      </data>
      <data key="d1"/>
      <data key="d2"/>
    </node>
    <node id="n147">
      <data key="d0">
        <y:ShapeNode>
          <y:Geometry height="20.0" width="20.0" x="1500.0" y="10070.0"/>
          <y:Fill color="#CC99FF" transparent="false"/>
          <y:BorderStyle color="#CC99FF" type="line" width="1.0"/>
          <y:NodeLabel alignment="center" autoSizePolicy="content" fontFamily="Arial Black" fontSize="13" fontStyle="plain" hasBackgroundColor="false" hasLineColor="false" height="22.33203125" modelName="internal" modelPosition="c" textColor="#000000" visible="true" width="14.11181640625" x="2.944091796875" y="-1.166015625">C</y:NodeLabel>
          <y:Shape type="diamond"/>
        </y:ShapeNode>
      </data>
      <data key="d1"/>
      <data key="d2">17906627\</data>
    </node>
    <node id="n148">
      <data key="d0">
        <y:ShapeNode>
          <y:Geometry height="20.0" width="20.0" x="1500.0" y="10190.0"/>
          <y:Fill color="#CC99FF" transparent="false"/>
          <y:BorderStyle color="#CC99FF" type="line" width="1.0"/>
          <y:NodeLabel alignment="center" autoSizePolicy="content" fontFamily="Arial Black" fontSize="13" fontStyle="plain" hasBackgroundColor="false" hasLineColor="false" height="22.33203125" modelName="internal" modelPosition="c" textColor="#000000" visible="true" width="14.11181640625" x="2.944091796875" y="-1.166015625">C</y:NodeLabel>
          <y:Shape type="diamond"/>
        </y:ShapeNode>
      </data>
      <data key="d1"/>
      <data key="d2">17906627\</data>
    </node>
    <node id="n149">
      <data key="d0">
        <y:ShapeNode>
          <y:Geometry height="20.0" width="20.0" x="1190.0" y="10110.0"/>
          <y:Fill color="#CC99FF" transparent="false"/>
          <y:BorderStyle color="#CC99FF" type="line" width="1.0"/>
          <y:NodeLabel alignment="center" autoSizePolicy="content" fontFamily="Arial Black" fontSize="13" fontStyle="plain" hasBackgroundColor="false" hasLineColor="false" height="22.33203125" modelName="internal" modelPosition="c" textColor="#000000" visible="true" width="14.11181640625" x="2.944091796875" y="-1.166015625">C</y:NodeLabel>
          <y:Shape type="diamond"/>
        </y:ShapeNode>
      </data>
      <data key="d1"/>
      <data key="d2">17906627\</data>
    </node>
    <node id="n150">
      <data key="d0">
        <y:ShapeNode>
          <y:Geometry height="20.0" width="20.0" x="690.0" y="10090.0"/>
          <y:Fill color="#CC99FF" transparent="false"/>
          <y:BorderStyle color="#CC99FF" type="line" width="1.0"/>
          <y:NodeLabel alignment="center" autoSizePolicy="content" fontFamily="Arial Black" fontSize="13" fontStyle="plain" hasBackgroundColor="false" hasLineColor="false" height="22.33203125" modelName="internal" modelPosition="c" textColor="#000000" visible="true" width="14.11181640625" x="2.944091796875" y="-1.166015625">C</y:NodeLabel>
          <y:Shape type="diamond"/>
        </y:ShapeNode>
      </data>
      <data key="d1"/>
      <data key="d2">17906627\</data>
    </node>
    <node id="n151">
      <data key="d0">
        <y:ShapeNode>
          <y:Geometry height="20.0" width="20.0" x="1010.0" y="9630.0"/>
          <y:Fill color="#CC99FF" transparent="false"/>
          <y:BorderStyle color="#000000" type="line" width="1.0"/>
          <y:NodeLabel alignment="center" autoSizePolicy="content" fontFamily="Arial Black" fontSize="13" fontStyle="plain" hasBackgroundColor="false" hasLineColor="false" height="22.33203125" modelName="internal" modelPosition="c" textColor="#000000" visible="true" width="24.94091796875" x="-2.470458984375" y="-1.166015625">OR</y:NodeLabel>
          <y:Shape type="ellipse"/>
        </y:ShapeNode>
      </data>
      <data key="d1"/>
      <data key="d2"/>
    </node>
    <node id="n152">
      <data key="d0">
        <y:ShapeNode>
          <y:Geometry height="20.0" width="150.0" x="1235.0" y="10210.0"/>
          <y:Fill color="#CCFFFF" transparent="false"/>
          <y:BorderStyle color="#000000" type="line" width="1.0"/>
          <y:NodeLabel alignment="center" autoSizePolicy="content" fontFamily="Arial Black" fontSize="13" fontStyle="plain" hasBackgroundColor="false" hasLineColor="false" height="22.33203125" modelName="internal" modelPosition="c" textColor="#000000" visible="true" width="79.11181640625" x="35.444091796875" y="-1.166015625">MAPK1 [P]</y:NodeLabel>
          <y:Shape type="roundrectangle"/>
        </y:ShapeNode>
      </data>
      <data key="d1"/>
      <data key="d2"/>
    </node>
    <node id="n153">
      <data key="d0">
        <y:ShapeNode>
          <y:Geometry height="20.0" width="20.0" x="1390.0" y="10130.0"/>
          <y:Fill color="#CC99FF" transparent="false"/>
          <y:BorderStyle color="#000000" type="line" width="1.0"/>
          <y:NodeLabel alignment="center" autoSizePolicy="content" fontFamily="Arial Black" fontSize="13" fontStyle="plain" hasBackgroundColor="false" hasLineColor="false" height="22.33203125" modelName="internal" modelPosition="c" textColor="#000000" visible="true" width="24.94091796875" x="-2.470458984375" y="-1.166015625">OR</y:NodeLabel>
          <y:Shape type="ellipse"/>
        </y:ShapeNode>
      </data>
      <data key="d1"/>
      <data key="d2">17906627\</data>
    </node>
    <node id="n154">
      <data key="d0">
        <y:ShapeNode>
          <y:Geometry height="20.0" width="20.0" x="1500.0" y="10130.0"/>
          <y:Fill color="#CC99FF" transparent="false"/>
          <y:BorderStyle color="#CC99FF" type="line" width="1.0"/>
          <y:NodeLabel alignment="center" autoSizePolicy="content" fontFamily="Arial Black" fontSize="13" fontStyle="plain" hasBackgroundColor="false" hasLineColor="false" height="22.33203125" modelName="internal" modelPosition="c" textColor="#000000" visible="true" width="14.11181640625" x="2.944091796875" y="-1.166015625">C</y:NodeLabel>
          <y:Shape type="diamond"/>
        </y:ShapeNode>
      </data>
      <data key="d1"/>
      <data key="d2">17906627\</data>
    </node>
    <node id="n155">
      <data key="d0">
        <y:ShapeNode>
          <y:Geometry height="20.0" width="135.0" x="1412.5" y="10030.0"/>
          <y:Fill color="#CCFFFF" transparent="false"/>
          <y:BorderStyle color="#000000" type="line" width="1.0"/>
          <y:NodeLabel alignment="center" autoSizePolicy="content" fontFamily="Arial Black" fontSize="13" fontStyle="plain" hasBackgroundColor="false" hasLineColor="false" height="22.33203125" modelName="internal" modelPosition="c" textColor="#000000" visible="true" width="124.62451171875" x="5.187744140625" y="-1.166015625">RPS6KA1 (RSK1)</y:NodeLabel>
          <y:Shape type="roundrectangle"/>
        </y:ShapeNode>
      </data>
      <data key="d1">http://www.ncbi.nlm.nih.gov/sites/entrez?Db=gene&amp;Cmd=ShowDetailView&amp;TermToSearch=6195&amp;ordinalpos=1&amp;itool=EntrezSystem2.PEntrez.Gene.Gene_ResultsPanel.Gene_RVDocSum</data>
      <data key="d2">This gene encodes a member of the RSK (ribosomal S6 kinase) family of serine/threonine kinases. 
This kinase contains 2 nonidentical kinase catalytic domains and phosphorylates various substrates, 
including members of the mitogen-activated kinase (MAPK) signalling pathway. The activity of this 
protein has been implicated in controlling cell growth and differentiation. Alternate transcriptional 
splice variants, encoding different isoforms, have been characterized. [provided by RefSeq]</data>
    </node>
    <node id="n156">
      <data key="d0">
        <y:ShapeNode>
          <y:Geometry height="20.0" width="135.0" x="1412.5" y="10230.0"/>
          <y:Fill color="#CCFFFF" transparent="false"/>
          <y:BorderStyle color="#000000" type="line" width="1.0"/>
          <y:NodeLabel alignment="center" autoSizePolicy="content" fontFamily="Arial Black" fontSize="13" fontStyle="plain" hasBackgroundColor="false" hasLineColor="false" height="22.33203125" modelName="internal" modelPosition="c" textColor="#000000" visible="true" width="124.62451171875" x="5.187744140625" y="-1.166015625">RPS6KA3 (RSK2)</y:NodeLabel>
          <y:Shape type="roundrectangle"/>
        </y:ShapeNode>
      </data>
      <data key="d1">http://www.ncbi.nlm.nih.gov/sites/entrez?Db=gene&amp;Cmd=ShowDetailView&amp;TermToSearch=6197&amp;ordinalpos=1&amp;itool=EntrezSystem2.PEntrez.Gene.Gene_ResultsPanel.Gene_RVDocSum</data>
      <data key="d2">This gene encodes a member of the RSK (ribosomal S6 kinase) family of serine/threonine kinases. 
This kinase contains 2 non-identical kinase catalytic domains and phosphorylates various substrates,
 including members of the mitogen-activated kinase (MAPK) signalling pathway. The activity of this
protein has been implicated in controlling cell growth and differentiation. Mutations in this gene have
 been associated with Coffin-Lowry syndrome (CLS). [provided by RefSeq]</data>
    </node>
    <node id="n157">
      <data key="d0">
        <y:ShapeNode>
          <y:Geometry height="20.0" width="135.0" x="1572.5" y="10080.0"/>
          <y:Fill color="#CCFFFF" transparent="false"/>
          <y:BorderStyle color="#000000" type="line" width="1.0"/>
          <y:NodeLabel alignment="center" autoSizePolicy="content" fontFamily="Arial Black" fontSize="13" fontStyle="plain" hasBackgroundColor="false" hasLineColor="false" height="22.33203125" modelName="internal" modelPosition="c" textColor="#000000" visible="true" width="124.62451171875" x="5.187744140625" y="-1.166015625">RPS6KA2 (RSK3)</y:NodeLabel>
          <y:Shape type="roundrectangle"/>
        </y:ShapeNode>
      </data>
      <data key="d1">http://www.ncbi.nlm.nih.gov/sites/entrez?Db=gene&amp;Cmd=ShowDetailView&amp;TermToSearch=6196&amp;ordinalpos=1&amp;itool=EntrezSystem2.PEntrez.Gene.Gene_ResultsPanel.Gene_RVDocSum</data>
      <data key="d2">This gene encodes a member of the RSK (ribosomal S6 kinase) family of serine/threonine kinases. 
This kinase contains 2 non-identical kinase catalytic domains and phosphorylates various substrates,
 including members of the mitogen-activated kinase (MAPK) signalling pathway. The activity of this 
protein has been implicated in controlling cell growth and differentiation. Alternate transcriptional 
splice variants, encoding different isoforms, have been characterized. [provided by RefSeq]</data>
    </node>
    <node id="n158">
      <data key="d0">
        <y:ShapeNode>
          <y:Geometry height="20.0" width="165.0" x="1627.5" y="10030.0"/>
          <y:Fill color="#CCFFFF" transparent="false"/>
          <y:BorderStyle color="#000000" type="line" width="1.0"/>
          <y:NodeLabel alignment="center" autoSizePolicy="content" fontFamily="Arial Black" fontSize="13" fontStyle="plain" hasBackgroundColor="false" hasLineColor="false" height="22.33203125" modelName="internal" modelPosition="c" textColor="#000000" visible="true" width="95.0126953125" x="34.99365234375" y="-1.166015625">RPS6KA1 [P]</y:NodeLabel>
          <y:Shape type="roundrectangle"/>
        </y:ShapeNode>
      </data>
      <data key="d1"/>
      <data key="d2"/>
    </node>
    <node id="n159">
      <data key="d0">
        <y:ShapeNode>
          <y:Geometry height="20.0" width="165.0" x="1627.5" y="10230.0"/>
          <y:Fill color="#CCFFFF" transparent="false"/>
          <y:BorderStyle color="#000000" type="line" width="1.0"/>
          <y:NodeLabel alignment="center" autoSizePolicy="content" fontFamily="Arial Black" fontSize="13" fontStyle="plain" hasBackgroundColor="false" hasLineColor="false" height="22.33203125" modelName="internal" modelPosition="c" textColor="#000000" visible="true" width="95.0126953125" x="34.99365234375" y="-1.166015625">RPS6KA3 [P]</y:NodeLabel>
          <y:Shape type="roundrectangle"/>
        </y:ShapeNode>
      </data>
      <data key="d1"/>
      <data key="d2"/>
    </node>
    <node id="n160">
      <data key="d0">
        <y:ShapeNode>
          <y:Geometry height="20.0" width="165.0" x="1717.5" y="10130.0"/>
          <y:Fill color="#CCFFFF" transparent="false"/>
          <y:BorderStyle color="#000000" type="line" width="1.0"/>
          <y:NodeLabel alignment="center" autoSizePolicy="content" fontFamily="Arial Black" fontSize="13" fontStyle="plain" hasBackgroundColor="false" hasLineColor="false" height="22.33203125" modelName="internal" modelPosition="c" textColor="#000000" visible="true" width="95.0126953125" x="34.99365234375" y="-1.166015625">RPS6KA2 [P]</y:NodeLabel>
          <y:Shape type="roundrectangle"/>
        </y:ShapeNode>
      </data>
      <data key="d1"/>
      <data key="d2"/>
    </node>
    <node id="n161">
      <data key="d0">
        <y:ShapeNode>
          <y:Geometry height="20.0" width="20.0" x="1580.0" y="10030.0"/>
          <y:Fill color="#F0FFFF" transparent="false"/>
          <y:BorderStyle color="#000000" type="line" width="1.0"/>
          <y:NodeLabel alignment="center" autoSizePolicy="content" fontFamily="Arial Black" fontSize="13" fontStyle="plain" hasBackgroundColor="false" hasLineColor="false" height="22.33203125" modelName="internal" modelPosition="c" textColor="#000000" visible="true" width="13.38818359375" x="3.305908203125" y="-1.166015625">P</y:NodeLabel>
          <y:Shape type="ellipse"/>
        </y:ShapeNode>
      </data>
      <data key="d1"/>
      <data key="d2">17906627\</data>
    </node>
    <node id="n162">
      <data key="d0">
        <y:ShapeNode>
          <y:Geometry height="20.0" width="20.0" x="1580.0" y="10230.0"/>
          <y:Fill color="#F0FFFF" transparent="false"/>
          <y:BorderStyle color="#000000" type="line" width="1.0"/>
          <y:NodeLabel alignment="center" autoSizePolicy="content" fontFamily="Arial Black" fontSize="13" fontStyle="plain" hasBackgroundColor="false" hasLineColor="false" height="22.33203125" modelName="internal" modelPosition="c" textColor="#000000" visible="true" width="13.38818359375" x="3.305908203125" y="-1.166015625">P</y:NodeLabel>
          <y:Shape type="ellipse"/>
        </y:ShapeNode>
      </data>
      <data key="d1"/>
      <data key="d2">17906627\</data>
    </node>
    <node id="n163">
      <data key="d0">
        <y:ShapeNode>
          <y:Geometry height="20.0" width="20.0" x="1630.0" y="10130.0"/>
          <y:Fill color="#F0FFFF" transparent="false"/>
          <y:BorderStyle color="#000000" type="line" width="1.0"/>
          <y:NodeLabel alignment="center" autoSizePolicy="content" fontFamily="Arial Black" fontSize="13" fontStyle="plain" hasBackgroundColor="false" hasLineColor="false" height="22.33203125" modelName="internal" modelPosition="c" textColor="#000000" visible="true" width="13.38818359375" x="3.305908203125" y="-1.166015625">P</y:NodeLabel>
          <y:Shape type="ellipse"/>
        </y:ShapeNode>
      </data>
      <data key="d1"/>
      <data key="d2">17906627\</data>
    </node>
    <node id="n164">
      <data key="d0">
        <y:ShapeNode>
          <y:Geometry height="20.0" width="20.0" x="1910.0" y="10030.0"/>
          <y:Fill color="#FFFF99" transparent="false"/>
          <y:BorderStyle color="#000000" type="line" width="1.0"/>
          <y:NodeLabel alignment="center" autoSizePolicy="content" fontFamily="Arial Black" fontSize="13" fontStyle="plain" hasBackgroundColor="false" hasLineColor="false" height="22.33203125" modelName="internal" modelPosition="c" textColor="#000000" visible="true" width="14.11181640625" x="2.944091796875" y="-1.166015625">B</y:NodeLabel>
          <y:Shape type="ellipse"/>
        </y:ShapeNode>
      </data>
      <data key="d1"/>
      <data key="d2">17906627\</data>
    </node>
    <node id="n165">
      <data key="d0">
        <y:ShapeNode>
          <y:Geometry height="20.0" width="20.0" x="1910.0" y="10230.0"/>
          <y:Fill color="#FFFF99" transparent="false"/>
          <y:BorderStyle color="#000000" type="line" width="1.0"/>
          <y:NodeLabel alignment="center" autoSizePolicy="content" fontFamily="Arial Black" fontSize="13" fontStyle="plain" hasBackgroundColor="false" hasLineColor="false" height="22.33203125" modelName="internal" modelPosition="c" textColor="#000000" visible="true" width="14.11181640625" x="2.944091796875" y="-1.166015625">B</y:NodeLabel>
          <y:Shape type="ellipse"/>
        </y:ShapeNode>
      </data>
      <data key="d1"/>
      <data key="d2">17906627\</data>
    </node>
    <node id="n166">
      <data key="d0">
        <y:ShapeNode>
          <y:Geometry height="20.0" width="20.0" x="1910.0" y="10130.0"/>
          <y:Fill color="#FFFF99" transparent="false"/>
          <y:BorderStyle color="#000000" type="line" width="1.0"/>
          <y:NodeLabel alignment="center" autoSizePolicy="content" fontFamily="Arial Black" fontSize="13" fontStyle="plain" hasBackgroundColor="false" hasLineColor="false" height="22.33203125" modelName="internal" modelPosition="c" textColor="#000000" visible="true" width="14.11181640625" x="2.944091796875" y="-1.166015625">B</y:NodeLabel>
          <y:Shape type="ellipse"/>
        </y:ShapeNode>
      </data>
      <data key="d1"/>
      <data key="d2">17906627\</data>
    </node>
    <node id="n167">
      <data key="d0">
        <y:ShapeNode>
          <y:Geometry height="40.0" width="165.0" x="1987.5" y="10020.0"/>
          <y:Fill color="#FFFF99" transparent="false"/>
          <y:BorderStyle color="#000000" type="line" width="1.0"/>
          <y:NodeLabel alignment="center" autoSizePolicy="content" fontFamily="Arial Black" fontSize="13" fontStyle="plain" hasBackgroundColor="false" hasLineColor="false" height="40.6640625" modelName="internal" modelPosition="c" textColor="#000000" visible="true" width="99.341796875" x="32.8291015625" y="-0.33203125">RPS6KA1 [P]:
PDPK1</y:NodeLabel>
          <y:Shape type="roundrectangle"/>
        </y:ShapeNode>
      </data>
      <data key="d1"/>
      <data key="d2"/>
    </node>
    <node id="n168">
      <data key="d0">
        <y:ShapeNode>
          <y:Geometry height="40.0" width="165.0" x="1987.5" y="10220.0"/>
          <y:Fill color="#FFFF99" transparent="false"/>
          <y:BorderStyle color="#000000" type="line" width="1.0"/>
          <y:NodeLabel alignment="center" autoSizePolicy="content" fontFamily="Arial Black" fontSize="13" fontStyle="plain" hasBackgroundColor="false" hasLineColor="false" height="40.6640625" modelName="internal" modelPosition="c" textColor="#000000" visible="true" width="99.341796875" x="32.8291015625" y="-0.33203125">RPS6KA3 [P]:
PDPK1</y:NodeLabel>
          <y:Shape type="roundrectangle"/>
        </y:ShapeNode>
      </data>
      <data key="d1"/>
      <data key="d2"/>
    </node>
    <node id="n169">
      <data key="d0">
        <y:ShapeNode>
          <y:Geometry height="40.0" width="165.0" x="1987.5" y="10120.0"/>
          <y:Fill color="#FFFF99" transparent="false"/>
          <y:BorderStyle color="#000000" type="line" width="1.0"/>
          <y:NodeLabel alignment="center" autoSizePolicy="content" fontFamily="Arial Black" fontSize="13" fontStyle="plain" hasBackgroundColor="false" hasLineColor="false" height="40.6640625" modelName="internal" modelPosition="c" textColor="#000000" visible="true" width="99.341796875" x="32.8291015625" y="-0.33203125">RPS6KA2 [P]:
PDPK1</y:NodeLabel>
          <y:Shape type="roundrectangle"/>
        </y:ShapeNode>
      </data>
      <data key="d1"/>
      <data key="d2"/>
    </node>
    <node id="n170">
      <data key="d0">
        <y:ShapeNode>
          <y:Geometry height="20.0" width="20.0" x="2180.0" y="10030.0"/>
          <y:Fill color="#CCFFFF" color2="#CCFFFF" transparent="false"/>
          <y:BorderStyle color="#000000" type="line" width="1.0"/>
          <y:NodeLabel alignment="center" autoSizePolicy="content" fontFamily="Arial Black" fontSize="13" fontStyle="plain" hasBackgroundColor="false" hasLineColor="false" height="22.33203125" modelName="internal" modelPosition="c" textColor="#000000" visible="true" width="23.5" x="-1.75" y="-1.166015625">AP</y:NodeLabel>
          <y:Shape type="ellipse"/>
        </y:ShapeNode>
      </data>
      <data key="d1"/>
      <data key="d2">17906627\</data>
    </node>
    <node id="n171">
      <data key="d0">
        <y:ShapeNode>
          <y:Geometry height="20.0" width="20.0" x="2180.0" y="10230.0"/>
          <y:Fill color="#CCFFFF" color2="#CCFFFF" transparent="false"/>
          <y:BorderStyle color="#000000" type="line" width="1.0"/>
          <y:NodeLabel alignment="center" autoSizePolicy="content" fontFamily="Arial Black" fontSize="13" fontStyle="plain" hasBackgroundColor="false" hasLineColor="false" height="22.33203125" modelName="internal" modelPosition="c" textColor="#000000" visible="true" width="23.5" x="-1.75" y="-1.166015625">AP</y:NodeLabel>
          <y:Shape type="ellipse"/>
        </y:ShapeNode>
      </data>
      <data key="d1"/>
      <data key="d2">17906627\</data>
    </node>
    <node id="n172">
      <data key="d0">
        <y:ShapeNode>
          <y:Geometry height="20.0" width="20.0" x="2180.0" y="10130.0"/>
          <y:Fill color="#CCFFFF" color2="#CCFFFF" transparent="false"/>
          <y:BorderStyle color="#000000" type="line" width="1.0"/>
          <y:NodeLabel alignment="center" autoSizePolicy="content" fontFamily="Arial Black" fontSize="13" fontStyle="plain" hasBackgroundColor="false" hasLineColor="false" height="22.33203125" modelName="internal" modelPosition="c" textColor="#000000" visible="true" width="23.5" x="-1.75" y="-1.166015625">AP</y:NodeLabel>
          <y:Shape type="ellipse"/>
        </y:ShapeNode>
      </data>
      <data key="d1"/>
      <data key="d2">17906627\</data>
    </node>
    <node id="n173">
      <data key="d0">
        <y:ShapeNode>
          <y:Geometry height="40.0" width="175.0" x="2232.5" y="10020.0"/>
          <y:Fill color="#FFFF99" transparent="false"/>
          <y:BorderStyle color="#000000" type="line" width="1.0"/>
          <y:NodeLabel alignment="center" autoSizePolicy="content" fontFamily="Arial Black" fontSize="13" fontStyle="plain" hasBackgroundColor="false" hasLineColor="false" height="40.6640625" modelName="internal" modelPosition="c" textColor="#000000" visible="true" width="125.1767578125" x="24.91162109375" y="-0.33203125">RPS6KA1 [&lt;2&gt;P]:
PDPK1</y:NodeLabel>
          <y:Shape type="roundrectangle"/>
        </y:ShapeNode>
      </data>
      <data key="d1"/>
      <data key="d2"/>
    </node>
    <node id="n174">
      <data key="d0">
        <y:ShapeNode>
          <y:Geometry height="40.0" width="175.0" x="2232.5" y="10220.0"/>
          <y:Fill color="#FFFF99" transparent="false"/>
          <y:BorderStyle color="#000000" type="line" width="1.0"/>
          <y:NodeLabel alignment="center" autoSizePolicy="content" fontFamily="Arial Black" fontSize="13" fontStyle="plain" hasBackgroundColor="false" hasLineColor="false" height="40.6640625" modelName="internal" modelPosition="c" textColor="#000000" visible="true" width="125.1767578125" x="24.91162109375" y="-0.33203125">RPS6KA3 [&lt;2&gt;P]:
PDPK1</y:NodeLabel>
          <y:Shape type="roundrectangle"/>
        </y:ShapeNode>
      </data>
      <data key="d1"/>
      <data key="d2"/>
    </node>
    <node id="n175">
      <data key="d0">
        <y:ShapeNode>
          <y:Geometry height="40.0" width="150.0" x="2245.0" y="10120.0"/>
          <y:Fill color="#FFFF99" transparent="false"/>
          <y:BorderStyle color="#000000" type="line" width="1.0"/>
          <y:NodeLabel alignment="center" autoSizePolicy="content" fontFamily="Arial Black" fontSize="13" fontStyle="plain" hasBackgroundColor="false" hasLineColor="false" height="40.6640625" modelName="internal" modelPosition="c" textColor="#000000" visible="true" width="125.1767578125" x="12.41162109375" y="-0.33203125">RPS6KA2 [&lt;2&gt;P]:
PDPK1</y:NodeLabel>
          <y:Shape type="roundrectangle"/>
        </y:ShapeNode>
      </data>
      <data key="d1"/>
      <data key="d2"/>
    </node>
    <node id="n176">
      <data key="d0">
        <y:ShapeNode>
          <y:Geometry height="20.0" width="20.0" x="2430.0" y="10230.0"/>
          <y:Fill color="#FFCC99" transparent="false"/>
          <y:BorderStyle color="#000000" type="line" width="1.0"/>
          <y:NodeLabel alignment="center" autoSizePolicy="content" fontFamily="Arial Black" fontSize="13" fontStyle="plain" hasBackgroundColor="false" hasLineColor="false" height="22.33203125" modelName="internal" modelPosition="c" textColor="#000000" visible="true" width="14.11181640625" x="2.944091796875" y="-1.166015625">D</y:NodeLabel>
          <y:Shape type="ellipse"/>
        </y:ShapeNode>
      </data>
      <data key="d1"/>
      <data key="d2">17906627\</data>
    </node>
    <node id="n177">
      <data key="d0">
        <y:ShapeNode>
          <y:Geometry height="20.0" width="20.0" x="2430.0" y="10130.0"/>
          <y:Fill color="#FFCC99" transparent="false"/>
          <y:BorderStyle color="#000000" type="line" width="1.0"/>
          <y:NodeLabel alignment="center" autoSizePolicy="content" fontFamily="Arial Black" fontSize="13" fontStyle="plain" hasBackgroundColor="false" hasLineColor="false" height="22.33203125" modelName="internal" modelPosition="c" textColor="#000000" visible="true" width="14.11181640625" x="2.944091796875" y="-1.166015625">D</y:NodeLabel>
          <y:Shape type="ellipse"/>
        </y:ShapeNode>
      </data>
      <data key="d1"/>
      <data key="d2">17906627\</data>
    </node>
    <node id="n178">
      <data key="d0">
        <y:ShapeNode>
          <y:Geometry height="20.0" width="20.0" x="2430.0" y="10030.0"/>
          <y:Fill color="#FFCC99" transparent="false"/>
          <y:BorderStyle color="#000000" type="line" width="1.0"/>
          <y:NodeLabel alignment="center" autoSizePolicy="content" fontFamily="Arial Black" fontSize="13" fontStyle="plain" hasBackgroundColor="false" hasLineColor="false" height="22.33203125" modelName="internal" modelPosition="c" textColor="#000000" visible="true" width="14.11181640625" x="2.944091796875" y="-1.166015625">D</y:NodeLabel>
          <y:Shape type="ellipse"/>
        </y:ShapeNode>
      </data>
      <data key="d1"/>
      <data key="d2">17906627\</data>
    </node>
    <node id="n179">
      <data key="d0">
        <y:ShapeNode>
          <y:Geometry height="20.0" width="190.0" x="2505.0" y="10030.0"/>
          <y:Fill color="#CCFFFF" transparent="false"/>
          <y:BorderStyle color="#000000" type="line" width="1.0"/>
          <y:NodeLabel alignment="center" autoSizePolicy="content" fontFamily="Arial Black" fontSize="13" fontStyle="plain" hasBackgroundColor="false" hasLineColor="false" height="22.33203125" modelName="internal" modelPosition="c" textColor="#000000" visible="true" width="145.4130859375" x="22.29345703125" y="-1.166015625">RPS6KA1 [&lt;2&gt;P] [A]</y:NodeLabel>
          <y:Shape type="roundrectangle"/>
        </y:ShapeNode>
      </data>
      <data key="d1"/>
      <data key="d2"/>
    </node>
    <node id="n180">
      <data key="d0">
        <y:ShapeNode>
          <y:Geometry height="20.0" width="190.0" x="2505.0" y="10230.0"/>
          <y:Fill color="#CCFFFF" transparent="false"/>
          <y:BorderStyle color="#000000" type="line" width="1.0"/>
          <y:NodeLabel alignment="center" autoSizePolicy="content" fontFamily="Arial Black" fontSize="13" fontStyle="plain" hasBackgroundColor="false" hasLineColor="false" height="22.33203125" modelName="internal" modelPosition="c" textColor="#000000" visible="true" width="145.4130859375" x="22.29345703125" y="-1.166015625">RPS6KA3 [&lt;2&gt;P] [A]</y:NodeLabel>
          <y:Shape type="roundrectangle"/>
        </y:ShapeNode>
      </data>
      <data key="d1"/>
      <data key="d2"/>
    </node>
    <node id="n181">
      <data key="d0">
        <y:ShapeNode>
          <y:Geometry height="20.0" width="190.0" x="2505.0" y="10130.0"/>
          <y:Fill color="#CCFFFF" transparent="false"/>
          <y:BorderStyle color="#000000" type="line" width="1.0"/>
          <y:NodeLabel alignment="center" autoSizePolicy="content" fontFamily="Arial Black" fontSize="13" fontStyle="plain" hasBackgroundColor="false" hasLineColor="false" height="22.33203125" modelName="internal" modelPosition="c" textColor="#000000" visible="true" width="145.4130859375" x="22.29345703125" y="-1.166015625">RPS6KA2 [&lt;2&gt;P] [A]</y:NodeLabel>
          <y:Shape type="roundrectangle"/>
        </y:ShapeNode>
      </data>
      <data key="d1"/>
      <data key="d2"/>
    </node>
    <node id="n182">
      <data key="d0">
        <y:ShapeNode>
          <y:Geometry height="20.0" width="130.0" x="445.0" y="10190.0"/>
          <y:Fill color="#CCFFFF" transparent="false"/>
          <y:BorderStyle color="#000000" type="line" width="1.0"/>
          <y:NodeLabel alignment="center" autoSizePolicy="content" fontFamily="Arial Black" fontSize="13" fontStyle="plain" hasBackgroundColor="false" hasLineColor="false" height="22.33203125" modelName="internal" modelPosition="c" textColor="#000000" visible="true" width="114.5126953125" x="7.74365234375" y="-1.166015625">MAP3K8 (TPL2)</y:NodeLabel>
          <y:Shape type="roundrectangle"/>
        </y:ShapeNode>
      </data>
      <data key="d1">http://www.ncbi.nlm.nih.gov/sites/entrez?Db=gene&amp;Cmd=ShowDetailView&amp;TermToSearch=1326&amp;ordinalpos=1&amp;itool=EntrezSystem2.PEntrez.Gene.Gene_ResultsPanel.Gene_RVDocSum</data>
      <data key="d2">This gene was identified by its oncogenic transforming activity in cells. The encoded protein is a 
member of the serine/threonine protein kinase family. This kinase can activate both the MAP kinase 
and JNK kinase pathways. This kinase was shown to activate IkappaB kinases, and thus induce the 
nuclear production of NF-kappaB. This kinase was also found to promote the production of 
TNF-alpha and IL-2 during T lymphocyte activation. Studies of a similar gene in rat suggested the 
direct involvement of this kinase in the proteolysis of NF-kappaB1,p105 (NFKB1). This gene may 
also utilize a downstream in-frame translation start codon, and thus produce an isoform containing a
 shorter N-terminus. The shorter isoform has been shown to display weaker transforming activity.
"EntrezGene"</data>
    </node>
    <node id="n183">
      <data key="d0">
        <y:ShapeNode>
          <y:Geometry height="20.0" width="20.0" x="500.0" y="10130.0"/>
          <y:Fill color="#F0FFFF" transparent="false"/>
          <y:BorderStyle color="#000000" type="line" width="1.0"/>
          <y:NodeLabel alignment="center" autoSizePolicy="content" fontFamily="Arial Black" fontSize="13" fontStyle="plain" hasBackgroundColor="false" hasLineColor="false" height="22.33203125" modelName="internal" modelPosition="c" textColor="#000000" visible="true" width="13.38818359375" x="3.305908203125" y="-1.166015625">P</y:NodeLabel>
          <y:Shape type="ellipse"/>
        </y:ShapeNode>
      </data>
      <data key="d1"/>
      <data key="d2">17906627\</data>
    </node>
    <node id="n184">
      <data key="d0">
        <y:ShapeNode>
          <y:Geometry height="20.0" width="150.0" x="555.0" y="10130.0"/>
          <y:Fill color="#CCFFFF" transparent="false"/>
          <y:BorderStyle color="#000000" type="line" width="1.0"/>
          <y:NodeLabel alignment="center" autoSizePolicy="content" fontFamily="Arial Black" fontSize="13" fontStyle="plain" hasBackgroundColor="false" hasLineColor="false" height="22.33203125" modelName="internal" modelPosition="c" textColor="#000000" visible="true" width="87.78271484375" x="31.108642578125" y="-1.166015625">MAP3K8 [P]</y:NodeLabel>
          <y:Shape type="roundrectangle"/>
        </y:ShapeNode>
      </data>
      <data key="d1"/>
      <data key="d2"/>
    </node>
    <node id="n185">
      <data key="d0">
        <y:ShapeNode>
          <y:Geometry height="20.0" width="140.0" x="590.0" y="10060.0"/>
          <y:Fill color="#CCFFFF" transparent="false"/>
          <y:BorderStyle color="#000000" type="line" width="1.0"/>
          <y:NodeLabel alignment="center" autoSizePolicy="content" fontFamily="Arial Black" fontSize="13" fontStyle="plain" hasBackgroundColor="false" hasLineColor="false" height="22.33203125" modelName="internal" modelPosition="c" textColor="#000000" visible="true" width="119.552734375" x="10.2236328125" y="-1.166015625">MAP2K1 (MEK1)</y:NodeLabel>
          <y:Shape type="roundrectangle"/>
        </y:ShapeNode>
      </data>
      <data key="d1">http://www.ncbi.nlm.nih.gov/sites/entrez?Db=gene&amp;Cmd=ShowDetailView&amp;TermToSearch=5604&amp;ordinalpos=1&amp;itool=EntrezSystem2.PEntrez.Gene.Gene_ResultsPanel.Gene_RVDocSum</data>
      <data key="d2">The protein encoded by this gene is a member of the dual specificity protein kinase family, which 
acts as a mitogen-activated protein (MAP) kinase kinase. MAP kinases, also known as extracellular 
signal-regulated kinases (ERKs), act as an integration point for multiple biochemical signals. This 
protein kinase lies upstream of MAP kinases and stimulates the enzymatic activity of MAP kinases 
upon wide variety of extra- and intracellular signals. As an essential component of MAP kinase 
signal transduction pathway, this kinase is involved in many cellular processes such as proliferation, 
differentiation, transcription regulation and development.
"EntrezGene"</data>
    </node>
    <node id="n186">
      <data key="d0">
        <y:ShapeNode>
          <y:Geometry height="20.0" width="20.0" x="1190.0" y="10060.0"/>
          <y:Fill color="#F0FFFF" transparent="false"/>
          <y:BorderStyle color="#000000" type="line" width="1.0"/>
          <y:NodeLabel alignment="center" autoSizePolicy="content" fontFamily="Arial Black" fontSize="13" fontStyle="plain" hasBackgroundColor="false" hasLineColor="false" height="22.33203125" modelName="internal" modelPosition="c" textColor="#000000" visible="true" width="13.38818359375" x="3.305908203125" y="-1.166015625">P</y:NodeLabel>
          <y:Shape type="ellipse"/>
        </y:ShapeNode>
      </data>
      <data key="d1"/>
      <data key="d2"/>
    </node>
    <node id="n187">
      <data key="d0">
        <y:ShapeNode>
          <y:Geometry height="20.0" width="20.0" x="760.0" y="10060.0"/>
          <y:Fill color="#F0FFFF" transparent="false"/>
          <y:BorderStyle color="#000000" type="line" width="1.0"/>
          <y:NodeLabel alignment="center" autoSizePolicy="content" fontFamily="Arial Black" fontSize="13" fontStyle="plain" hasBackgroundColor="false" hasLineColor="false" height="22.33203125" modelName="internal" modelPosition="c" textColor="#000000" visible="true" width="13.38818359375" x="3.305908203125" y="-1.166015625">P</y:NodeLabel>
          <y:Shape type="ellipse"/>
        </y:ShapeNode>
      </data>
      <data key="d1"/>
      <data key="d2">17906627\</data>
    </node>
    <node id="n188">
      <data key="d0">
        <y:ShapeNode>
          <y:Geometry height="20.0" width="160.0" x="810.0" y="10060.0"/>
          <y:Fill color="#CCFFFF" transparent="false"/>
          <y:BorderStyle color="#000000" type="line" width="1.0"/>
          <y:NodeLabel alignment="center" autoSizePolicy="content" fontFamily="Arial Black" fontSize="13" fontStyle="plain" hasBackgroundColor="false" hasLineColor="false" height="22.33203125" modelName="internal" modelPosition="c" textColor="#000000" visible="true" width="87.78271484375" x="36.108642578125" y="-1.166015625">MAP2K1 [P]</y:NodeLabel>
          <y:Shape type="roundrectangle"/>
        </y:ShapeNode>
      </data>
      <data key="d1"/>
      <data key="d2"/>
    </node>
    <node id="n189">
      <data key="d0">
        <y:ShapeNode>
          <y:Geometry height="20.0" width="140.0" x="590.0" y="10210.0"/>
          <y:Fill color="#CCFFFF" transparent="false"/>
          <y:BorderStyle color="#000000" type="line" width="1.0"/>
          <y:NodeLabel alignment="center" autoSizePolicy="content" fontFamily="Arial Black" fontSize="13" fontStyle="plain" hasBackgroundColor="false" hasLineColor="false" height="22.33203125" modelName="internal" modelPosition="c" textColor="#000000" visible="true" width="119.552734375" x="10.2236328125" y="-1.166015625">MAP2K2 (MEK2)</y:NodeLabel>
          <y:Shape type="roundrectangle"/>
        </y:ShapeNode>
      </data>
      <data key="d1">http://www.ncbi.nlm.nih.gov/sites/entrez?Db=gene&amp;Cmd=ShowDetailView&amp;TermToSearch=5605&amp;ordinalpos=1&amp;itool=EntrezSystem2.PEntrez.Gene.Gene_ResultsPanel.Gene_RVDocSum</data>
      <data key="d2">The protein encoded by this gene is a dual specificity protein kinase that belongs to the MAP kinase 
kinase family. This kinase is known to play a critical role in mitogen growth factor signal 
transduction. It phosphorylates and thus activates MAPK1/ERK2 and MAPK2/ERK3. The activation 
of this kinase itself is dependent on the Ser/Thr phosphorylation by MAP kinase kinase kinases. 
Mutations in this gene cause cardiofaciocutaneous syndrome (CFC syndrome), a disease 
characterized by heart defects, mental retardation, and distinctive facial features similar to those 
found in Noonan syndrome. The inhibition or degradation of this kinase is also found to be involved 
in the pathogenesis of Yersinia and anthrax. A pseudogene, which is located on chromosome 7, has
been identified for this gene.
"EntrezGene"</data>
    </node>
    <node id="n190">
      <data key="d0">
        <y:ShapeNode>
          <y:Geometry height="20.0" width="20.0" x="760.0" y="10210.0"/>
          <y:Fill color="#F0FFFF" transparent="false"/>
          <y:BorderStyle color="#000000" type="line" width="1.0"/>
          <y:NodeLabel alignment="center" autoSizePolicy="content" fontFamily="Arial Black" fontSize="13" fontStyle="plain" hasBackgroundColor="false" hasLineColor="false" height="22.33203125" modelName="internal" modelPosition="c" textColor="#000000" visible="true" width="13.38818359375" x="3.305908203125" y="-1.166015625">P</y:NodeLabel>
          <y:Shape type="ellipse"/>
        </y:ShapeNode>
      </data>
      <data key="d1"/>
      <data key="d2">17906627\</data>
    </node>
    <node id="n191">
      <data key="d0">
        <y:ShapeNode>
          <y:Geometry height="20.0" width="160.0" x="810.0" y="10210.0"/>
          <y:Fill color="#CCFFFF" transparent="false"/>
          <y:BorderStyle color="#000000" type="line" width="1.0"/>
          <y:NodeLabel alignment="center" autoSizePolicy="content" fontFamily="Arial Black" fontSize="13" fontStyle="plain" hasBackgroundColor="false" hasLineColor="false" height="22.33203125" modelName="internal" modelPosition="c" textColor="#000000" visible="true" width="87.78271484375" x="36.108642578125" y="-1.166015625">MAP2K2 [P]</y:NodeLabel>
          <y:Shape type="roundrectangle"/>
        </y:ShapeNode>
      </data>
      <data key="d1"/>
      <data key="d2"/>
    </node>
    <node id="n192">
      <data key="d0">
        <y:ShapeNode>
          <y:Geometry height="20.0" width="20.0" x="1190.0" y="10210.0"/>
          <y:Fill color="#F0FFFF" transparent="false"/>
          <y:BorderStyle color="#000000" type="line" width="1.0"/>
          <y:NodeLabel alignment="center" autoSizePolicy="content" fontFamily="Arial Black" fontSize="13" fontStyle="plain" hasBackgroundColor="false" hasLineColor="false" height="22.33203125" modelName="internal" modelPosition="c" textColor="#000000" visible="true" width="13.38818359375" x="3.305908203125" y="-1.166015625">P</y:NodeLabel>
          <y:Shape type="ellipse"/>
        </y:ShapeNode>
      </data>
      <data key="d1"/>
      <data key="d2"/>
    </node>
    <node id="n193">
      <data key="d0">
        <y:ShapeNode>
          <y:Geometry height="20.0" width="120.0" x="1040.0" y="10210.0"/>
          <y:Fill color="#CCFFFF" transparent="false"/>
          <y:BorderStyle color="#000000" type="line" width="1.0"/>
          <y:NodeLabel alignment="center" autoSizePolicy="content" fontFamily="Arial Black" fontSize="13" fontStyle="plain" hasBackgroundColor="false" hasLineColor="false" height="22.33203125" modelName="internal" modelPosition="c" textColor="#000000" visible="true" width="108.7236328125" x="5.63818359375" y="-1.166015625">MAPK1 (ERK2)</y:NodeLabel>
          <y:Shape type="roundrectangle"/>
        </y:ShapeNode>
      </data>
      <data key="d1"/>
      <data key="d2"/>
    </node>
    <node id="n194">
      <data key="d0">
        <y:ShapeNode>
          <y:Geometry height="20.0" width="120.0" x="1040.0" y="10060.0"/>
          <y:Fill color="#CCFFFF" transparent="false"/>
          <y:BorderStyle color="#000000" type="line" width="1.0"/>
          <y:NodeLabel alignment="center" autoSizePolicy="content" fontFamily="Arial Black" fontSize="13" fontStyle="plain" hasBackgroundColor="false" hasLineColor="false" height="22.33203125" modelName="internal" modelPosition="c" textColor="#000000" visible="true" width="108.7236328125" x="5.63818359375" y="-1.166015625">MAPK3 (ERK1)</y:NodeLabel>
          <y:Shape type="roundrectangle"/>
        </y:ShapeNode>
      </data>
      <data key="d1">http://www.ncbi.nlm.nih.gov/sites/entrez?Db=gene&amp;Cmd=ShowDetailView&amp;TermToSearch=5595&amp;ordinalpos=2&amp;itool=EntrezSystem2.PEntrez.Gene.Gene_ResultsPanel.Gene_RVDocSum</data>
      <data key="d2">The protein encoded by this gene is a member of the MAP kinase family. MAP kinases, also known 
as extracellular signal-regulated kinases (ERKs), act in a signaling cascade that regulates various 
cellular processes such as proliferation, differentiation, and cell cycle progression in response to a 
variety of extracellular signals. This kinase is activated by upstream kinases, resulting in its 
translocation to the nucleus where it phosphorylates nuclear targets. Alternatively spliced transcript
 variants encoding different protein isoforms have been described.
"EntrezGene"</data>
    </node>
    <node id="n195">
      <data key="d0">
        <y:ShapeNode>
          <y:Geometry height="20.0" width="20.0" x="1010.0" y="10160.0"/>
          <y:Fill color="#CC99FF" transparent="false"/>
          <y:BorderStyle color="#000000" type="line" width="1.0"/>
          <y:NodeLabel alignment="center" autoSizePolicy="content" fontFamily="Arial Black" fontSize="13" fontStyle="plain" hasBackgroundColor="false" hasLineColor="false" height="22.33203125" modelName="internal" modelPosition="c" textColor="#000000" visible="true" width="24.94091796875" x="-2.470458984375" y="-1.166015625">OR</y:NodeLabel>
          <y:Shape type="ellipse"/>
        </y:ShapeNode>
      </data>
      <data key="d1"/>
      <data key="d2">17906627\</data>
    </node>
    <node id="n196">
      <data key="d0">
        <y:ShapeNode>
          <y:Geometry height="20.0" width="20.0" x="390.0" y="10130.0"/>
          <y:Fill color="#99CC00" transparent="false"/>
          <y:BorderStyle hasColor="false" type="line" width="1.0"/>
          <y:NodeLabel alignment="center" autoSizePolicy="content" fontFamily="Arial Black" fontSize="13" fontStyle="plain" hasBackgroundColor="false" hasLineColor="false" height="22.33203125" modelName="internal" modelPosition="c" textColor="#000000" visible="true" width="14.11181640625" x="2.944091796875" y="-1.166015625">A</y:NodeLabel>
          <y:Shape type="diamond"/>
        </y:ShapeNode>
      </data>
      <data key="d1"/>
      <data key="d2">16484370 
'ERK is activated via the Tpl2/MEK1 pathway in bone marrow-derived macrophages (BMDMs) in response to engaging TLR2, TLR3, TLR7, or TLR9'</data>
    </node>
    <node id="n197">
      <data key="d0">
        <y:ShapeNode>
          <y:Geometry height="50.0" width="140.0" x="2740.0" y="10115.0"/>
          <y:Fill color="#CCFFFF" transparent="false"/>
          <y:BorderStyle color="#000000" type="line" width="4.0"/>
          <y:NodeLabel alignment="center" autoSizePolicy="content" fontFamily="Arial Black" fontSize="13" fontStyle="plain" hasBackgroundColor="false" hasLineColor="false" height="40.6640625" modelName="internal" modelPosition="c" textColor="#000000" visible="true" width="126.052734375" x="6.9736328125" y="4.66796875">Cell survival and 
proliferation</y:NodeLabel>
          <y:Shape type="octagon"/>
        </y:ShapeNode>
      </data>
      <data key="d1"/>
      <data key="d2">15187187</data>
    </node>
    <node id="n198">
      <data key="d0">
        <y:ShapeNode>
          <y:Geometry height="20.0" width="20.0" x="690.0" y="10170.0"/>
          <y:Fill color="#CC99FF" transparent="false"/>
          <y:BorderStyle color="#CC99FF" type="line" width="1.0"/>
          <y:NodeLabel alignment="center" autoSizePolicy="content" fontFamily="Arial Black" fontSize="13" fontStyle="plain" hasBackgroundColor="false" hasLineColor="false" height="22.33203125" modelName="internal" modelPosition="c" textColor="#000000" visible="true" width="14.11181640625" x="2.944091796875" y="-1.166015625">C</y:NodeLabel>
          <y:Shape type="diamond"/>
        </y:ShapeNode>
      </data>
      <data key="d1"/>
      <data key="d2">17906627\</data>
    </node>
    <node id="n199">
      <data key="d0">
        <y:ShapeNode>
          <y:Geometry height="20.0" width="20.0" x="1190.0" y="10160.0"/>
          <y:Fill color="#CC99FF" transparent="false"/>
          <y:BorderStyle color="#CC99FF" type="line" width="1.0"/>
          <y:NodeLabel alignment="center" autoSizePolicy="content" fontFamily="Arial Black" fontSize="13" fontStyle="plain" hasBackgroundColor="false" hasLineColor="false" height="22.33203125" modelName="internal" modelPosition="c" textColor="#000000" visible="true" width="14.11181640625" x="2.944091796875" y="-1.166015625">C</y:NodeLabel>
          <y:Shape type="diamond"/>
        </y:ShapeNode>
      </data>
      <data key="d1"/>
      <data key="d2">17906627\</data>
    </node>
    <node id="n200">
      <data key="d0">
        <y:ShapeNode>
          <y:Geometry height="20.0" width="100.0" x="1120.0" y="9500.0"/>
          <y:Fill color="#CCFFFF" transparent="false"/>
          <y:BorderStyle color="#000000" type="line" width="1.0"/>
          <y:NodeLabel alignment="center" autoSizePolicy="content" fontFamily="Arial Black" fontSize="13" fontStyle="plain" hasBackgroundColor="false" hasLineColor="false" height="22.33203125" modelName="internal" modelPosition="c" textColor="#000000" visible="true" width="66.12451171875" x="16.937744140625" y="-1.166015625">JAK2 [P]</y:NodeLabel>
          <y:Shape type="roundrectangle"/>
        </y:ShapeNode>
      </data>
      <data key="d1"/>
      <data key="d2"/>
    </node>
    <node id="n201">
      <data key="d0">
        <y:ShapeNode>
          <y:Geometry height="20.0" width="20.0" x="1020.0" y="9500.0"/>
          <y:Fill color="#F0FFFF" transparent="false"/>
          <y:BorderStyle color="#000000" type="line" width="1.0"/>
          <y:NodeLabel alignment="center" autoSizePolicy="content" fontFamily="Arial Black" fontSize="13" fontStyle="plain" hasBackgroundColor="false" hasLineColor="false" height="22.33203125" modelName="internal" modelPosition="c" textColor="#000000" visible="true" width="13.38818359375" x="3.305908203125" y="-1.166015625">P</y:NodeLabel>
          <y:Shape type="ellipse"/>
        </y:ShapeNode>
      </data>
      <data key="d1"/>
      <data key="d2"/>
    </node>
    <node id="n202">
      <data key="d0">
        <y:ShapeNode>
          <y:Geometry height="20.0" width="20.0" x="1440.0" y="9600.0"/>
          <y:Fill color="#98CC00" transparent="false"/>
          <y:BorderStyle color="#000000" type="line" width="1.0"/>
          <y:NodeLabel alignment="center" autoSizePolicy="content" fontFamily="Arial Black" fontSize="13" fontStyle="plain" hasBackgroundColor="false" hasLineColor="false" height="22.33203125" modelName="internal" modelPosition="c" textColor="#000000" visible="true" width="14.11181640625" x="2.944091796875" y="-1.166015625">A</y:NodeLabel>
          <y:Shape type="ellipse"/>
        </y:ShapeNode>
      </data>
      <data key="d1"/>
      <data key="d2">12686512
JAK2 regulates phosphorylation of JNK mainly through activation of PI3K
12874320
LPS activates PI3-kinase and that MyD88 and IRAK-1 mediate this activation</data>
    </node>
    <node id="n203">
      <data key="d0">
        <y:ShapeNode>
          <y:Geometry height="60.0" width="120.0" x="1640.0" y="9580.0"/>
          <y:Fill color="#FFFF99" transparent="false"/>
          <y:BorderStyle color="#000000" type="line" width="1.0"/>
          <y:NodeLabel alignment="center" autoSizePolicy="content" fontFamily="Arial Black" fontSize="13" fontStyle="plain" hasBackgroundColor="false" hasLineColor="false" height="58.99609375" modelName="internal" modelPosition="c" textColor="#000000" visible="true" width="114.50634765625" x="2.746826171875" y="0.501953125">PIK3C(A/B/D/G):
PIK3R(1/2/3)
(PI3K) [A]</y:NodeLabel>
          <y:Shape type="roundrectangle"/>
        </y:ShapeNode>
      </data>
      <data key="d1"/>
      <data key="d2"/>
    </node>
    <node id="n204">
      <data key="d0">
        <y:ShapeNode>
          <y:Geometry height="60.0" width="120.0" x="1190.0" y="9580.0"/>
          <y:Fill color="#FFFF99" transparent="false"/>
          <y:BorderStyle color="#000000" type="line" width="1.0"/>
          <y:NodeLabel alignment="center" autoSizePolicy="content" fontFamily="Arial Black" fontSize="13" fontStyle="plain" hasBackgroundColor="false" hasLineColor="false" height="58.99609375" modelName="internal" modelPosition="c" textColor="#000000" visible="true" width="114.50634765625" x="2.746826171875" y="0.501953125">PIK3C(A/B/D/G):
PIK3R(1/2/3) 
(PI3K)</y:NodeLabel>
          <y:Shape type="roundrectangle"/>
        </y:ShapeNode>
      </data>
      <data key="d1"/>
      <data key="d2"/>
    </node>
    <node id="n205">
      <data key="d0">
        <y:ShapeNode>
          <y:Geometry height="20.0" width="150.0" x="1235.0" y="10060.0"/>
          <y:Fill color="#CCFFFF" transparent="false"/>
          <y:BorderStyle color="#000000" type="line" width="1.0"/>
          <y:NodeLabel alignment="center" autoSizePolicy="content" fontFamily="Arial Black" fontSize="13" fontStyle="plain" hasBackgroundColor="false" hasLineColor="false" height="22.33203125" modelName="internal" modelPosition="c" textColor="#000000" visible="true" width="79.11181640625" x="35.444091796875" y="-1.166015625">MAPK3 [P]</y:NodeLabel>
          <y:Shape type="roundrectangle"/>
        </y:ShapeNode>
      </data>
      <data key="d1"/>
      <data key="d2"/>
    </node>
    <node id="n206">
      <data key="d0">
        <y:ShapeNode>
          <y:Geometry height="20.0" width="20.0" x="1240.0" y="9710.0"/>
          <y:Fill color="#FFFF99" transparent="false"/>
          <y:BorderStyle color="#000000" type="line" width="1.0"/>
          <y:NodeLabel alignment="center" autoSizePolicy="content" fontFamily="Arial Black" fontSize="13" fontStyle="plain" hasBackgroundColor="false" hasLineColor="false" height="22.33203125" modelName="internal" modelPosition="c" textColor="#000000" visible="true" width="14.11181640625" x="2.944091796875" y="-1.166015625">B</y:NodeLabel>
          <y:Shape type="ellipse"/>
        </y:ShapeNode>
      </data>
      <data key="d1"/>
      <data key="d2">12616480
'the SH2 domain of PI 3-kinase bound to MyD88' 'LPS challenge increased 
the complex formation rapidly and transiently'</data>
    </node>
    <node id="n207">
      <data key="d0">
        <y:ShapeNode>
          <y:Geometry height="80.0" width="120.0" x="1320.0" y="9680.0"/>
          <y:Fill color="#FFFF99" transparent="false"/>
          <y:BorderStyle color="#000000" type="line" width="1.0"/>
          <y:NodeLabel alignment="center" autoSizePolicy="content" fontFamily="Arial Black" fontSize="13" fontStyle="plain" hasBackgroundColor="false" hasLineColor="false" height="77.328125" modelName="internal" modelPosition="c" textColor="#000000" visible="true" width="114.50634765625" x="2.746826171875" y="1.3359375">PIK3C(A/B/D/G):
PIK3R(1/2/3):
MYD88 
(PI3K)</y:NodeLabel>
          <y:Shape type="roundrectangle"/>
        </y:ShapeNode>
      </data>
      <data key="d1"/>
      <data key="d2"/>
    </node>
    <node id="n208">
      <data key="d0">
        <y:ShapeNode>
          <y:Geometry height="20.0" width="115.0" x="1882.5" y="9990.0"/>
          <y:Fill color="#CCFFFF" transparent="false"/>
          <y:BorderStyle color="#000000" type="line" width="1.0"/>
          <y:NodeLabel alignment="center" autoSizePolicy="content" fontFamily="Arial Black" fontSize="13" fontStyle="plain" hasBackgroundColor="false" hasLineColor="false" height="22.33203125" modelName="internal" modelPosition="c" textColor="#000000" visible="true" width="105.841796875" x="4.5791015625" y="-1.166015625">PDPK1 (PDK1)</y:NodeLabel>
          <y:Shape type="roundrectangle"/>
        </y:ShapeNode>
      </data>
      <data key="d1"/>
      <data key="d2"/>
    </node>
    <node id="n209">
      <data key="d0">
        <y:ShapeNode>
          <y:Geometry height="20.0" width="20.0" x="1800.0" y="9690.0"/>
          <y:Fill color="#00CCFF" transparent="false"/>
          <y:BorderStyle color="#000000" type="line" width="1.0"/>
          <y:NodeLabel alignment="center" autoSizePolicy="content" fontFamily="Arial Black" fontSize="13" fontStyle="plain" hasBackgroundColor="false" hasLineColor="false" height="22.33203125" modelName="internal" modelPosition="c" textColor="#000000" visible="true" width="13.38818359375" x="3.305908203125" y="-1.166015625">T</y:NodeLabel>
          <y:Shape type="ellipse"/>
        </y:ShapeNode>
      </data>
      <data key="d1"/>
      <data key="d2">11714830 
'PI3-Kgamma was directly involved in phosphorylation 
of Akt in LPS-stimulated neutrophils'  
11254732</data>
    </node>
    <node id="n210">
      <data key="d0">
        <y:ShapeNode>
          <y:Geometry height="20.0" width="20.0" x="1730.0" y="9690.0"/>
          <y:Fill color="#98CC00" transparent="false"/>
          <y:BorderStyle hasColor="false" type="line" width="1.0"/>
          <y:NodeLabel alignment="center" autoSizePolicy="content" fontFamily="Arial Black" fontSize="13" fontStyle="plain" hasBackgroundColor="false" hasLineColor="false" height="22.33203125" modelName="internal" modelPosition="c" textColor="#000000" visible="true" width="14.11181640625" x="2.944091796875" y="-1.166015625">A</y:NodeLabel>
          <y:Shape type="diamond"/>
        </y:ShapeNode>
      </data>
      <data key="d1"/>
      <data key="d2">11714830  
'PI3-Kgamma was directly involved in phosphorylation of 
Akt in LPS-stimulated neutrophils'  
11254732</data>
    </node>
    <node id="n211">
      <data key="d0">
        <y:ShapeNode>
          <y:Geometry height="70.0" width="120.0" x="1940.0" y="10705.0"/>
          <y:Fill color="#FFFF99" transparent="false"/>
          <y:BorderStyle color="#000000" type="line" width="1.0"/>
          <y:NodeLabel alignment="center" autoSizePolicy="content" fontFamily="Arial Black" fontSize="13" fontStyle="plain" hasBackgroundColor="false" hasLineColor="false" height="77.328125" modelName="internal" modelPosition="c" textColor="#000000" visible="true" width="63.94091796875" x="28.029541015625" y="-3.6640625">AXIN1:
GSK3B:
APC:
CTNNB1</y:NodeLabel>
          <y:Shape type="roundrectangle"/>
        </y:ShapeNode>
      </data>
      <data key="d1"/>
      <data key="d2"/>
    </node>
    <node id="n212">
      <data key="d0">
        <y:ShapeNode>
          <y:Geometry height="80.0" width="130.0" x="2205.0" y="10510.0"/>
          <y:Fill color="#FFFF99" transparent="false"/>
          <y:BorderStyle color="#000000" type="line" width="1.0"/>
          <y:NodeLabel alignment="center" autoSizePolicy="content" fontFamily="Arial Black" fontSize="13" fontStyle="plain" hasBackgroundColor="false" hasLineColor="false" height="77.328125" modelName="internal" modelPosition="c" textColor="#000000" visible="true" width="97.17724609375" x="16.411376953125" y="1.3359375">AXIN1:
GSK3B [P][I]:
APC:
CTNNB1</y:NodeLabel>
          <y:Shape type="roundrectangle"/>
        </y:ShapeNode>
      </data>
      <data key="d1"/>
      <data key="d2"/>
    </node>
    <node id="n213">
      <data key="d0">
        <y:ShapeNode>
          <y:Geometry height="20.0" width="20.0" x="2110.0" y="10540.0"/>
          <y:Fill color="#F0FFFF" transparent="false"/>
          <y:BorderStyle color="#000000" type="line" width="1.0"/>
          <y:NodeLabel alignment="center" autoSizePolicy="content" fontFamily="Arial Black" fontSize="13" fontStyle="plain" hasBackgroundColor="false" hasLineColor="false" height="22.33203125" modelName="internal" modelPosition="c" textColor="#000000" visible="true" width="13.38818359375" x="3.305908203125" y="-1.166015625">P</y:NodeLabel>
          <y:Shape type="ellipse"/>
        </y:ShapeNode>
      </data>
      <data key="d1"/>
      <data key="d2">11254732  'GSK-3 is also phosphorylated (serine 21/9, alphabeta) and inactivated by Akt downstream of PI 3-kinase' 12052830</data>
    </node>
    <node id="n214">
      <data key="d0">
        <y:ShapeNode>
          <y:Geometry height="20.0" width="120.0" x="1680.0" y="10710.0"/>
          <y:Fill color="#CCFFFF" transparent="false"/>
          <y:BorderStyle color="#000000" type="line" width="1.0"/>
          <y:NodeLabel alignment="center" autoSizePolicy="content" fontFamily="Arial Black" fontSize="13" fontStyle="plain" hasBackgroundColor="false" hasLineColor="false" height="22.33203125" modelName="internal" modelPosition="c" textColor="#000000" visible="true" width="48.78271484375" x="35.608642578125" y="-1.166015625">AXIN1</y:NodeLabel>
          <y:Shape type="roundrectangle"/>
        </y:ShapeNode>
      </data>
      <data key="d1">http://www.ncbi.nlm.nih.gov/sites/entrez?Db=gene&amp;Cmd=ShowDetailView&amp;TermToSearch=8312&amp;ordinalpos=1&amp;itool=EntrezSystem2.PEntrez.Gene.Gene_ResultsPanel.Gene_RVDocSum</data>
      <data key="d2">This gene encodes a cytoplasmic protein which contains a regulation of G-protein signaling (RGS) 
domain and a dishevelled and axin (DIX) domain. The encoded protein interacts with adenomatosis 
polyposis coli, catenin (cadherin-associated protein), beta 1, 88kDa, glycogen synthase kinase 3 
beta, protein phosphate 2, and itself. This protein functions as a negative regulator of the 
wingless-type MMTV integration site family, member 1 (WNT) signaling pathway and can induce 
apoptosis. The crystal structure of a portion of this protein, alone and in a complex with other 
proteins, has been resolved. Mutations in this gene have been associated with hepatocellular 
carcinoma, hepatoblastomas, ovarian endometriod adenocarcinomas, and medullablastomas. Two 
transcript variants encoding distinct isoforms have been identified for this gene.
"EntrezGene"</data>
    </node>
    <node id="n215">
      <data key="d0">
        <y:ShapeNode>
          <y:Geometry height="20.0" width="120.0" x="1680.0" y="10760.0"/>
          <y:Fill color="#CCFFFF" transparent="false"/>
          <y:BorderStyle color="#000000" type="line" width="1.0"/>
          <y:NodeLabel alignment="center" autoSizePolicy="content" fontFamily="Arial Black" fontSize="13" fontStyle="plain" hasBackgroundColor="false" hasLineColor="false" height="22.33203125" modelName="internal" modelPosition="c" textColor="#000000" visible="true" width="53.8291015625" x="33.08544921875" y="-1.166015625">GSK3B</y:NodeLabel>
          <y:Shape type="roundrectangle"/>
        </y:ShapeNode>
      </data>
      <data key="d1">http://www.ncbi.nlm.nih.gov/sites/entrez?Db=gene&amp;Cmd=ShowDetailView&amp;TermToSearch=2932&amp;ordinalpos=1&amp;itool=EntrezSystem2.PEntrez.Gene.Gene_ResultsPanel.Gene_RVDocSum</data>
      <data key="d2"/>
    </node>
    <node id="n216">
      <data key="d0">
        <y:ShapeNode>
          <y:Geometry height="20.0" width="120.0" x="1810.0" y="10790.0"/>
          <y:Fill color="#CCFFFF" transparent="false"/>
          <y:BorderStyle color="#000000" type="line" width="1.0"/>
          <y:NodeLabel alignment="center" autoSizePolicy="content" fontFamily="Arial Black" fontSize="13" fontStyle="plain" hasBackgroundColor="false" hasLineColor="false" height="22.33203125" modelName="internal" modelPosition="c" textColor="#000000" visible="true" width="33.61181640625" x="43.194091796875" y="-1.166015625">APC</y:NodeLabel>
          <y:Shape type="roundrectangle"/>
        </y:ShapeNode>
      </data>
      <data key="d1">http://www.ncbi.nlm.nih.gov/sites/entrez?Db=gene&amp;Cmd=ShowDetailView&amp;TermToSearch=324&amp;ordinalpos=4&amp;itool=EntrezSystem2.PEntrez.Gene.Gene_ResultsPanel.Gene_RVDocSum</data>
      <data key="d2">This gene encodes a tumor suppressor protein that acts as an antagonist of the Wnt signaling
 pathway. It is also involved in other processes including cell migration and adhesion, transcriptional
 activation, and apoptosis. Defects in this gene cause familial adenomatous polyposis (FAP), an
 autosomal dominant pre-malignant disease that usually progresses to malignancy.
 Disease-associated mutations tend to be clustered in a small region designated the mutation cluster
 region (MCR) and result in a truncated protein product.
"EntrezGene"</data>
    </node>
    <node id="n217">
      <data key="d0">
        <y:ShapeNode>
          <y:Geometry height="40.0" width="120.0" x="1680.0" y="10600.0"/>
          <y:Fill color="#CCFFFF" transparent="false"/>
          <y:BorderStyle color="#000000" type="line" width="1.0"/>
          <y:NodeLabel alignment="center" autoSizePolicy="content" fontFamily="Arial Black" fontSize="13" fontStyle="plain" hasBackgroundColor="false" hasLineColor="false" height="40.6640625" modelName="internal" modelPosition="c" textColor="#000000" visible="true" width="103.68359375" x="8.158203125" y="-0.33203125">CTNNB1 
(beta-catenin)</y:NodeLabel>
          <y:Shape type="roundrectangle"/>
        </y:ShapeNode>
      </data>
      <data key="d1">http://www.ncbi.nlm.nih.gov/sites/entrez?Db=gene&amp;Cmd=ShowDetailView&amp;TermToSearch=1499&amp;ordinalpos=1&amp;itool=EntrezSystem2.PEntrez.Gene.Gene_ResultsPanel.Gene_RVDocSum</data>
      <data key="d2">Beta-catenin is an adherens junction protein. Adherens junctions (AJs; also called the zonula 
adherens) are critical for the establishment and maintenance of epithelial layers, such as those 
lining organ surfaces. AJs mediate adhesion between cells, communicate a signal that neighboring 
cells are present, and anchor the actin cytoskeleton. In serving these roles, AJs regulate normal cell
 growth and behavior. At several stages of embryogenesis, wound healing, and tumor cell 
metastasis, cells form and leave epithelia. This process, which involves the disruption and 
reestablishment of epithelial cell-cell contacts, may be regulated by the disassembly and assembly 
of AJs. AJs may also function in the transmission of the 'contact inhibition' signal, which instructs 
cells to stop dividing once an epithelial sheet is complete.[supplied by OMIM]</data>
    </node>
    <node id="n218">
      <data key="d0">
        <y:ShapeNode>
          <y:Geometry height="20.0" width="20.0" x="1860.0" y="10730.0"/>
          <y:Fill color="#FFFF99" transparent="false"/>
          <y:BorderStyle color="#000000" type="line" width="1.0"/>
          <y:NodeLabel alignment="center" autoSizePolicy="content" fontFamily="Arial Black" fontSize="13" fontStyle="plain" hasBackgroundColor="false" hasLineColor="false" height="22.33203125" modelName="internal" modelPosition="c" textColor="#000000" visible="true" width="14.11181640625" x="2.944091796875" y="-1.166015625">B</y:NodeLabel>
          <y:Shape type="ellipse"/>
        </y:ShapeNode>
      </data>
      <data key="d1"/>
      <data key="d2">9554852 (11254732)</data>
    </node>
    <node id="n219">
      <data key="d0">
        <y:ShapeNode>
          <y:Geometry height="20.0" width="20.0" x="2350.0" y="10730.0"/>
          <y:Fill color="#CCFFFF" color2="#CCFFFF" transparent="false"/>
          <y:BorderStyle color="#000000" type="line" width="1.0"/>
          <y:NodeLabel alignment="center" autoSizePolicy="content" fontFamily="Arial Black" fontSize="13" fontStyle="plain" hasBackgroundColor="false" hasLineColor="false" height="22.33203125" modelName="internal" modelPosition="c" textColor="#000000" visible="true" width="23.5" x="-1.75" y="-1.166015625">AP</y:NodeLabel>
          <y:Shape type="ellipse"/>
        </y:ShapeNode>
      </data>
      <data key="d1"/>
      <data key="d2">11254732</data>
    </node>
    <node id="n220">
      <data key="d0">
        <y:ShapeNode>
          <y:Geometry height="80.0" width="130.0" x="2425.0" y="10700.0"/>
          <y:Fill color="#FFFF99" transparent="false"/>
          <y:BorderStyle color="#000000" type="line" width="1.0"/>
          <y:NodeLabel alignment="center" autoSizePolicy="content" fontFamily="Arial Black" fontSize="13" fontStyle="plain" hasBackgroundColor="false" hasLineColor="false" height="77.328125" modelName="internal" modelPosition="c" textColor="#000000" visible="true" width="87.78271484375" x="21.108642578125" y="1.3359375">AXIN1:
GSK3B [A]:
APC:
CTNNB1 [P]</y:NodeLabel>
          <y:Shape type="roundrectangle"/>
        </y:ShapeNode>
      </data>
      <data key="d1"/>
      <data key="d2"/>
    </node>
    <node id="n221">
      <data key="d0">
        <y:ShapeNode>
          <y:Geometry height="20.0" width="20.0" x="2840.0" y="10730.0"/>
          <y:Fill color="#FFFFFF" color2="#FFFFFF" transparent="false"/>
          <y:BorderStyle color="#000000" type="line" width="1.0"/>
          <y:NodeLabel alignment="center" autoSizePolicy="content" fontFamily="Arial Black" fontSize="35" fontStyle="plain" hasBackgroundColor="false" hasLineColor="false" height="53.35546875" modelName="internal" modelPosition="c" textColor="#000000" visible="true" width="13.72412109375" x="3.137939453125" y="-16.677734375">/</y:NodeLabel>
          <y:Shape type="ellipse"/>
        </y:ShapeNode>
      </data>
      <data key="d1"/>
      <data key="d2">11254732</data>
    </node>
    <node id="n222">
      <data key="d0">
        <y:ShapeNode>
          <y:Geometry height="20.0" width="20.0" x="2600.0" y="10730.0"/>
          <y:Fill color="#F0FFFF" transparent="false"/>
          <y:BorderStyle color="#000000" type="line" width="1.0"/>
          <y:NodeLabel alignment="center" autoSizePolicy="content" fontFamily="Arial Black" fontSize="13" fontStyle="plain" hasBackgroundColor="false" hasLineColor="false" height="22.33203125" modelName="internal" modelPosition="c" textColor="#000000" visible="true" width="23.5" x="-1.75" y="-1.166015625">Ub</y:NodeLabel>
          <y:Shape type="ellipse"/>
        </y:ShapeNode>
      </data>
      <data key="d1"/>
      <data key="d2">11254732</data>
    </node>
    <node id="n223">
      <data key="d0">
        <y:ShapeNode>
          <y:Geometry height="20.0" width="20.0" x="2370.0" y="10540.0"/>
          <y:Fill color="#FFCC99" transparent="false"/>
          <y:BorderStyle color="#000000" type="line" width="1.0"/>
          <y:NodeLabel alignment="center" autoSizePolicy="content" fontFamily="Arial Black" fontSize="13" fontStyle="plain" hasBackgroundColor="false" hasLineColor="false" height="22.33203125" modelName="internal" modelPosition="c" textColor="#000000" visible="true" width="14.11181640625" x="2.944091796875" y="-1.166015625">D</y:NodeLabel>
          <y:Shape type="ellipse"/>
        </y:ShapeNode>
      </data>
      <data key="d1"/>
      <data key="d2">11254732
'Phosphorylation of serine 21 in the alpha isoform and serine 9 
in the beta isoform results in an inactive enzyme that uncouples 
from its constitutive complex'</data>
    </node>
    <node id="n224">
      <data key="d0">
        <y:ShapeNode>
          <y:Geometry height="60.0" width="100.0" x="2430.0" y="10550.0"/>
          <y:Fill color="#FFFF99" transparent="false"/>
          <y:BorderStyle color="#000000" type="line" width="1.0"/>
          <y:NodeLabel alignment="center" autoSizePolicy="content" fontFamily="Arial Black" fontSize="13" fontStyle="plain" hasBackgroundColor="false" hasLineColor="false" height="58.99609375" modelName="internal" modelPosition="c" textColor="#000000" visible="true" width="63.94091796875" x="18.029541015625" y="0.501953125">AXIN1:
APC:
CTNNB1</y:NodeLabel>
          <y:Shape type="roundrectangle"/>
        </y:ShapeNode>
      </data>
      <data key="d1"/>
      <data key="d2"/>
    </node>
    <node id="n225">
      <data key="d0">
        <y:ShapeNode>
          <y:Geometry height="20.0" width="100.0" x="2430.0" y="10500.0"/>
          <y:Fill color="#CCFFFF" transparent="false"/>
          <y:BorderStyle color="#000000" type="line" width="1.0"/>
          <y:NodeLabel alignment="center" autoSizePolicy="content" fontFamily="Arial Black" fontSize="13" fontStyle="plain" hasBackgroundColor="false" hasLineColor="false" height="22.33203125" modelName="internal" modelPosition="c" textColor="#000000" visible="true" width="97.18359375" x="1.408203125" y="-1.166015625">GSK3B [P] [I]</y:NodeLabel>
          <y:Shape type="roundrectangle"/>
        </y:ShapeNode>
      </data>
      <data key="d1"/>
      <data key="d2"/>
    </node>
    <node id="n226">
      <data key="d0">
        <y:ShapeNode>
          <y:Geometry height="20.0" width="20.0" x="4930.0" y="10610.0"/>
          <y:Fill color="#00CCFF" transparent="false"/>
          <y:BorderStyle color="#000000" type="line" width="1.0"/>
          <y:NodeLabel alignment="center" autoSizePolicy="content" fontFamily="Arial Black" fontSize="13" fontStyle="plain" hasBackgroundColor="false" hasLineColor="false" height="22.33203125" modelName="internal" modelPosition="c" textColor="#000000" visible="true" width="13.38818359375" x="3.305908203125" y="-1.166015625">T</y:NodeLabel>
          <y:Shape type="ellipse"/>
        </y:ShapeNode>
      </data>
      <data key="d1"/>
      <data key="d2"/>
    </node>
    <node id="n227">
      <data key="d0">
        <y:ShapeNode>
          <y:Geometry height="20.0" width="120.0" x="5260.0" y="10610.0"/>
          <y:Fill color="#CCFFFF" transparent="false"/>
          <y:BorderStyle color="#000000" type="line" width="1.0"/>
          <y:NodeLabel alignment="center" autoSizePolicy="content" fontFamily="Arial Black" fontSize="13" fontStyle="plain" hasBackgroundColor="false" hasLineColor="false" height="22.33203125" modelName="internal" modelPosition="c" textColor="#000000" visible="true" width="63.94091796875" x="28.029541015625" y="-1.166015625">CTNNB1
</y:NodeLabel>
          <y:Shape type="roundrectangle"/>
        </y:ShapeNode>
      </data>
      <data key="d1"/>
      <data key="d2"/>
    </node>
    <node id="n228">
      <data key="d0">
        <y:ShapeNode>
          <y:Geometry height="75.0" width="130.0" x="2655.0" y="10702.5"/>
          <y:Fill color="#FFFF99" transparent="false"/>
          <y:BorderStyle color="#000000" type="line" width="1.0"/>
          <y:NodeLabel alignment="center" autoSizePolicy="content" fontFamily="Arial Black" fontSize="13" fontStyle="plain" hasBackgroundColor="false" hasLineColor="false" height="77.328125" modelName="internal" modelPosition="c" textColor="#000000" visible="true" width="117.40087890625" x="6.299560546875" y="-1.1640625">AXIN1:
GSK3B [A]:
APC:
CTNNB1 [P][Ub]</y:NodeLabel>
          <y:Shape type="roundrectangle"/>
        </y:ShapeNode>
      </data>
      <data key="d1"/>
      <data key="d2"/>
    </node>
    <node id="n229">
      <data key="d0">
        <y:ShapeNode>
          <y:Geometry height="80.0" width="195.0" x="5542.5" y="10580.0"/>
          <y:Fill color="#CCFFFF" transparent="false"/>
          <y:BorderStyle color="#000000" type="line" width="4.0"/>
          <y:NodeLabel alignment="center" autoSizePolicy="content" fontFamily="Arial Black" fontSize="13" fontStyle="plain" hasBackgroundColor="false" hasLineColor="false" height="77.328125" modelName="internal" modelPosition="c" textColor="#000000" visible="true" width="195.3818359375" x="-0.19091796875" y="1.3359375">Activation of genes 
containing TCF/Lef-1
sites, e.g. cyclin D1, c-jun, 
connexin 43</y:NodeLabel>
          <y:Shape type="octagon"/>
        </y:ShapeNode>
      </data>
      <data key="d1"/>
      <data key="d2"/>
    </node>
    <node id="n230">
      <data key="d0">
        <y:ShapeNode>
          <y:Geometry height="20.0" width="20.0" x="410.0" y="10540.0"/>
          <y:Fill color="#CC99FF" transparent="false"/>
          <y:BorderStyle color="#CC99FF" type="line" width="1.0"/>
          <y:NodeLabel alignment="center" autoSizePolicy="content" fontFamily="Arial Black" fontSize="13" fontStyle="plain" hasBackgroundColor="false" hasLineColor="false" height="22.33203125" modelName="internal" modelPosition="c" textColor="#000000" visible="true" width="14.11181640625" x="2.944091796875" y="-1.166015625">C</y:NodeLabel>
          <y:Shape type="diamond"/>
        </y:ShapeNode>
      </data>
      <data key="d1"/>
      <data key="d2"/>
    </node>
    <node id="n231">
      <data key="d0">
        <y:ShapeNode>
          <y:Geometry height="20.0" width="20.0" x="1860.0" y="10610.0"/>
          <y:Fill color="#CC99FF" transparent="false"/>
          <y:BorderStyle color="#000000" type="line" width="1.0"/>
          <y:NodeLabel alignment="center" autoSizePolicy="content" fontFamily="Arial Black" fontSize="13" fontStyle="plain" hasBackgroundColor="false" hasLineColor="false" height="22.33203125" modelName="internal" modelPosition="c" textColor="#000000" visible="true" width="24.94091796875" x="-2.470458984375" y="-1.166015625">OR</y:NodeLabel>
          <y:Shape type="ellipse"/>
        </y:ShapeNode>
      </data>
      <data key="d1"/>
      <data key="d2">9554852 (11254732)</data>
    </node>
    <node id="n232">
      <data key="d0">
        <y:ShapeNode>
          <y:Geometry height="20.0" width="20.0" x="2110.0" y="10730.0"/>
          <y:Fill color="#CC99FF" transparent="false"/>
          <y:BorderStyle color="#000000" type="line" width="1.0"/>
          <y:NodeLabel alignment="center" autoSizePolicy="content" fontFamily="Arial Black" fontSize="13" fontStyle="plain" hasBackgroundColor="false" hasLineColor="false" height="22.33203125" modelName="internal" modelPosition="c" textColor="#000000" visible="true" width="24.94091796875" x="-2.470458984375" y="-1.166015625">OR</y:NodeLabel>
          <y:Shape type="ellipse"/>
        </y:ShapeNode>
      </data>
      <data key="d1"/>
      <data key="d2">11254732 
'GSK-3 is also phosphorylated (serine 21/9, alphabeta) and inactivated by Akt downstream of PI 3-kinase' 12052830</data>
    </node>
    <node id="n233">
      <data key="d0">
        <y:ShapeNode>
          <y:Geometry height="20.0" width="20.0" x="2590.0" y="10610.0"/>
          <y:Fill color="#CC99FF" transparent="false"/>
          <y:BorderStyle color="#000000" type="line" width="1.0"/>
          <y:NodeLabel alignment="center" autoSizePolicy="content" fontFamily="Arial Black" fontSize="13" fontStyle="plain" hasBackgroundColor="false" hasLineColor="false" height="22.33203125" modelName="internal" modelPosition="c" textColor="#000000" visible="true" width="24.94091796875" x="-2.470458984375" y="-1.166015625">OR</y:NodeLabel>
          <y:Shape type="ellipse"/>
        </y:ShapeNode>
      </data>
      <data key="d1"/>
      <data key="d2"/>
    </node>
    <node id="n234">
      <data key="d0">
        <y:ShapeNode>
          <y:Geometry height="30.0" width="120.0" x="5840.0" y="10605.0"/>
          <y:Fill color="#CCFFFF" transparent="false"/>
          <y:BorderStyle color="#000000" type="line" width="4.0"/>
          <y:NodeLabel alignment="center" autoSizePolicy="content" fontFamily="Arial Black" fontSize="13" fontStyle="plain" hasBackgroundColor="false" hasLineColor="false" height="22.33203125" modelName="internal" modelPosition="c" textColor="#000000" visible="true" width="91.369140625" x="14.3154296875" y="3.833984375">Cell survival</y:NodeLabel>
          <y:Shape type="octagon"/>
        </y:ShapeNode>
      </data>
      <data key="d1"/>
      <data key="d2"/>
    </node>
    <node id="n235">
      <data key="d0">
        <y:ShapeNode>
          <y:Geometry height="20.0" width="100.0" x="850.0" y="8550.0"/>
          <y:Fill color="#CCFFFF" transparent="false"/>
          <y:BorderStyle color="#000000" type="line" width="1.0"/>
          <y:NodeLabel alignment="center" autoSizePolicy="content" fontFamily="Arial Black" fontSize="13" fontStyle="plain" hasBackgroundColor="false" hasLineColor="false" height="22.33203125" modelName="internal" modelPosition="c" textColor="#000000" visible="true" width="63.94091796875" x="18.029541015625" y="-1.166015625">MAP2K6</y:NodeLabel>
          <y:Shape type="roundrectangle"/>
        </y:ShapeNode>
      </data>
      <data key="d1">http://www.ncbi.nlm.nih.gov/sites/entrez?Db=gene&amp;Cmd=ShowDetailView&amp;TermToSearch=5608&amp;ordinalpos=1&amp;itool=EntrezSystem2.PEntrez.Gene.Gene_ResultsPanel.Gene_RVDocSum</data>
      <data key="d2">This gene encodes a member of the dual specificity protein kinase family, which functions as a 
mitogen-activated protein (MAP) kinase kinase. MAP kinases, also known as extracellular 
signal-regulated kinases (ERKs), act as an integration point for multiple biochemical signals. This 
protein phosphorylates and activates p38 MAP kinase in response to inflammatory cytokines or 
environmental stress. As an essential component of p38 MAP kinase mediated signal transduction 
pathway, this gene is involved in many cellular processes such as stress induced cell cycle arrest, 
transcription activation and apoptosis.
"EntrezGene"</data>
    </node>
    <node id="n236">
      <data key="d0">
        <y:ShapeNode>
          <y:Geometry height="20.0" width="105.0" x="1027.5" y="8550.0"/>
          <y:Fill color="#CCFFFF" transparent="false"/>
          <y:BorderStyle color="#000000" type="line" width="1.0"/>
          <y:NodeLabel alignment="center" autoSizePolicy="content" fontFamily="Arial Black" fontSize="13" fontStyle="plain" hasBackgroundColor="false" hasLineColor="false" height="22.33203125" modelName="internal" modelPosition="c" textColor="#000000" visible="true" width="87.78271484375" x="8.608642578125" y="-1.166015625">MAP2K6 [P]</y:NodeLabel>
          <y:Shape type="roundrectangle"/>
        </y:ShapeNode>
      </data>
      <data key="d1"/>
      <data key="d2"/>
    </node>
    <node id="n237">
      <data key="d0">
        <y:ShapeNode>
          <y:Geometry height="20.0" width="20.0" x="980.0" y="8390.0"/>
          <y:Fill color="#CC99FF" transparent="false"/>
          <y:BorderStyle color="#CC99FF" type="line" width="1.0"/>
          <y:NodeLabel alignment="center" autoSizePolicy="content" fontFamily="Arial Black" fontSize="13" fontStyle="plain" hasBackgroundColor="false" hasLineColor="false" height="22.33203125" modelName="internal" modelPosition="c" textColor="#000000" visible="true" width="14.11181640625" x="2.944091796875" y="-1.166015625">C</y:NodeLabel>
          <y:Shape type="diamond"/>
        </y:ShapeNode>
      </data>
      <data key="d1"/>
      <data key="d2">11460167 
"ubiquitin-activated TAK1 kinase specifically phosphorylates MKK6 [MAP2K6] at S207 and T211"</data>
    </node>
    <node id="n238">
      <data key="d0">
        <y:ShapeNode>
          <y:Geometry height="33.78908920288086" width="80.0" x="1130.0" y="8623.10545539856"/>
          <y:Fill color="#CCFFFF" transparent="false"/>
          <y:BorderStyle color="#000000" type="line" width="1.0"/>
          <y:NodeLabel alignment="center" autoSizePolicy="content" fontFamily="Arial Black" fontSize="13" fontStyle="plain" hasBackgroundColor="false" hasLineColor="false" height="40.6640625" modelName="internal" modelPosition="c" textColor="#000000" visible="true" width="59.60546875" x="10.197265625" y="-3.4374866485595703">MAPK8 
(JNK1)</y:NodeLabel>
          <y:Shape type="roundrectangle"/>
        </y:ShapeNode>
      </data>
      <data key="d1">http://www.ncbi.nlm.nih.gov/sites/entrez?Db=gene&amp;Cmd=ShowDetailView&amp;TermToSearch=5599&amp;ordinalpos=1&amp;itool=EntrezSystem2.PEntrez.Gene.Gene_ResultsPanel.Gene_RVDocSum</data>
      <data key="d2">The protein encoded by this gene is a member of the MAP kinase family. MAP kinases act as an 
integration point for multiple biochemical signals, and are involved in a wide variety of cellular 
processes such as proliferation, differentiation, transcription regulation and development. This 
kinase is activated by various cell stimuli, and targets specific transcription factors, and thus 
mediates immediate-early gene expression in response to cell stimuli. The activation of this kinase 
by tumor-necrosis factor alpha (TNF-alpha) is found to be required for TNF-alpha induced 
apoptosis. This kinase is also involved in UV radiation induced apoptosis, which is thought to be 
related to cytochrom c-mediated cell death pathway. Studies of the mouse counterpart of this gene
 suggested that this kinase play a key role in T cell proliferation, apoptosis and differentiation. Four 
alternatively spliced transcript variants encoding distinct isoforms have been reported.
"EntrezGene"</data>
    </node>
    <node id="n239">
      <data key="d0">
        <y:ShapeNode>
          <y:Geometry height="20.0" width="20.0" x="1260.0" y="8660.0"/>
          <y:Fill color="#F0FFFF" transparent="false"/>
          <y:BorderStyle color="#000000" type="line" width="1.0"/>
          <y:NodeLabel alignment="center" autoSizePolicy="content" fontFamily="Arial Black" fontSize="13" fontStyle="plain" hasBackgroundColor="false" hasLineColor="false" height="22.33203125" modelName="internal" modelPosition="c" textColor="#000000" visible="true" width="13.38818359375" x="3.305908203125" y="-1.166015625">P</y:NodeLabel>
          <y:Shape type="ellipse"/>
        </y:ShapeNode>
      </data>
      <data key="d1"/>
      <data key="d2">10465784
11460167
12686512  
Phosphorylation of JNK is an event occurring downstream of JAK2 activation 
14699155 
PI3K also activates a Syk-independent pathway leading to JNK

demonstrate that CARD9 has a critical function
in Nod2-mediated activation of p38 and Jnk in 
innate immune responses to intracellular pathogens.
17187069

activation of NOD1 by its ligand leads to the activation of JUN
N-terminal kinase (JNK) (43).
16493424

11463746
17186025
(Dominant-negative versions of CARD4 block activation of JNK by 
S. flexneri as well as microinjected LPS. Nod1-dependent JNK 
activation and IL-8 production require RIPK2 and activation of TAK1) G. E</data>
    </node>
    <node id="n240">
      <data key="d0">
        <y:ShapeNode>
          <y:Geometry height="20.0" width="100.0" x="1320.0" y="8630.0"/>
          <y:Fill color="#CCFFFF" transparent="false"/>
          <y:BorderStyle color="#000000" type="line" width="1.0"/>
          <y:NodeLabel alignment="center" autoSizePolicy="content" fontFamily="Arial Black" fontSize="13" fontStyle="plain" hasBackgroundColor="false" hasLineColor="false" height="22.33203125" modelName="internal" modelPosition="c" textColor="#000000" visible="true" width="79.11181640625" x="10.444091796875" y="-1.166015625">MAPK8 [P]</y:NodeLabel>
          <y:Shape type="roundrectangle"/>
        </y:ShapeNode>
      </data>
      <data key="d1"/>
      <data key="d2"/>
    </node>
    <node id="n241">
      <data key="d0">
        <y:ShapeNode>
          <y:Geometry height="33.78908920288086" width="100.0" x="1320.0" y="8783.10545539856"/>
          <y:Fill color="#CCFFFF" transparent="false"/>
          <y:BorderStyle color="#000000" type="line" width="1.0"/>
          <y:NodeLabel alignment="center" autoSizePolicy="content" fontFamily="Arial Black" fontSize="13" fontStyle="plain" hasBackgroundColor="false" hasLineColor="false" height="40.6640625" modelName="internal" modelPosition="c" textColor="#000000" visible="true" width="94.29541015625" x="2.852294921875" y="-3.4374866485595703">JUN 
(c-Jun, AP-1)</y:NodeLabel>
          <y:Shape type="roundrectangle"/>
        </y:ShapeNode>
      </data>
      <data key="d1">http://www.ncbi.nlm.nih.gov/sites/entrez?Db=gene&amp;Cmd=ShowDetailView&amp;TermToSearch=3725&amp;ordinalpos=5&amp;itool=EntrezSystem2.PEntrez.Gene.Gene_ResultsPanel.Gene_RVDocSum</data>
      <data key="d2">This gene is the putative transforming gene of avian sarcoma virus 17. It encodes a protein which is
 highly similar to the viral protein, and which interacts directly with specific target DNA sequences to
 regulate gene expression. This gene is intronless and is mapped to 1p32-p31, a chromosomal 
region involved in both translocations and deletions in human malignancies.
"EntrezGene"</data>
    </node>
    <node id="n242">
      <data key="d0">
        <y:ShapeNode>
          <y:Geometry height="20.0" width="100.0" x="1560.0" y="8790.0"/>
          <y:Fill color="#CCFFFF" transparent="false"/>
          <y:BorderStyle color="#000000" type="line" width="1.0"/>
          <y:NodeLabel alignment="center" autoSizePolicy="content" fontFamily="Arial Black" fontSize="13" fontStyle="plain" hasBackgroundColor="false" hasLineColor="false" height="22.33203125" modelName="internal" modelPosition="c" textColor="#000000" visible="true" width="58.1708984375" x="20.91455078125" y="-1.166015625">JUN [P]</y:NodeLabel>
          <y:Shape type="roundrectangle"/>
        </y:ShapeNode>
      </data>
      <data key="d1"/>
      <data key="d2"/>
    </node>
    <node id="n243">
      <data key="d0">
        <y:ShapeNode>
          <y:Geometry height="20.0" width="20.0" x="1480.0" y="8670.0"/>
          <y:Fill color="#CC99FF" transparent="false"/>
          <y:BorderStyle color="#CC99FF" type="line" width="1.0"/>
          <y:NodeLabel alignment="center" autoSizePolicy="content" fontFamily="Arial Black" fontSize="13" fontStyle="plain" hasBackgroundColor="false" hasLineColor="false" height="22.33203125" modelName="internal" modelPosition="c" textColor="#000000" visible="true" width="14.11181640625" x="2.944091796875" y="-1.166015625">C</y:NodeLabel>
          <y:Shape type="diamond"/>
        </y:ShapeNode>
      </data>
      <data key="d1"/>
      <data key="d2">11460167</data>
    </node>
    <node id="n244">
      <data key="d0">
        <y:ShapeNode>
          <y:Geometry height="20.0" width="145.0" x="1497.5" y="8300.0"/>
          <y:Fill color="#CCFFFF" transparent="false"/>
          <y:BorderStyle color="#000000" type="line" width="1.0"/>
          <y:NodeLabel alignment="center" autoSizePolicy="content" fontFamily="Arial Black" fontSize="13" fontStyle="plain" hasBackgroundColor="false" hasLineColor="false" height="22.33203125" modelName="internal" modelPosition="c" textColor="#000000" visible="true" width="87.78271484375" x="28.608642578125" y="-1.166015625">MAPK14 [P]</y:NodeLabel>
          <y:Shape type="roundrectangle"/>
        </y:ShapeNode>
      </data>
      <data key="d1"/>
      <data key="d2"/>
    </node>
    <node id="n245">
      <data key="d0">
        <y:ShapeNode>
          <y:Geometry height="20.0" width="20.0" x="1700.0" y="8810.0"/>
          <y:Fill color="#FFFF99" transparent="false"/>
          <y:BorderStyle color="#000000" type="line" width="1.0"/>
          <y:NodeLabel alignment="center" autoSizePolicy="content" fontFamily="Arial Black" fontSize="13" fontStyle="plain" hasBackgroundColor="false" hasLineColor="false" height="22.33203125" modelName="internal" modelPosition="c" textColor="#000000" visible="true" width="14.11181640625" x="2.944091796875" y="-1.166015625">B</y:NodeLabel>
          <y:Shape type="ellipse"/>
        </y:ShapeNode>
      </data>
      <data key="d1"/>
      <data key="d2">16055710
This binding of c-Jun and c-Fos is simplified because: 'AP-1 collectively describes a group of structurally and functionally related members of the Jun protein family [Jun (originally described as c-Jun), JunB and JunD] and Fos protein family [Fos (originally described as c-Fos), FosB, Fra-1 and Fra-2]. Additionally, some members of the ATF (ATFa, ATF-2 and ATF-3) and JDP (JDP-1 and JDP-2) subfamilies ... form heterodimeric complexes with AP-1 proteins (predominantly with Jun proteins)' (15564374)</data>
    </node>
    <node id="n246">
      <data key="d0">
        <y:ShapeNode>
          <y:Geometry height="40.0" width="80.0" x="1770.0" y="8800.0"/>
          <y:Fill color="#FFFF99" transparent="false"/>
          <y:BorderStyle color="#000000" type="line" width="1.0"/>
          <y:NodeLabel alignment="center" autoSizePolicy="content" fontFamily="Arial Black" fontSize="13" fontStyle="plain" hasBackgroundColor="false" hasLineColor="false" height="40.6640625" modelName="internal" modelPosition="c" textColor="#000000" visible="true" width="62.5" x="8.75" y="-0.33203125">JUN [P]:
FOS</y:NodeLabel>
          <y:Shape type="roundrectangle"/>
        </y:ShapeNode>
      </data>
      <data key="d1"/>
      <data key="d2"/>
    </node>
    <node id="n247">
      <data key="d0">
        <y:ShapeNode>
          <y:Geometry height="20.0" width="20.0" x="1900.0" y="8400.0"/>
          <y:Fill color="#F0FFFF" transparent="false"/>
          <y:BorderStyle color="#000000" type="line" width="1.0"/>
          <y:NodeLabel alignment="center" autoSizePolicy="content" fontFamily="Arial Black" fontSize="13" fontStyle="plain" hasBackgroundColor="false" hasLineColor="false" height="22.33203125" modelName="internal" modelPosition="c" textColor="#000000" visible="true" width="13.38818359375" x="3.305908203125" y="-1.166015625">P</y:NodeLabel>
          <y:Shape type="ellipse"/>
        </y:ShapeNode>
      </data>
      <data key="d1"/>
      <data key="d2">17906627</data>
    </node>
    <node id="n248">
      <data key="d0">
        <y:ShapeNode>
          <y:Geometry height="20.0" width="155.0" x="1712.5" y="8400.0"/>
          <y:Fill color="#CCFFFF" transparent="false"/>
          <y:BorderStyle color="#000000" type="line" width="1.0"/>
          <y:NodeLabel alignment="center" autoSizePolicy="content" fontFamily="Arial Black" fontSize="13" fontStyle="plain" hasBackgroundColor="false" hasLineColor="false" height="22.33203125" modelName="internal" modelPosition="c" textColor="#000000" visible="true" width="131.82275390625" x="11.588623046875" y="-1.166015625">MAPKAPK2 (MK2)</y:NodeLabel>
          <y:Shape type="roundrectangle"/>
        </y:ShapeNode>
      </data>
      <data key="d1">http://www.ncbi.nlm.nih.gov/sites/entrez?Db=gene&amp;Cmd=ShowDetailView&amp;TermToSearch=9261&amp;ordinalpos=1&amp;itool=EntrezSystem2.PEntrez.Gene.Gene_ResultsPanel.Gene_RVDocSum</data>
      <data key="d2">This gene encodes a member of the Ser/Thr protein kinase family. This kinase is regulated through 
direct phosphorylation by p38 MAP kinase. In conjunction with p38 MAP kinase, this kinase is known 
to be involved in many cellular processes including stress and inflammatory responses, nuclear 
export, gene expression regulation and cell proliferation. Heat shock protein HSP27 was shown to 
be one of the substrates of this kinase in vivo. Two transcript variants encoding two different 
isoforms have been found for this gene.
"EntrezGene"</data>
    </node>
    <node id="n249">
      <data key="d0">
        <y:ShapeNode>
          <y:Geometry height="20.0" width="180.0" x="2020.0" y="8400.0"/>
          <y:Fill color="#CCFFFF" transparent="false"/>
          <y:BorderStyle color="#000000" type="line" width="1.0"/>
          <y:NodeLabel alignment="center" autoSizePolicy="content" fontFamily="Arial Black" fontSize="13" fontStyle="plain" hasBackgroundColor="false" hasLineColor="false" height="22.33203125" modelName="internal" modelPosition="c" textColor="#000000" visible="true" width="109.44091796875" x="35.279541015625" y="-1.166015625">MAPKAPK2 [P]</y:NodeLabel>
          <y:Shape type="roundrectangle"/>
        </y:ShapeNode>
      </data>
      <data key="d1"/>
      <data key="d2"/>
    </node>
    <node id="n250">
      <data key="d0">
        <y:ShapeNode>
          <y:Geometry height="20.0" width="20.0" x="1900.0" y="8230.0"/>
          <y:Fill color="#F0FFFF" transparent="false"/>
          <y:BorderStyle color="#000000" type="line" width="1.0"/>
          <y:NodeLabel alignment="center" autoSizePolicy="content" fontFamily="Arial Black" fontSize="13" fontStyle="plain" hasBackgroundColor="false" hasLineColor="false" height="22.33203125" modelName="internal" modelPosition="c" textColor="#000000" visible="true" width="13.38818359375" x="3.305908203125" y="-1.166015625">P</y:NodeLabel>
          <y:Shape type="ellipse"/>
        </y:ShapeNode>
      </data>
      <data key="d1"/>
      <data key="d2">17906627</data>
    </node>
    <node id="n251">
      <data key="d0">
        <y:ShapeNode>
          <y:Geometry height="20.0" width="155.0" x="1712.5" y="8230.0"/>
          <y:Fill color="#CCFFFF" transparent="false"/>
          <y:BorderStyle color="#000000" type="line" width="1.0"/>
          <y:NodeLabel alignment="center" autoSizePolicy="content" fontFamily="Arial Black" fontSize="13" fontStyle="plain" hasBackgroundColor="false" hasLineColor="false" height="22.33203125" modelName="internal" modelPosition="c" textColor="#000000" visible="true" width="131.82275390625" x="11.588623046875" y="-1.166015625">MAPKAPK3 (MK3)</y:NodeLabel>
          <y:Shape type="roundrectangle"/>
        </y:ShapeNode>
      </data>
      <data key="d1">http://www.ncbi.nlm.nih.gov/sites/entrez?Db=gene&amp;Cmd=ShowDetailView&amp;TermToSearch=7867&amp;ordinalpos=1&amp;itool=EntrezSystem2.PEntrez.Gene.Gene_ResultsPanel.Gene_RVDocSum</data>
      <data key="d2">This gene encodes a member of the Ser/Thr protein kinase family. This kinase functions as a 
mitogen-activated protein kinase (MAP kinase)- activated protein kinase. MAP kinases are also 
known as extracellular signal-regulated kinases (ERKs), act as an integration point for multiple 
biochemical signals. This kinase was shown to be activated by growth inducers and stress 
stimulation of cells. In vitro studies demonstrated that ERK, p38 MAP kinase and Jun N-terminal 
kinase were all able to phosphorylate and activate this kinase, which suggested the role of this 
kinase as an integrative element of signaling in both mitogen and stress responses. This kinase was 
reported to interact with, phosphorylate and repress the activity of E47, which is a basic 
helix-loop-helix transcription factor known to be involved in the regulation of tissue-specific gene 
expression and cell differentiation.
"EntrezGene"</data>
    </node>
    <node id="n252">
      <data key="d0">
        <y:ShapeNode>
          <y:Geometry height="20.0" width="180.0" x="2020.0" y="8230.0"/>
          <y:Fill color="#CCFFFF" transparent="false"/>
          <y:BorderStyle color="#000000" type="line" width="1.0"/>
          <y:NodeLabel alignment="center" autoSizePolicy="content" fontFamily="Arial Black" fontSize="13" fontStyle="plain" hasBackgroundColor="false" hasLineColor="false" height="22.33203125" modelName="internal" modelPosition="c" textColor="#000000" visible="true" width="109.44091796875" x="35.279541015625" y="-1.166015625">MAPKAPK3 [P]</y:NodeLabel>
          <y:Shape type="roundrectangle"/>
        </y:ShapeNode>
      </data>
      <data key="d1"/>
      <data key="d2"/>
    </node>
    <node id="n253">
      <data key="d0">
        <y:ShapeNode>
          <y:Geometry height="20.0" width="20.0" x="1900.0" y="8340.0"/>
          <y:Fill color="#CC99FF" transparent="false"/>
          <y:BorderStyle color="#CC99FF" type="line" width="1.0"/>
          <y:NodeLabel alignment="center" autoSizePolicy="content" fontFamily="Arial Black" fontSize="13" fontStyle="plain" hasBackgroundColor="false" hasLineColor="false" height="22.33203125" modelName="internal" modelPosition="c" textColor="#000000" visible="true" width="14.11181640625" x="2.944091796875" y="-1.166015625">C</y:NodeLabel>
          <y:Shape type="diamond"/>
        </y:ShapeNode>
      </data>
      <data key="d1"/>
      <data key="d2">17906627</data>
    </node>
    <node id="n254">
      <data key="d0">
        <y:ShapeNode>
          <y:Geometry height="20.0" width="115.0" x="1272.5" y="8300.0"/>
          <y:Fill color="#CCFFFF" transparent="false"/>
          <y:BorderStyle color="#000000" type="line" width="1.0"/>
          <y:NodeLabel alignment="center" autoSizePolicy="content" fontFamily="Arial Black" fontSize="13" fontStyle="plain" hasBackgroundColor="false" hasLineColor="false" height="22.33203125" modelName="internal" modelPosition="c" textColor="#000000" visible="true" width="104.4072265625" x="5.29638671875" y="-1.166015625">MAPK14 (p38)</y:NodeLabel>
          <y:Shape type="roundrectangle"/>
        </y:ShapeNode>
      </data>
      <data key="d1">http://www.ncbi.nlm.nih.gov/sites/entrez?Db=gene&amp;Cmd=ShowDetailView&amp;TermToSearch=1432&amp;ordinalpos=1&amp;itool=EntrezSystem2.PEntrez.Gene.Gene_ResultsPanel.Gene_RVDocSum</data>
      <data key="d2">The protein encoded by this gene is a member of the MAP kinase family. MAP kinases act as an 
integration point for multiple biochemical signals, and are involved in a wide variety of cellular 
processes such as proliferation, differentiation, transcription regulation and development. This 
kinase is activated by various environmental stresses and proinflammatory cytokines. The activation
 requires its phosphorylation by MAP kinase kinases (MKKs), or its autophosphorylation triggered by 
the interaction of MAP3K7IP1/TAB1 protein with this kinase. The substrates of this kinase include 
transcription regulator ATF2, MEF2C, and MAX, cell cycle regulator CDC25B, and tumor suppressor 
p53, which suggest the roles of this kinase in stress related transcription and cell cycle regulation, 
as well as in genotoxic stress response. Four alternatively spliced transcript variants of this gene 
encoding distinct isoforms have been reported.
"EntrezGene"</data>
    </node>
    <node id="n255">
      <data key="d0">
        <y:ShapeNode>
          <y:Geometry height="20.0" width="20.0" x="1430.0" y="8240.0"/>
          <y:Fill color="#F0FFFF" transparent="false"/>
          <y:BorderStyle color="#000000" type="line" width="1.0"/>
          <y:NodeLabel alignment="center" autoSizePolicy="content" fontFamily="Arial Black" fontSize="13" fontStyle="plain" hasBackgroundColor="false" hasLineColor="false" height="22.33203125" modelName="internal" modelPosition="c" textColor="#000000" visible="true" width="13.38818359375" x="3.305908203125" y="-1.166015625">P</y:NodeLabel>
          <y:Shape type="ellipse"/>
        </y:ShapeNode>
      </data>
      <data key="d1"/>
      <data key="d2">8626699 
8622669

Nod1 mediated activation of p38 MAPK signaling induced by L. monocytogenes.
16365441

stimulation of wild-type macrophages,
but not NOD2-deficient macrophages, with
MDP leads to activation of p38MAPK and extracellularsignal-
regulated kinase (ERK) (27,42).
16493424</data>
    </node>
    <node id="n256">
      <data key="d0">
        <y:ShapeNode>
          <y:Geometry height="20.0" width="20.0" x="1190.0" y="8140.0"/>
          <y:Fill color="#CC99FF" transparent="false"/>
          <y:BorderStyle color="#000000" type="line" width="1.0"/>
          <y:NodeLabel alignment="center" autoSizePolicy="content" fontFamily="Arial Black" fontSize="13" fontStyle="plain" hasBackgroundColor="false" hasLineColor="false" height="22.33203125" modelName="internal" modelPosition="c" textColor="#000000" visible="true" width="24.94091796875" x="-2.470458984375" y="-1.166015625">OR</y:NodeLabel>
          <y:Shape type="ellipse"/>
        </y:ShapeNode>
      </data>
      <data key="d1"/>
      <data key="d2">8626699 8622669</data>
    </node>
    <node id="n257">
      <data key="d0">
        <y:ShapeNode>
          <y:Geometry height="20.0" width="20.0" x="980.0" y="8550.0"/>
          <y:Fill color="#F0FFFF" transparent="false"/>
          <y:BorderStyle color="#000000" type="line" width="1.0"/>
          <y:NodeLabel alignment="center" autoSizePolicy="content" fontFamily="Arial Black" fontSize="13" fontStyle="plain" hasBackgroundColor="false" hasLineColor="false" height="22.33203125" modelName="internal" modelPosition="c" textColor="#000000" visible="true" width="13.38818359375" x="3.305908203125" y="-1.166015625">P</y:NodeLabel>
          <y:Shape type="ellipse"/>
        </y:ShapeNode>
      </data>
      <data key="d1"/>
      <data key="d2">11460167 
"ubiquitin-activated TAK1 kinase specifically phosphorylates MKK6 [MAP2K6] at S207 and T211"</data>
    </node>
    <node id="n258">
      <data key="d0">
        <y:ShapeNode>
          <y:Geometry height="20.0" width="20.0" x="1480.0" y="8790.0"/>
          <y:Fill color="#F0FFFF" transparent="false"/>
          <y:BorderStyle color="#000000" type="line" width="1.0"/>
          <y:NodeLabel alignment="center" autoSizePolicy="content" fontFamily="Arial Black" fontSize="13" fontStyle="plain" hasBackgroundColor="false" hasLineColor="false" height="22.33203125" modelName="internal" modelPosition="c" textColor="#000000" visible="true" width="13.38818359375" x="3.305908203125" y="-1.166015625">P</y:NodeLabel>
          <y:Shape type="ellipse"/>
        </y:ShapeNode>
      </data>
      <data key="d1"/>
      <data key="d2">11460167
phosphorylated at S63 and S73</data>
    </node>
    <node id="n259">
      <data key="d0">
        <y:ShapeNode>
          <y:Geometry height="20.0" width="20.0" x="1900.0" y="8280.0"/>
          <y:Fill color="#CC99FF" transparent="false"/>
          <y:BorderStyle color="#CC99FF" type="line" width="1.0"/>
          <y:NodeLabel alignment="center" autoSizePolicy="content" fontFamily="Arial Black" fontSize="13" fontStyle="plain" hasBackgroundColor="false" hasLineColor="false" height="22.33203125" modelName="internal" modelPosition="c" textColor="#000000" visible="true" width="14.11181640625" x="2.944091796875" y="-1.166015625">C</y:NodeLabel>
          <y:Shape type="diamond"/>
        </y:ShapeNode>
      </data>
      <data key="d1"/>
      <data key="d2">17906627</data>
    </node>
    <node id="n260">
      <data key="d0">
        <y:ShapeNode>
          <y:Geometry height="33.78908920288086" width="100.0" x="1560.0" y="8853.10545539856"/>
          <y:Fill color="#CCFFFF" transparent="false"/>
          <y:BorderStyle color="#000000" type="line" width="1.0"/>
          <y:NodeLabel alignment="center" autoSizePolicy="content" fontFamily="Arial Black" fontSize="13" fontStyle="plain" hasBackgroundColor="false" hasLineColor="false" height="40.6640625" modelName="internal" modelPosition="c" textColor="#000000" visible="true" width="52.40087890625" x="23.799560546875" y="-3.4374866485595703">FOS 
(c-Fos)</y:NodeLabel>
          <y:Shape type="roundrectangle"/>
        </y:ShapeNode>
      </data>
      <data key="d1">http://www.ncbi.nlm.nih.gov/sites/entrez?Db=gene&amp;Cmd=ShowDetailView&amp;TermToSearch=2353&amp;ordinalpos=2&amp;itool=EntrezSystem2.PEntrez.Gene.Gene_ResultsPanel.Gene_RVDocSum</data>
      <data key="d2">The Fos gene family consists of 4 members: FOS, FOSB, FOSL1, and FOSL2. These genes encode 
leucine zipper proteins that can dimerize with proteins of the JUN family, thereby forming the 
transcription factor complex AP-1. As such, the FOS proteins have been implicated as regulators of 
cell proliferation, differentiation, and transformation. In some cases, expression of the FOS gene 
has also been associated with apoptotic cell death.
"EntrezGene"</data>
    </node>
    <node id="n261">
      <data key="d0">
        <y:ShapeNode>
          <y:Geometry height="60.0" width="240.0" x="1990.0" y="8300.0"/>
          <y:Fill color="#CCFFFF" transparent="false"/>
          <y:BorderStyle color="#000000" type="line" width="4.0"/>
          <y:NodeLabel alignment="center" autoSizePolicy="content" fontFamily="Arial Black" fontSize="13" fontStyle="plain" hasBackgroundColor="false" hasLineColor="false" height="58.99609375" modelName="internal" modelPosition="c" textColor="#000000" visible="true" width="151.3544921875" x="44.32275390625" y="0.501953125">Regulation of mRNA 
stability and actin 
reorganisation</y:NodeLabel>
          <y:Shape type="octagon"/>
        </y:ShapeNode>
      </data>
      <data key="d1"/>
      <data key="d2"/>
    </node>
    <node id="n262">
      <data key="d0">
        <y:ShapeNode>
          <y:Geometry height="60.0" width="240.0" x="1980.0" y="8790.0"/>
          <y:Fill color="#CCFFFF" transparent="false"/>
          <y:BorderStyle color="#000000" type="line" width="4.0"/>
          <y:NodeLabel alignment="center" autoSizePolicy="content" fontFamily="Arial Black" fontSize="13" fontStyle="plain" hasBackgroundColor="false" hasLineColor="false" height="58.99609375" modelName="internal" modelPosition="c" textColor="#000000" visible="true" width="165.0654296875" x="37.46728515625" y="0.501953125">Cell differentiation, 
cell cycle progression 
and apoptosis</y:NodeLabel>
          <y:Shape type="octagon"/>
        </y:ShapeNode>
      </data>
      <data key="d1"/>
      <data key="d2"/>
    </node>
    <node id="n263">
      <data key="d0">
        <y:ShapeNode>
          <y:Geometry height="60.0" width="240.0" x="2310.0" y="8300.0"/>
          <y:Fill color="#CCFFFF" transparent="false"/>
          <y:BorderStyle color="#000000" type="line" width="4.0"/>
          <y:NodeLabel alignment="center" autoSizePolicy="content" fontFamily="Arial Black" fontSize="13" fontStyle="plain" hasBackgroundColor="false" hasLineColor="false" height="40.6640625" modelName="internal" modelPosition="c" textColor="#000000" visible="true" width="121.736328125" x="59.1318359375" y="9.66796875">Phagocytosis of 
pathogen</y:NodeLabel>
          <y:Shape type="octagon"/>
        </y:ShapeNode>
      </data>
      <data key="d1"/>
      <data key="d2"/>
    </node>
    <node id="n264">
      <data key="d0">
        <y:ShapeNode>
          <y:Geometry height="20.0" width="80.0" x="1830.0" y="9170.0"/>
          <y:Fill color="#CCFFFF" transparent="false"/>
          <y:BorderStyle color="#000000" type="line" width="1.0"/>
          <y:NodeLabel alignment="center" autoSizePolicy="content" fontFamily="Arial Black" fontSize="13" fontStyle="plain" hasBackgroundColor="false" hasLineColor="false" height="22.33203125" modelName="internal" modelPosition="c" textColor="#000000" visible="true" width="53.11181640625" x="13.444091796875" y="-1.166015625">FOXO3</y:NodeLabel>
          <y:Shape type="roundrectangle"/>
        </y:ShapeNode>
      </data>
      <data key="d1">http://www.ncbi.nlm.nih.gov/sites/entrez?Db=gene&amp;Cmd=ShowDetailView&amp;TermToSearch=2309&amp;ordinalpos=1&amp;itool=EntrezSystem2.PEntrez.Gene.Gene_ResultsPanel.Gene_RVDocSum</data>
      <data key="d2">This gene belongs to the forkhead family of transcription factors which are characterized by a 
distinct forkhead domain. This gene likely functions as a trigger for apoptosis through expression of 
genes necessary for cell death. Translocation of this gene with the MLL gene is associated with 
secondary acute leukemia. Alternatively spliced transcript variants encoding the same protein have 
been observed.
"EntrezGene"</data>
    </node>
    <node id="n265">
      <data key="d0">
        <y:ShapeNode>
          <y:Geometry height="60.0" width="240.0" x="2000.0" y="9150.0"/>
          <y:Fill color="#CCFFFF" transparent="false"/>
          <y:BorderStyle color="#000000" type="line" width="4.0"/>
          <y:NodeLabel alignment="center" autoSizePolicy="content" fontFamily="Arial Black" fontSize="13" fontStyle="plain" hasBackgroundColor="false" hasLineColor="false" height="40.6640625" modelName="internal" modelPosition="c" textColor="#000000" visible="true" width="187.4345703125" x="26.28271484375" y="9.66796875">Apoptosis, NOS2A (iNOS) 
promoter induction</y:NodeLabel>
          <y:Shape type="octagon"/>
        </y:ShapeNode>
      </data>
      <data key="d1"/>
      <data key="d2"/>
    </node>
    <node id="n266">
      <data key="d0">
        <y:ShapeNode>
          <y:Geometry height="20.0" width="20.0" x="140.0" y="8590.0"/>
          <y:Fill color="#F0FFFF" transparent="false"/>
          <y:BorderStyle color="#000000" type="line" width="1.0"/>
          <y:NodeLabel alignment="center" autoSizePolicy="content" fontFamily="Arial Black" fontSize="13" fontStyle="plain" hasBackgroundColor="false" hasLineColor="false" height="22.33203125" modelName="internal" modelPosition="c" textColor="#000000" visible="true" width="13.38818359375" x="3.305908203125" y="-1.166015625">P</y:NodeLabel>
          <y:Shape type="ellipse"/>
        </y:ShapeNode>
      </data>
      <data key="d1"/>
      <data key="d2">12052830
16680006 
'PI3K catalyzes the conversion of phosphatidylinositol 4,5 biphoshate PI(4,5)P3 
to PI(3,4,5)P3. Signaling proteins with pleckstrin homology domains bind to 
PI(3,4)P2 or PI(3,4,5)P3...[such as]...PDK1, PDK2, and Akt'
17827709
 'PI3K is a lipid kinase that catalyses the transfer of the gamma-phosphate group
 of ATP to the D-3 position of phosphoinositides. Its product, PtdIns (3,4,5)P3 
(PIP3), targets Akt'</data>
    </node>
    <node id="n267">
      <data key="d0">
        <y:ShapeNode>
          <y:Geometry height="20.0" width="20.0" x="140.0" y="8500.0"/>
          <y:Fill color="#FFFF99" transparent="false"/>
          <y:BorderStyle color="#000000" type="line" width="1.0"/>
          <y:NodeLabel alignment="center" autoSizePolicy="content" fontFamily="Arial Black" fontSize="13" fontStyle="plain" hasBackgroundColor="false" hasLineColor="false" height="22.33203125" modelName="internal" modelPosition="c" textColor="#000000" visible="true" width="14.11181640625" x="2.944091796875" y="-1.166015625">B</y:NodeLabel>
          <y:Shape type="ellipse"/>
        </y:ShapeNode>
      </data>
      <data key="d1"/>
      <data key="d2">12052830
11254732 
'The production of PI3,4,5P, especially, results in the recruitment to the membrane of a number of signalling molecules. The first kinase recruited and activated after PI 3-kinase activation is 3-phosphoinositide-dependent kinase (PDK-1)'
</data>
    </node>
    <node id="n268">
      <data key="d0">
        <y:ShapeNode>
          <y:Geometry height="20.0" width="20.0" x="140.0" y="8380.0"/>
          <y:Fill color="#98CC00" transparent="false"/>
          <y:BorderStyle color="#000000" type="line" width="1.0"/>
          <y:NodeLabel alignment="center" autoSizePolicy="content" fontFamily="Arial Black" fontSize="13" fontStyle="plain" hasBackgroundColor="false" hasLineColor="false" height="22.33203125" modelName="internal" modelPosition="c" textColor="#000000" visible="true" width="14.11181640625" x="2.944091796875" y="-1.166015625">A</y:NodeLabel>
          <y:Shape type="ellipse"/>
        </y:ShapeNode>
      </data>
      <data key="d1"/>
      <data key="d2">11254732 
'The production of PI3,4,5P, especially, results in the recruitment to the 
membrane of a number of signalling molecules. The first kinase recruited 
and activated after PI 3-kinase activation is 3-phosphoinositide-dependent 
kinase (PDK-1)'</data>
    </node>
    <node id="n269">
      <data key="d0">
        <y:ShapeNode>
          <y:Geometry height="20.0" width="20.0" x="390.0" y="9260.0"/>
          <y:Fill color="#CC99FF" transparent="false"/>
          <y:BorderStyle color="#CC99FF" type="line" width="1.0"/>
          <y:NodeLabel alignment="center" autoSizePolicy="content" fontFamily="Arial Black" fontSize="13" fontStyle="plain" hasBackgroundColor="false" hasLineColor="false" height="22.33203125" modelName="internal" modelPosition="c" textColor="#000000" visible="true" width="14.11181640625" x="2.944091796875" y="-1.166015625">C</y:NodeLabel>
          <y:Shape type="diamond"/>
        </y:ShapeNode>
      </data>
      <data key="d1"/>
      <data key="d2">12052830
17827709 
'PI3K is a lipid kinase that catalyses the transfer of the gamma-phosphate 
group of ATP to the D-3 position of phosphoinositides. Its product, 
PtdIns (3,4,5)P3 (PIP3), targets Akt' 11254732 'PI 3-kinase ... catalyzes 
the transfer of ATP to the D-3 position of the inositol ring of membrane-
localized phosphoinositides' </data>
    </node>
    <node id="n270">
      <data key="d0">
        <y:ShapeNode>
          <y:Geometry height="20.0" width="20.0" x="970.0" y="7830.0"/>
          <y:Fill color="#FFFF99" transparent="false"/>
          <y:BorderStyle color="#000000" type="line" width="1.0"/>
          <y:NodeLabel alignment="center" autoSizePolicy="node_width" fontFamily="Arial Black" fontSize="13" fontStyle="plain" hasBackgroundColor="false" hasLineColor="false" height="22.33203125" modelName="internal" modelPosition="c" textColor="#000000" visible="true" width="20.0" x="0.0" y="-1.166015625">B</y:NodeLabel>
          <y:Shape type="ellipse"/>
        </y:ShapeNode>
      </data>
      <data key="d1"/>
      <data key="d2">12372426
10838074
11259596
(17635639)
12242293
This is the formation of the primary MAP3K7 complex involved in TLR activation of NFkB</data>
    </node>
    <node id="n271">
      <data key="d0">
        <y:ShapeNode>
          <y:Geometry height="60.0" width="100.0" x="1020.0" y="7810.0"/>
          <y:Fill color="#FFFF99" transparent="false"/>
          <y:BorderStyle color="#000000" type="line" width="1.0"/>
          <y:NodeLabel alignment="center" autoSizePolicy="content" fontFamily="Arial Black" fontSize="13" fontStyle="plain" hasBackgroundColor="false" hasLineColor="false" height="58.99609375" modelName="internal" modelPosition="c" textColor="#000000" visible="true" width="91.38818359375" x="4.305908203125" y="0.501953125">MAP3K7:
MAP3K7IP1:
MAP3K7IP2</y:NodeLabel>
          <y:Shape type="roundrectangle"/>
        </y:ShapeNode>
      </data>
      <data key="d1"/>
      <data key="d2"/>
    </node>
    <node id="n272">
      <data key="d0">
        <y:ShapeNode>
          <y:Geometry height="40.0" width="100.0" x="750.0" y="7840.0"/>
          <y:Fill color="#CCFFFF" transparent="false"/>
          <y:BorderStyle color="#000000" type="line" width="1.0"/>
          <y:NodeLabel alignment="center" autoSizePolicy="node_width" fontFamily="Arial Black" fontSize="13" fontStyle="plain" hasBackgroundColor="false" hasLineColor="false" height="40.6640625" modelName="internal" modelPosition="c" textColor="#000000" visible="true" width="100.0" x="0.0" y="-0.33203125">MAP3K7IP2 
(TAB2)</y:NodeLabel>
          <y:Shape type="roundrectangle"/>
        </y:ShapeNode>
      </data>
      <data key="d1">http://www.ncbi.nlm.nih.gov/sites/entrez?Db=gene&amp;Cmd=ShowDetailView&amp;TermToSearch=23118&amp;ordinalpos=1&amp;itool=EntrezSystem2.PEntrez.Gene.Gene_ResultsPanel.Gene_RVDocSum</data>
      <data key="d2">The protein encoded by this gene is an activator of MAP3K7/TAK1, which is required for for the IL-1
 induced activation of nuclear factor kappaB and MAPK8/JNK. This protein forms a kinase complex 
with TRAF6, MAP3K7 and TAB1, thus serves as an adaptor linking MAP3K7 and TRAF6. This protein,
 TAB1, and MAP3K7 also participate in the signal transduction induced by TNFSF11/RANKl through 
the activation of the receptor activator of NF-kappB (TNFRSF11A/RANK), which may regulate the 
development and function of osteoclasts.
"EntrezGene"</data>
    </node>
    <node id="n273">
      <data key="d0">
        <y:ShapeNode>
          <y:Geometry height="60.0" width="100.0" x="1020.0" y="7710.0"/>
          <y:Fill color="#FFFF99" transparent="false"/>
          <y:BorderStyle color="#000000" type="line" width="1.0"/>
          <y:NodeLabel alignment="center" autoSizePolicy="content" fontFamily="Arial Black" fontSize="13" fontStyle="plain" hasBackgroundColor="false" hasLineColor="false" height="58.99609375" modelName="internal" modelPosition="c" textColor="#000000" visible="true" width="91.38818359375" x="4.305908203125" y="0.501953125">MAP3K7:
MAP3K7IP1:
MAP3K7IP3</y:NodeLabel>
          <y:Shape type="roundrectangle"/>
        </y:ShapeNode>
      </data>
      <data key="d1"/>
      <data key="d2"/>
    </node>
    <node id="n274">
      <data key="d0">
        <y:ShapeNode>
          <y:Geometry height="80.0" width="100.0" x="1020.0" y="7580.0"/>
          <y:Fill color="#FFFF99" transparent="false"/>
          <y:BorderStyle color="#000000" type="line" width="1.0"/>
          <y:NodeLabel alignment="center" autoSizePolicy="content" fontFamily="Arial Black" fontSize="13" fontStyle="plain" hasBackgroundColor="false" hasLineColor="false" height="77.328125" modelName="internal" modelPosition="c" textColor="#000000" visible="true" width="91.38818359375" x="4.305908203125" y="1.3359375">MAP3K7:
MAP3K7IP1:
MAP3K7IP2:
MAP3K7IP3</y:NodeLabel>
          <y:Shape type="roundrectangle"/>
        </y:ShapeNode>
      </data>
      <data key="d1"/>
      <data key="d2"/>
    </node>
    <node id="n275">
      <data key="d0">
        <y:ShapeNode>
          <y:Geometry height="40.0" width="100.0" x="750.0" y="7630.0"/>
          <y:Fill color="#CCFFFF" transparent="false"/>
          <y:BorderStyle color="#000000" type="line" width="1.0"/>
          <y:NodeLabel alignment="center" autoSizePolicy="node_width" fontFamily="Arial Black" fontSize="13" fontStyle="plain" hasBackgroundColor="false" hasLineColor="false" height="40.6640625" modelName="internal" modelPosition="c" textColor="#000000" visible="true" width="100.0" x="0.0" y="-0.33203125">MAP3K7IP3 
(TAB3)</y:NodeLabel>
          <y:Shape type="roundrectangle"/>
        </y:ShapeNode>
      </data>
      <data key="d1">http://www.ncbi.nlm.nih.gov/sites/entrez?Db=gene&amp;Cmd=ShowDetailView&amp;TermToSearch=257397&amp;ordinalpos=1&amp;itool=EntrezSystem2.PEntrez.Gene.Gene_ResultsPanel.Gene_RVDocSum</data>
      <data key="d2">The product of this gene functions in the NF-kappaB signal transduction pathway. The encoded 
protein, and the similar and functionally redundant protein MAP3K7IP2/TAB2, forms a ternary 
complex with the protein kinase MAP3K7/TAK1 and either TRAF2 or TRAF6 in response to 
stimulation with the pro-inflammatory cytokines TNF or IL-1. Subsequent MAP3K7/TAK1 kinase 
activity triggers a signaling cascade leading to activation of the NF-kappaB transcription factor. The 
human genome contains a related pseudogene. Alternatively spliced transcript variants have been 
described, but their biological validity has not been determined.
"EntrezGene"</data>
    </node>
    <node id="n276">
      <data key="d0">
        <y:ShapeNode>
          <y:Geometry height="40.0" width="100.0" x="750.0" y="7760.0"/>
          <y:Fill color="#CCFFFF" transparent="false"/>
          <y:BorderStyle color="#000000" type="line" width="1.0"/>
          <y:NodeLabel alignment="center" autoSizePolicy="node_width" fontFamily="Arial Black" fontSize="13" fontStyle="plain" hasBackgroundColor="false" hasLineColor="false" height="40.6640625" modelName="internal" modelPosition="c" textColor="#000000" visible="true" width="100.0" x="0.0" y="-0.33203125">MAP3K7 
(TAK1)</y:NodeLabel>
          <y:Shape type="roundrectangle"/>
        </y:ShapeNode>
      </data>
      <data key="d1">http://www.ncbi.nlm.nih.gov/sites/entrez?Db=gene&amp;Cmd=ShowDetailView&amp;TermToSearch=6885&amp;ordinalpos=1&amp;itool=EntrezSystem2.PEntrez.Gene.Gene_ResultsPanel.Gene_RVDocSum</data>
      <data key="d2">The protein encoded by this gene is a member of the serine/threonine protein kinase family. This 
kinase mediates the signaling transduction induced by TGF beta and morphogenetic protein (BMP), 
and controls a variety of cell functions including transcription regulation and apoptosis. In response 
to IL-1, this protein forms a kinase complex including TRAF6, MAP3K7P1/TAB1 and 
MAP3K7P2/TAB2; this complex is required for the activation of nuclear factor kappa B. This kinase 
can also activate MAPK8/JNK, MAP2K4/MKK4, and thus plays a role in the cell response to 
environmental stresses. Four alternatively spliced transcript variants encoding distinct isoforms 
have been reported.
"EntrezGene"</data>
    </node>
    <node id="n277">
      <data key="d0">
        <y:ShapeNode>
          <y:Geometry height="40.0" width="100.0" x="750.0" y="7700.0"/>
          <y:Fill color="#CCFFFF" transparent="false"/>
          <y:BorderStyle color="#000000" type="line" width="1.0"/>
          <y:NodeLabel alignment="center" autoSizePolicy="node_width" fontFamily="Arial Black" fontSize="13" fontStyle="plain" hasBackgroundColor="false" hasLineColor="false" height="40.6640625" modelName="internal" modelPosition="c" textColor="#000000" visible="true" width="100.0" x="0.0" y="-0.33203125">MAP3K7IP1 
(TAB1)</y:NodeLabel>
          <y:Shape type="roundrectangle"/>
        </y:ShapeNode>
      </data>
      <data key="d1">http://www.ncbi.nlm.nih.gov/sites/entrez?Db=gene&amp;Cmd=ShowDetailView&amp;TermToSearch=10454&amp;ordinalpos=1&amp;itool=EntrezSystem2.PEntrez.Gene.Gene_ResultsPanel.Gene_RVDocSum</data>
      <data key="d2">The protein encoded by this gene was identified as a regulator of the MAP kinase kinase kinase 
MAP3K7/TAK1, which is known to mediate various intracellular signaling pathways, such as those 
induced by TGF beta, interleukin 1, and WNT-1. This protein interacts and thus activates TAK1 
kinase. It has been shown that the C-terminal portion of this protein is sufficient for binding and 
activation of TAK1, while a portion of the N-terminus acts as a dominant-negative inhibitor of TGF 
beta, suggesting that this protein may function as a mediator between TGF beta receptors and 
TAK1. This protein can also interact with and activate the mitogen-activated protein kinase 14 
(MAPK14/p38alpha), and thus represents an alternative activation pathway, in addition to the 
MAPKK pathways, which contributes to the biological responses of MAPK14 to various stimuli. 
Alternatively spliced transcript variants encoding distinct isoforms have been reported.
"EntrezGene"</data>
    </node>
    <node id="n278">
      <data key="d0">
        <y:ShapeNode>
          <y:Geometry height="20.0" width="20.0" x="970.0" y="7730.0"/>
          <y:Fill color="#FFFF99" transparent="false"/>
          <y:BorderStyle color="#000000" type="line" width="1.0"/>
          <y:NodeLabel alignment="center" autoSizePolicy="node_width" fontFamily="Arial Black" fontSize="13" fontStyle="plain" hasBackgroundColor="false" hasLineColor="false" height="22.33203125" modelName="internal" modelPosition="c" textColor="#000000" visible="true" width="20.0" x="0.0" y="-1.166015625">B</y:NodeLabel>
          <y:Shape type="ellipse"/>
        </y:ShapeNode>
      </data>
      <data key="d1"/>
      <data key="d2">12372426
14633987
Though it has been shown that MAP3K7IP2 can be replaced by MAP3K7IP3 
or combine with it in the MAP3K7 complex, it is undetermined whether these 
alternate complexes are functionally active, or carry out the same function 
if they are.</data>
    </node>
    <node id="n279">
      <data key="d0">
        <y:ShapeNode>
          <y:Geometry height="20.0" width="20.0" x="970.0" y="7610.0"/>
          <y:Fill color="#FFFF99" transparent="false"/>
          <y:BorderStyle color="#000000" type="line" width="1.0"/>
          <y:NodeLabel alignment="center" autoSizePolicy="node_width" fontFamily="Arial Black" fontSize="13" fontStyle="plain" hasBackgroundColor="false" hasLineColor="false" height="22.33203125" modelName="internal" modelPosition="c" textColor="#000000" visible="true" width="20.0" x="0.0" y="-1.166015625">B</y:NodeLabel>
          <y:Shape type="ellipse"/>
        </y:ShapeNode>
      </data>
      <data key="d1"/>
      <data key="d2">12372426
14633987
Though it has been shown that MAP3K7IP2 can be replaced by MAP3K7IP3 
or combine with it in the MAP3K7 complex, it is undetermined whether these 
alternate complexes are functionally active, or carry out the same function 
if they are.</data>
    </node>
    <node id="n280">
      <data key="d0">
        <y:ShapeNode>
          <y:Geometry height="20.0" width="20.0" x="1340.0" y="9500.0"/>
          <y:Fill color="#98CC00" transparent="false"/>
          <y:BorderStyle hasColor="false" type="line" width="1.0"/>
          <y:NodeLabel alignment="center" autoSizePolicy="content" fontFamily="Arial Black" fontSize="13" fontStyle="plain" hasBackgroundColor="false" hasLineColor="false" height="22.33203125" modelName="internal" modelPosition="c" textColor="#000000" visible="true" width="14.11181640625" x="2.944091796875" y="-1.166015625">A</y:NodeLabel>
          <y:Shape type="diamond"/>
        </y:ShapeNode>
      </data>
      <data key="d1"/>
      <data key="d2">12686512
JAK2 regulates phosphorylation of JNK mainly through activation of PI3K
14699155</data>
    </node>
    <node id="n281">
      <data key="d0">
        <y:ShapeNode>
          <y:Geometry height="80.0" width="130.0" x="2185.0" y="10700.0"/>
          <y:Fill color="#FFFF99" transparent="false"/>
          <y:BorderStyle color="#000000" type="line" width="1.0"/>
          <y:NodeLabel alignment="center" autoSizePolicy="content" fontFamily="Arial Black" fontSize="13" fontStyle="plain" hasBackgroundColor="false" hasLineColor="false" height="77.328125" modelName="internal" modelPosition="c" textColor="#000000" visible="true" width="82.7236328125" x="23.63818359375" y="1.3359375">AXIN1:
GSK3B [A]:
APC:
CTNNB1</y:NodeLabel>
          <y:Shape type="roundrectangle"/>
        </y:ShapeNode>
      </data>
      <data key="d1"/>
      <data key="d2"/>
    </node>
    <node id="n282">
      <data key="d0">
        <y:ShapeNode>
          <y:Geometry height="20.0" width="20.0" x="1690.0" y="5620.0"/>
          <y:Fill color="#CCFFFF" color2="#CCFFFF" transparent="false"/>
          <y:BorderStyle color="#000000" type="line" width="1.0"/>
          <y:NodeLabel alignment="center" autoSizePolicy="node_width" fontFamily="Arial Black" fontSize="13" fontStyle="plain" hasBackgroundColor="false" hasLineColor="false" height="22.33203125" modelName="internal" modelPosition="c" textColor="#000000" visible="true" width="23.5" x="-1.75" y="-1.166015625">AP</y:NodeLabel>
          <y:Shape type="ellipse"/>
        </y:ShapeNode>
      </data>
      <data key="d1"/>
      <data key="d2">14751757 IRAK4 phosphorylates IRAK1 a further 4 times on as yet unknown residues activating a binding site for TIFA</data>
    </node>
    <node id="n283">
      <data key="d0">
        <y:ShapeNode>
          <y:Geometry height="20.0" width="20.0" x="1690.0" y="5500.0"/>
          <y:Fill color="#CCFFFF" color2="#CCFFFF" transparent="false"/>
          <y:BorderStyle color="#000000" type="line" width="1.0"/>
          <y:NodeLabel alignment="center" autoSizePolicy="node_width" fontFamily="Arial Black" fontSize="13" fontStyle="plain" hasBackgroundColor="false" hasLineColor="false" height="22.33203125" modelName="internal" modelPosition="c" textColor="#000000" visible="true" width="23.5" x="-1.75" y="-1.166015625">AP</y:NodeLabel>
          <y:Shape type="ellipse"/>
        </y:ShapeNode>
      </data>
      <data key="d1"/>
      <data key="d2">14751757
IRAK1 is Phosphorylated by IRAK4 on Thr 209. This forces a conformational change on IRAK1 forcing TOLLIP to dissociate.</data>
    </node>
    <node id="n284">
      <data key="d0">
        <y:ShapeNode>
          <y:Geometry height="20.0" width="20.0" x="1690.0" y="5750.0"/>
          <y:Fill color="#FFCC99" transparent="false"/>
          <y:BorderStyle color="#000000" type="line" width="1.0"/>
          <y:NodeLabel alignment="center" autoSizePolicy="node_width" fontFamily="Arial Black" fontSize="13" fontStyle="plain" hasBackgroundColor="false" hasLineColor="false" height="22.33203125" modelName="internal" modelPosition="c" textColor="#000000" visible="true" width="20.0" x="0.0" y="-1.166015625">D</y:NodeLabel>
          <y:Shape type="ellipse"/>
        </y:ShapeNode>
      </data>
      <data key="d1"/>
      <data key="d2">14751757</data>
    </node>
    <node id="n285">
      <data key="d0">
        <y:ShapeNode>
          <y:Geometry height="20.0" width="20.0" x="1690.0" y="5690.0"/>
          <y:Fill color="#FFFF99" transparent="false"/>
          <y:BorderStyle color="#000000" type="line" width="1.0"/>
          <y:NodeLabel alignment="center" autoSizePolicy="node_width" fontFamily="Arial Black" fontSize="13" fontStyle="plain" hasBackgroundColor="false" hasLineColor="false" height="22.33203125" modelName="internal" modelPosition="c" textColor="#000000" visible="true" width="20.0" x="0.0" y="-1.166015625">B</y:NodeLabel>
          <y:Shape type="ellipse"/>
        </y:ShapeNode>
      </data>
      <data key="d1"/>
      <data key="d2">14751757 
12566447 
16023795
IRAK1 binds the TRAF6 Adapter Protein TIFA. TIFA binds to phosphorylated Ser/Thr residues.</data>
    </node>
    <node id="n286">
      <data key="d0">
        <y:ShapeNode>
          <y:Geometry height="20.0" width="20.0" x="1690.0" y="5440.0"/>
          <y:Fill color="#FFFF99" transparent="false"/>
          <y:BorderStyle color="#000000" type="line" width="1.0"/>
          <y:NodeLabel alignment="center" autoSizePolicy="node_width" fontFamily="Arial Black" fontSize="13" fontStyle="plain" hasBackgroundColor="false" hasLineColor="false" height="22.33203125" modelName="internal" modelPosition="c" textColor="#000000" visible="true" width="20.0" x="0.0" y="-1.166015625">B</y:NodeLabel>
          <y:Shape type="ellipse"/>
        </y:ShapeNode>
      </data>
      <data key="d1"/>
      <data key="d2"/>
    </node>
    <node id="n287">
      <data key="d0">
        <y:ShapeNode>
          <y:Geometry height="20.0" width="100.0" x="1730.0" y="5400.0"/>
          <y:Fill color="#CCFFFF" transparent="false"/>
          <y:BorderStyle color="#000000" type="line" width="1.0"/>
          <y:NodeLabel alignment="center" autoSizePolicy="node_width" fontFamily="Arial Black" fontSize="13" fontStyle="plain" hasBackgroundColor="false" hasLineColor="false" height="22.33203125" modelName="internal" modelPosition="c" textColor="#000000" visible="true" width="100.0" x="0.0" y="-1.166015625">TLR8</y:NodeLabel>
          <y:Shape type="roundrectangle"/>
        </y:ShapeNode>
      </data>
      <data key="d1">http://www.ncbi.nlm.nih.gov/sites/entrez?Db=gene&amp;Cmd=ShowDetailView&amp;TermToSearch=51311&amp;ordinalpos=1&amp;itool=EntrezSystem2.PEntrez.Gene.Gene_ResultsPanel.Gene_RVDocSum</data>
      <data key="d2">The protein encoded by this gene is a member of the Toll-like receptor (TLR) family which plays a 
fundamental role in pathogen recognition and activation of innate immunity. TLRs are highly 
conserved from Drosophila to humans and share structural and functional similarities. They 
recognize pathogen-associated molecular patterns (PAMPs) that are expressed on infectious 
agents, and mediate the production of cytokines necessary for the development of effective 
immunity. The various TLRs exhibit different patterns of expression. This gene is predominantly 
expressed in lung and peripheral blood leukocytes, and lies in close proximity to another family 
member, TLR7, on chromosome X. [provided by RefSeq]</data>
    </node>
    <node id="n288">
      <data key="d0">
        <y:ShapeNode>
          <y:Geometry height="20.0" width="20.0" x="1690.0" y="5570.0"/>
          <y:Fill color="#FFCC99" transparent="false"/>
          <y:BorderStyle color="#000000" type="line" width="1.0"/>
          <y:NodeLabel alignment="center" autoSizePolicy="node_width" fontFamily="Arial Black" fontSize="13" fontStyle="plain" hasBackgroundColor="false" hasLineColor="false" height="22.33203125" modelName="internal" modelPosition="c" textColor="#000000" visible="true" width="20.0" x="0.0" y="-1.166015625">D</y:NodeLabel>
          <y:Shape type="ellipse"/>
        </y:ShapeNode>
      </data>
      <data key="d1"/>
      <data key="d2">14751757
Conformational change forces TOLLIP to dissociate from the Complex, exposing further phosphorylation sites on IRAK1</data>
    </node>
    <node id="n289">
      <data key="d0">
        <y:ShapeNode>
          <y:Geometry height="20.0" width="20.0" x="1870.0" y="5400.0"/>
          <y:Fill color="#FFFF99" transparent="false"/>
          <y:BorderStyle color="#000000" type="line" width="1.0"/>
          <y:NodeLabel alignment="center" autoSizePolicy="node_width" fontFamily="Arial Black" fontSize="13" fontStyle="plain" hasBackgroundColor="false" hasLineColor="false" height="22.33203125" modelName="internal" modelPosition="c" textColor="#000000" visible="true" width="20.0" x="0.0" y="-1.166015625">O</y:NodeLabel>
          <y:Shape type="ellipse"/>
        </y:ShapeNode>
      </data>
      <data key="d1"/>
      <data key="d2"/>
    </node>
    <node id="n290">
      <data key="d0">
        <y:ShapeNode>
          <y:Geometry height="20.0" width="100.0" x="400.0" y="3030.0"/>
          <y:Fill color="#CCFFFF" transparent="false"/>
          <y:BorderStyle color="#000000" type="line" width="1.0"/>
          <y:NodeLabel alignment="center" autoSizePolicy="node_width" fontFamily="Arial Black" fontSize="13" fontStyle="plain" hasBackgroundColor="false" hasLineColor="false" height="22.33203125" modelName="internal" modelPosition="c" textColor="#000000" visible="true" width="100.0" x="0.0" y="-1.166015625">BAG4</y:NodeLabel>
          <y:Shape type="roundrectangle"/>
        </y:ShapeNode>
      </data>
      <data key="d1">http://www.ncbi.nlm.nih.gov/sites/entrez?Db=gene&amp;Cmd=ShowDetailView&amp;TermToSearch=9530&amp;ordinalpos=1&amp;itool=EntrezSystem2.PEntrez.Gene.Gene_ResultsPanel.Gene_RVDocSum</data>
      <data key="d2">The protein encoded by this gene is a member of the BAG1-related protein family. BAG1 is an 
anti-apoptotic protein that functions through interactions with a variety of cell apoptosis and 
growth related proteins including BCL-2, Raf-protein kinase, steroid hormone receptors, growth 
factor receptors and members of the heat shock protein 70 kDa family. This protein contains a BAG 
domain near the C-terminus, which could bind and inhibit the chaperone activity of Hsc70/Hsp70. 
This protein was found to be associated with the death domain of tumor necrosis factor receptor 
type 1 (TNF-R1) and death receptor-3 (DR3), and thereby negatively regulates downstream cell 
death signaling. The regulatory role of this protein in cell death was demonstrated in epithelial cells 
which undergo apoptosis while integrin mediated matrix contacts are lost.
"EntrezGene"</data>
    </node>
    <node id="n291">
      <data key="d0">
        <y:ShapeNode>
          <y:Geometry height="20.0" width="20.0" x="210.0" y="3110.0"/>
          <y:Fill color="#FFFF99" transparent="false"/>
          <y:BorderStyle color="#000000" type="line" width="1.0"/>
          <y:NodeLabel alignment="center" autoSizePolicy="node_width" fontFamily="Arial Black" fontSize="13" fontStyle="plain" hasBackgroundColor="false" hasLineColor="false" height="22.33203125" modelName="internal" modelPosition="c" textColor="#000000" visible="true" width="20.0" x="0.0" y="-1.166015625">B</y:NodeLabel>
          <y:Shape type="ellipse"/>
        </y:ShapeNode>
      </data>
      <data key="d1"/>
      <data key="d2"/>
    </node>
    <node id="n292">
      <data key="d0">
        <y:ShapeNode>
          <y:Geometry height="20.0" width="100.0" x="400.0" y="3080.0"/>
          <y:Fill color="#CCFFFF" transparent="false"/>
          <y:BorderStyle color="#000000" type="line" width="1.0"/>
          <y:NodeLabel alignment="center" autoSizePolicy="node_width" fontFamily="Arial Black" fontSize="13" fontStyle="plain" hasBackgroundColor="false" hasLineColor="false" height="22.33203125" modelName="internal" modelPosition="c" textColor="#000000" visible="true" width="100.0" x="0.0" y="-1.166015625">TRADD</y:NodeLabel>
          <y:Shape type="roundrectangle"/>
        </y:ShapeNode>
      </data>
      <data key="d1">http://www.ncbi.nlm.nih.gov/sites/entrez?Db=gene&amp;Cmd=ShowDetailView&amp;TermToSearch=8717&amp;ordinalpos=2&amp;itool=EntrezSystem2.PEntrez.Gene.Gene_ResultsPanel.Gene_RVDocSum</data>
      <data key="d2">The protein encoded by this gene is a death domain containing adaptor molecule that interacts with 
TNFRSF1A/TNFR1 and mediates programmed cell death signaling and NF-kappaB activation. This 
protein binds adaptor protein TRAF2, reduces the recruitment of inhibitor-of-apoptosis proteins 
(IAPs) by TRAF2, and thus suppresses TRAF2 mediated apoptosis. This protein can also interact 
with receptor TNFRSF6/FAS and adaptor protein FADD/MORT1, and is involved in the Fas-induced 
cell death pathway. [provided by RefSeq]</data>
    </node>
    <node id="n293">
      <data key="d0">
        <y:ShapeNode>
          <y:Geometry height="20.0" width="100.0" x="390.0" y="3190.0"/>
          <y:Fill color="#CCFFFF" transparent="false"/>
          <y:BorderStyle color="#000000" type="line" width="1.0"/>
          <y:NodeLabel alignment="center" autoSizePolicy="node_width" fontFamily="Arial Black" fontSize="13" fontStyle="plain" hasBackgroundColor="false" hasLineColor="false" height="22.33203125" modelName="internal" modelPosition="c" textColor="#000000" visible="true" width="100.0" x="0.0" y="-1.166015625">TRAF2</y:NodeLabel>
          <y:Shape type="roundrectangle"/>
        </y:ShapeNode>
      </data>
      <data key="d1">http://www.ncbi.nlm.nih.gov/sites/entrez?Db=gene&amp;Cmd=ShowDetailView&amp;TermToSearch=7186&amp;ordinalpos=1&amp;itool=EntrezSystem2.PEntrez.Gene.Gene_ResultsPanel.Gene_RVDocSum</data>
      <data key="d2">The protein encoded by this gene is a member of the TNF receptor associated factor (TRAF) protein
 family. TRAF proteins associate with, and mediate the signal transduction from members of the TNF 
receptor superfamily. This protein directly interacts with TNF receptors, and forms a 
heterodimeric complex with TRAF1. This protein is required for TNF-alpha-mediated activation of
 MAPK8/JNK and NF-kappaB. The protein complex formed by this protein and TRAF1 interacts 
with the inhibitor-of-apoptosis proteins (IAPs), and functions as a mediator of the anti-apoptotic
 signals from TNF receptors. The interaction of this protein with TRADD, a TNF receptor 
associated apoptotic signal transducer, ensures the recruitment of IAPs for the direct inhibition 
of caspase activation. BIRC2/c-IAP1, an apoptosis inhibitor possessing ubiquitin ligase activity, 
can unbiquitinate and induce the degradation of this protein, and thus potentiate TNF-induced 
apoptosis. Multiple alternatively spliced transcript variants have been found for this gene, but 
the biological validity of only one transcript has been determined. [provided by RefSeq]</data>
    </node>
    <node id="n294">
      <data key="d0">
        <y:ShapeNode>
          <y:Geometry height="20.0" width="100.0" x="650.0" y="2730.0"/>
          <y:Fill color="#CCFFFF" transparent="false"/>
          <y:BorderStyle color="#000000" type="line" width="1.0"/>
          <y:NodeLabel alignment="center" autoSizePolicy="node_width" fontFamily="Arial Black" fontSize="13" fontStyle="plain" hasBackgroundColor="false" hasLineColor="false" height="22.33203125" modelName="internal" modelPosition="c" textColor="#000000" visible="true" width="100.0" x="0.0" y="-1.166015625">RIPK1</y:NodeLabel>
          <y:Shape type="roundrectangle"/>
        </y:ShapeNode>
      </data>
      <data key="d1">http://www.ncbi.nlm.nih.gov/sites/entrez?Db=gene&amp;Cmd=ShowDetailView&amp;TermToSearch=8737&amp;ordinalpos=8&amp;itool=EntrezSystem2.PEntrez.Gene.Gene_ResultsPanel.Gene_RVDocSum</data>
      <data key="d2"/>
    </node>
    <node id="n295">
      <data key="d0">
        <y:ShapeNode>
          <y:Geometry height="20.0" width="20.0" x="280.0" y="3190.0"/>
          <y:Fill color="#FFFF99" transparent="false"/>
          <y:BorderStyle color="#000000" type="line" width="1.0"/>
          <y:NodeLabel alignment="center" autoSizePolicy="node_width" fontFamily="Arial Black" fontSize="13" fontStyle="plain" hasBackgroundColor="false" hasLineColor="false" height="22.33203125" modelName="internal" modelPosition="c" textColor="#000000" visible="true" width="20.0" x="0.0" y="-1.166015625">B</y:NodeLabel>
          <y:Shape type="ellipse"/>
        </y:ShapeNode>
      </data>
      <data key="d1"/>
      <data key="d2"/>
    </node>
    <node id="n296">
      <data key="d0">
        <y:ShapeNode>
          <y:Geometry height="20.0" width="20.0" x="210.0" y="3240.0"/>
          <y:Fill color="#FFFF99" transparent="false"/>
          <y:BorderStyle color="#000000" type="line" width="1.0"/>
          <y:NodeLabel alignment="center" autoSizePolicy="node_width" fontFamily="Arial Black" fontSize="13" fontStyle="plain" hasBackgroundColor="false" hasLineColor="false" height="22.33203125" modelName="internal" modelPosition="c" textColor="#000000" visible="true" width="20.0" x="0.0" y="-1.166015625">B</y:NodeLabel>
          <y:Shape type="ellipse"/>
        </y:ShapeNode>
      </data>
      <data key="d1"/>
      <data key="d2"/>
    </node>
    <node id="n297">
      <data key="d0">
        <y:ShapeNode>
          <y:Geometry height="20.0" width="80.0" x="2900.0" y="-670.0"/>
          <y:Fill color="#CCFFFF" transparent="false"/>
          <y:BorderStyle color="#000000" type="line" width="1.0"/>
          <y:NodeLabel alignment="center" autoSizePolicy="node_width" fontFamily="Arial Black" fontSize="13" fontStyle="plain" hasBackgroundColor="false" hasLineColor="false" height="22.33203125" modelName="internal" modelPosition="c" textColor="#000000" visible="true" width="80.0" x="0.0" y="-1.166015625">RPS6KA5</y:NodeLabel>
          <y:Shape type="roundrectangle"/>
        </y:ShapeNode>
      </data>
      <data key="d1">http://www.ncbi.nlm.nih.gov/sites/entrez?Db=gene&amp;Cmd=ShowDetailView&amp;TermToSearch=9252&amp;ordinalpos=2&amp;itool=EntrezSystem2.PEntrez.Gene.Gene_ResultsPanel.Gene_RVDocSum</data>
      <data key="d2"/>
    </node>
    <node id="n298">
      <data key="d0">
        <y:ShapeNode>
          <y:Geometry height="20.0" width="20.0" x="210.0" y="2850.0"/>
          <y:Fill color="#FFFF99" transparent="false"/>
          <y:BorderStyle color="#000000" type="line" width="1.0"/>
          <y:NodeLabel alignment="center" autoSizePolicy="node_width" fontFamily="Arial Black" fontSize="13" fontStyle="plain" hasBackgroundColor="false" hasLineColor="false" height="22.33203125" modelName="internal" modelPosition="c" textColor="#000000" visible="true" width="20.0" x="0.0" y="-1.166015625">B</y:NodeLabel>
          <y:Shape type="ellipse"/>
        </y:ShapeNode>
      </data>
      <data key="d1"/>
      <data key="d2"/>
    </node>
    <node id="n299">
      <data key="d0">
        <y:ShapeNode>
          <y:Geometry height="20.0" width="20.0" x="210.0" y="3050.0"/>
          <y:Fill color="#FFCC99" transparent="false"/>
          <y:BorderStyle color="#000000" type="line" width="1.0"/>
          <y:NodeLabel alignment="center" autoSizePolicy="node_width" fontFamily="Arial Black" fontSize="13" fontStyle="plain" hasBackgroundColor="false" hasLineColor="false" height="22.33203125" modelName="internal" modelPosition="c" textColor="#000000" visible="true" width="20.0" x="0.0" y="-1.166015625">D</y:NodeLabel>
          <y:Shape type="ellipse"/>
        </y:ShapeNode>
      </data>
      <data key="d1"/>
      <data key="d2"/>
    </node>
    <node id="n300">
      <data key="d0">
        <y:ShapeNode>
          <y:Geometry height="20.0" width="20.0" x="210.0" y="2680.0"/>
          <y:Fill color="#FFFF99" transparent="false"/>
          <y:BorderStyle color="#000000" type="line" width="1.0"/>
          <y:NodeLabel alignment="center" autoSizePolicy="node_width" fontFamily="Arial Black" fontSize="13" fontStyle="plain" hasBackgroundColor="false" hasLineColor="false" height="22.33203125" modelName="internal" modelPosition="c" textColor="#000000" visible="true" width="20.0" x="0.0" y="-1.166015625">B</y:NodeLabel>
          <y:Shape type="ellipse"/>
        </y:ShapeNode>
      </data>
      <data key="d1"/>
      <data key="d2"/>
    </node>
    <node id="n301">
      <data key="d0">
        <y:ShapeNode>
          <y:Geometry height="20.0" width="80.0" x="280.0" y="2680.0"/>
          <y:Fill color="#CCFFFF" transparent="false"/>
          <y:BorderStyle color="#000000" type="line" width="1.0"/>
          <y:NodeLabel alignment="center" autoSizePolicy="node_width" fontFamily="Arial Black" fontSize="13" fontStyle="plain" hasBackgroundColor="false" hasLineColor="false" height="22.33203125" modelName="internal" modelPosition="c" textColor="#000000" visible="true" width="80.0" x="0.0" y="-1.166015625">TRAF5</y:NodeLabel>
          <y:Shape type="roundrectangle"/>
        </y:ShapeNode>
      </data>
      <data key="d1">http://www.ncbi.nlm.nih.gov/sites/entrez?Db=gene&amp;Cmd=ShowDetailView&amp;TermToSearch=7188&amp;ordinalpos=1&amp;itool=EntrezSystem2.PEntrez.Gene.Gene_ResultsPanel.Gene_RVDocSum</data>
      <data key="d2">The scaffold protein encoded by this gene is a member of the tumor necrosis factor 
receptor-associated factor (TRAF) protein family and contains a meprin and TRAF homology (MATH)
 domain, a RING-type zinc finger, and two TRAF-type zinc fingers. TRAF proteins are associated 
with, and mediate signal transduction from members of the TNF receptor superfamily. This protein is
 one of the components of a multiple protein complex which binds to tumor necrosis factor (TNF) 
receptor cytoplasmic domains and mediates TNF-induced activation. Alternate transcriptional splice 
variants have been characterized. [provided by RefSeq]</data>
    </node>
    <node id="n302">
      <data key="d0">
        <y:ShapeNode>
          <y:Geometry height="20.0" width="20.0" x="490.0" y="2710.0"/>
          <y:Fill color="#CC99FF" transparent="false"/>
          <y:BorderStyle color="#000000" type="line" width="1.0"/>
          <y:NodeLabel alignment="center" autoSizePolicy="node_width" fontFamily="Arial Black" fontSize="12" fontStyle="plain" hasBackgroundColor="false" hasLineColor="false" height="20.921875" modelName="internal" modelPosition="c" textColor="#000000" visible="true" width="23.330078125" x="-1.6650390625" y="-0.4609375">OR</y:NodeLabel>
          <y:Shape type="ellipse"/>
        </y:ShapeNode>
      </data>
      <data key="d1"/>
      <data key="d2"/>
    </node>
    <node id="n303">
      <data key="d0">
        <y:ShapeNode>
          <y:Geometry height="20.0" width="20.0" x="70.0" y="2520.0"/>
          <y:Fill color="#FFFF99" transparent="false"/>
          <y:BorderStyle color="#000000" type="line" width="1.0"/>
          <y:NodeLabel alignment="center" autoSizePolicy="node_width" fontFamily="Arial Black" fontSize="13" fontStyle="plain" hasBackgroundColor="false" hasLineColor="false" height="22.33203125" modelName="internal" modelPosition="c" textColor="#000000" visible="true" width="20.0" x="0.0" y="-1.166015625">B</y:NodeLabel>
          <y:Shape type="ellipse"/>
        </y:ShapeNode>
      </data>
      <data key="d1"/>
      <data key="d2"/>
    </node>
    <node id="n304">
      <data key="d0">
        <y:ShapeNode>
          <y:Geometry height="20.0" width="20.0" x="100.0" y="3630.0"/>
          <y:Fill color="#FFFF99" transparent="false"/>
          <y:BorderStyle color="#000000" type="line" width="1.0"/>
          <y:NodeLabel alignment="center" autoSizePolicy="node_width" fontFamily="Arial Black" fontSize="13" fontStyle="plain" hasBackgroundColor="false" hasLineColor="false" height="22.33203125" modelName="internal" modelPosition="c" textColor="#000000" visible="true" width="20.0" x="0.0" y="-1.166015625">B</y:NodeLabel>
          <y:Shape type="ellipse"/>
        </y:ShapeNode>
      </data>
      <data key="d1"/>
      <data key="d2"/>
    </node>
    <node id="n305">
      <data key="d0">
        <y:ShapeNode>
          <y:Geometry height="20.0" width="100.0497817993164" x="329.9751091003418" y="3430.0"/>
          <y:Fill color="#CCFFFF" transparent="false"/>
          <y:BorderStyle color="#000000" type="line" width="1.0"/>
          <y:NodeLabel alignment="center" autoSizePolicy="node_width" fontFamily="Arial Black" fontSize="13" fontStyle="plain" hasBackgroundColor="false" hasLineColor="false" height="22.33203125" modelName="internal" modelPosition="c" textColor="#000000" visible="true" width="100.0497817993164" x="0.0" y="-1.166015625">FADD</y:NodeLabel>
          <y:Shape type="roundrectangle"/>
        </y:ShapeNode>
      </data>
      <data key="d1">http://www.ncbi.nlm.nih.gov/sites/entrez?Db=gene&amp;Cmd=ShowDetailView&amp;TermToSearch=8772&amp;ordinalpos=2&amp;itool=EntrezSystem2.PEntrez.Gene.Gene_ResultsPanel.Gene_RVDocSum</data>
      <data key="d2">The protein encoded by this gene is an adaptor molecule that interacts with various cell surface 
receptors and mediates cell apoptotic signals. Through its C-terminal death domain, this protein can 
be recruited by TNFRSF6/Fas-receptor, tumor necrosis factor receptor, TNFRSF25, and 
TNFSF10/TRAIL-receptor, and thus it participates in the death signaling initiated by these 
receptors. Interaction of this protein with the receptors unmasks the N-terminal effector domain of 
this protein, which allows it to recruit caspase-8, and thereby activate the cysteine protease 
cascade. Knockout studies in mice also suggest the importance of this protein in early T cell 
development.
"EntrezGene"</data>
    </node>
    <node id="n306">
      <data key="d0">
        <y:ShapeNode>
          <y:Geometry height="20.0" width="20.0" x="90.0" y="3430.0"/>
          <y:Fill color="#FFFF99" transparent="false"/>
          <y:BorderStyle color="#000000" type="line" width="1.0"/>
          <y:NodeLabel alignment="center" autoSizePolicy="node_width" fontFamily="Arial Black" fontSize="13" fontStyle="plain" hasBackgroundColor="false" hasLineColor="false" height="22.33203125" modelName="internal" modelPosition="c" textColor="#000000" visible="true" width="20.0" x="0.0" y="-1.166015625">B</y:NodeLabel>
          <y:Shape type="ellipse"/>
        </y:ShapeNode>
      </data>
      <data key="d1"/>
      <data key="d2"/>
    </node>
    <node id="n307">
      <data key="d0">
        <y:ShapeNode>
          <y:Geometry height="20.0" width="20.0" x="100.0" y="3830.0"/>
          <y:Fill color="#FFFF99" transparent="false"/>
          <y:BorderStyle color="#000000" type="line" width="1.0"/>
          <y:NodeLabel alignment="center" autoSizePolicy="node_width" fontFamily="Arial Black" fontSize="13" fontStyle="plain" hasBackgroundColor="false" hasLineColor="false" height="22.33203125" modelName="internal" modelPosition="c" textColor="#000000" visible="true" width="20.0" x="0.0" y="-1.166015625">B</y:NodeLabel>
          <y:Shape type="ellipse"/>
        </y:ShapeNode>
      </data>
      <data key="d1"/>
      <data key="d2"/>
    </node>
    <node id="n308">
      <data key="d0">
        <y:ShapeNode>
          <y:Geometry height="20.0" width="100.0" x="220.0" y="3800.0"/>
          <y:Fill color="#CCFFFF" transparent="false"/>
          <y:BorderStyle color="#000000" type="line" width="1.0"/>
          <y:NodeLabel alignment="center" autoSizePolicy="node_width" fontFamily="Arial Black" fontSize="13" fontStyle="plain" hasBackgroundColor="false" hasLineColor="false" height="22.33203125" modelName="internal" modelPosition="c" textColor="#000000" visible="true" width="100.0" x="0.0" y="-1.166015625">FAF1</y:NodeLabel>
          <y:Shape type="roundrectangle"/>
        </y:ShapeNode>
      </data>
      <data key="d1">http://www.ncbi.nlm.nih.gov/sites/entrez?Db=gene&amp;Cmd=ShowDetailView&amp;TermToSearch=11124&amp;ordinalpos=1&amp;itool=EntrezSystem2.PEntrez.Gene.Gene_ResultsPanel.Gene_RVDocSum</data>
      <data key="d2">Interaction of Fas ligand (TNFSF6) with the FAS antigen (TNFRSF6) mediates programmed cell 
death, also called apoptosis, in a number of organ systems. The protein encoded by this gene binds
 to FAS antigen and can initiate apoptosis or enhance apoptosis initiated through FAS antigen. 
Initiation of apoptosis by the protein encoded by this gene requires a ubiquitin-like domain but not 
the FAS-binding domain.
"EntrezGene"</data>
    </node>
    <node id="n309">
      <data key="d0">
        <y:ShapeNode>
          <y:Geometry height="20.0" width="100.0" x="220.0" y="3850.0"/>
          <y:Fill color="#CCFFFF" transparent="false"/>
          <y:BorderStyle color="#000000" type="line" width="1.0"/>
          <y:NodeLabel alignment="center" autoSizePolicy="node_width" fontFamily="Arial Black" fontSize="13" fontStyle="plain" hasBackgroundColor="false" hasLineColor="false" height="22.33203125" modelName="internal" modelPosition="c" textColor="#000000" visible="true" width="100.0" x="0.0" y="-1.166015625">DAXX</y:NodeLabel>
          <y:Shape type="roundrectangle"/>
        </y:ShapeNode>
      </data>
      <data key="d1">http://www.ncbi.nlm.nih.gov/sites/entrez?Db=gene&amp;Cmd=ShowDetailView&amp;TermToSearch=1616&amp;ordinalpos=3&amp;itool=EntrezSystem2.PEntrez.Gene.Gene_ResultsPanel.Gene_RVDocSum</data>
      <data key="d2"/>
    </node>
    <node id="n310">
      <data key="d0">
        <y:ShapeNode>
          <y:Geometry height="20.0" width="20.0" x="100.0" y="3910.0"/>
          <y:Fill color="#FFFF99" transparent="false"/>
          <y:BorderStyle color="#000000" type="line" width="1.0"/>
          <y:NodeLabel alignment="center" autoSizePolicy="node_width" fontFamily="Arial Black" fontSize="13" fontStyle="plain" hasBackgroundColor="false" hasLineColor="false" height="22.33203125" modelName="internal" modelPosition="c" textColor="#000000" visible="true" width="20.0" x="0.0" y="-1.166015625">B</y:NodeLabel>
          <y:Shape type="ellipse"/>
        </y:ShapeNode>
      </data>
      <data key="d1"/>
      <data key="d2"/>
    </node>
    <node id="n311">
      <data key="d0">
        <y:ShapeNode>
          <y:Geometry height="20.0" width="100.0" x="220.0" y="3910.0"/>
          <y:Fill color="#CCFFFF" transparent="false"/>
          <y:BorderStyle color="#000000" type="line" width="1.0"/>
          <y:NodeLabel alignment="center" autoSizePolicy="node_width" fontFamily="Arial Black" fontSize="13" fontStyle="plain" hasBackgroundColor="false" hasLineColor="false" height="22.33203125" modelName="internal" modelPosition="c" textColor="#000000" visible="true" width="100.0" x="0.0" y="-1.166015625">CFLAR</y:NodeLabel>
          <y:Shape type="roundrectangle"/>
        </y:ShapeNode>
      </data>
      <data key="d1">http://www.ncbi.nlm.nih.gov/sites/entrez?Db=gene&amp;Cmd=ShowDetailView&amp;TermToSearch=8837&amp;ordinalpos=1&amp;itool=EntrezSystem2.PEntrez.Gene.Gene_ResultsPanel.Gene_RVDocSum</data>
      <data key="d2"/>
    </node>
    <node id="n312">
      <data key="d0">
        <y:ShapeNode>
          <y:Geometry height="20.0" width="100.0" x="1470.0" y="3690.0"/>
          <y:Fill color="#CCFFFF" transparent="false"/>
          <y:BorderStyle color="#000000" type="line" width="1.0"/>
          <y:NodeLabel alignment="center" autoSizePolicy="node_width" fontFamily="Arial Black" fontSize="13" fontStyle="plain" hasBackgroundColor="false" hasLineColor="false" height="22.33203125" modelName="internal" modelPosition="c" textColor="#000000" visible="true" width="100.0" x="0.0" y="-1.166015625">CASP8 [t]</y:NodeLabel>
          <y:Shape type="roundrectangle"/>
        </y:ShapeNode>
      </data>
      <data key="d1"/>
      <data key="d2"/>
    </node>
    <node id="n313">
      <data key="d0">
        <y:ShapeNode>
          <y:Geometry height="20.0" width="100.0" x="1140.0" y="3690.0"/>
          <y:Fill color="#CCFFFF" transparent="false"/>
          <y:BorderStyle color="#000000" type="line" width="1.0"/>
          <y:NodeLabel alignment="center" autoSizePolicy="node_width" fontFamily="Arial Black" fontSize="13" fontStyle="plain" hasBackgroundColor="false" hasLineColor="false" height="22.33203125" modelName="internal" modelPosition="c" textColor="#000000" visible="true" width="100.0" x="0.0" y="-1.166015625">CASP8</y:NodeLabel>
          <y:Shape type="roundrectangle"/>
        </y:ShapeNode>
      </data>
      <data key="d1">http://www.ncbi.nlm.nih.gov/sites/entrez?Db=gene&amp;Cmd=ShowDetailView&amp;TermToSearch=841&amp;ordinalpos=1&amp;itool=EntrezSystem2.PEntrez.Gene.Gene_ResultsPanel.Gene_RVDocSum</data>
      <data key="d2">This gene encodes a member of the cysteine-aspartic acid protease (caspase) family. Sequential
activation of caspases plays a central role in the execution-phase of cell apoptosis. Caspases exist
as inactive proenzymes composed of a prodomain, a large protease subunit, and a small protease
subunit. Activation of caspases requires proteolytic processing at conserved internal aspartic residues 
to generate a heterodimeric enzyme consisting of the large and small subunits. Thisprotein is involved in the 
programmed cell death induced by Fas and various apoptotic stimuli. 
The N-terminal FADD-like death effector domain of this protein suggests that it may interact with
 Fas-interacting protein FADD. This protein was detected in the insoluble fraction of the affected
 brain region from Huntington disease patients but not in those from normal controls, which
 implicated the role in neurodegenerative diseases. Many alternatively spliced transcript variants
 encoding different isoforms have been described, although not all variants have had their
 full-length sequences determined.
"EntrezGene"</data>
    </node>
    <node id="n314">
      <data key="d0">
        <y:ShapeNode>
          <y:Geometry height="20.0" width="20.0" x="1380.0" y="3690.0"/>
          <y:Fill color="#C0C0C0" transparent="false"/>
          <y:BorderStyle color="#000000" type="line" width="1.0"/>
          <y:NodeLabel alignment="center" autoSizePolicy="node_width" fontFamily="Arial Black" fontSize="13" fontStyle="plain" hasBackgroundColor="false" hasLineColor="false" height="22.33203125" modelName="internal" modelPosition="c" textColor="#000000" visible="true" width="20.0" x="0.0" y="-1.166015625">X</y:NodeLabel>
          <y:Shape type="ellipse"/>
        </y:ShapeNode>
      </data>
      <data key="d1"/>
      <data key="d2"/>
    </node>
    <node id="n315">
      <data key="d0">
        <y:ShapeNode>
          <y:Geometry height="20.0" width="20.0" x="490.0" y="3630.0"/>
          <y:Fill color="#CC99FF" transparent="false"/>
          <y:BorderStyle color="#000000" type="line" width="1.0"/>
          <y:NodeLabel alignment="center" autoSizePolicy="node_width" fontFamily="Arial Black" fontSize="12" fontStyle="plain" hasBackgroundColor="false" hasLineColor="false" height="20.921875" modelName="internal" modelPosition="c" textColor="#000000" visible="true" width="23.330078125" x="-1.6650390625" y="-0.4609375">OR</y:NodeLabel>
          <y:Shape type="ellipse"/>
        </y:ShapeNode>
      </data>
      <data key="d1"/>
      <data key="d2"/>
    </node>
    <node id="n316">
      <data key="d0">
        <y:ShapeNode>
          <y:Geometry height="20.0" width="100.0" x="1130.0" y="2890.0"/>
          <y:Fill color="#CCFFFF" transparent="false"/>
          <y:BorderStyle color="#000000" type="line" width="1.0"/>
          <y:NodeLabel alignment="center" autoSizePolicy="node_width" fontFamily="Arial Black" fontSize="13" fontStyle="plain" hasBackgroundColor="false" hasLineColor="false" height="22.33203125" modelName="internal" modelPosition="c" textColor="#000000" visible="true" width="100.0" x="0.0" y="-1.166015625">CASP10</y:NodeLabel>
          <y:Shape type="roundrectangle"/>
        </y:ShapeNode>
      </data>
      <data key="d1">http://www.ncbi.nlm.nih.gov/sites/entrez?Db=gene&amp;Cmd=ShowDetailView&amp;TermToSearch=843&amp;ordinalpos=1&amp;itool=EntrezSystem2.PEntrez.Gene.Gene_ResultsPanel.Gene_RVDocSum</data>
      <data key="d2">This gene encodes a protein which is a member of the cysteine-aspartic acid protease (caspase) 
family. Sequential activation of caspases plays a central role in the execution-phase of cell 
apoptosis. Caspases exist as inactive proenzymes which undergo proteolytic processing at 
conserved aspartic residues to produce two subunits, large and small, that dimerize to form the 
active enzyme. This protein cleaves and activates caspases 3 and 7, and the protein itself is 
processed by caspase 8. Mutations in this gene are associated with apoptosis defects seen in type 
II autoimmune lymphoproliferative syndrome. Three alternatively spliced transcript variants 
encoding different isoforms have been described for this gene.
"EntrezGene"</data>
    </node>
    <node id="n317">
      <data key="d0">
        <y:ShapeNode>
          <y:Geometry height="20.0" width="100.0" x="1450.0" y="2890.0"/>
          <y:Fill color="#CCFFFF" transparent="false"/>
          <y:BorderStyle color="#000000" type="line" width="1.0"/>
          <y:NodeLabel alignment="center" autoSizePolicy="node_width" fontFamily="Arial Black" fontSize="13" fontStyle="plain" hasBackgroundColor="false" hasLineColor="false" height="22.33203125" modelName="internal" modelPosition="c" textColor="#000000" visible="true" width="100.0" x="0.0" y="-1.166015625">CASP10 [t]</y:NodeLabel>
          <y:Shape type="roundrectangle"/>
        </y:ShapeNode>
      </data>
      <data key="d1"/>
      <data key="d2"/>
    </node>
    <node id="n318">
      <data key="d0">
        <y:ShapeNode>
          <y:Geometry height="20.0" width="20.0" x="1290.0" y="2890.0"/>
          <y:Fill color="#C0C0C0" transparent="false"/>
          <y:BorderStyle color="#000000" type="line" width="1.0"/>
          <y:NodeLabel alignment="center" autoSizePolicy="node_width" fontFamily="Arial Black" fontSize="13" fontStyle="plain" hasBackgroundColor="false" hasLineColor="false" height="22.33203125" modelName="internal" modelPosition="c" textColor="#000000" visible="true" width="20.0" x="0.0" y="-1.166015625">X</y:NodeLabel>
          <y:Shape type="ellipse"/>
        </y:ShapeNode>
      </data>
      <data key="d1"/>
      <data key="d2"/>
    </node>
    <node id="n319">
      <data key="d0">
        <y:ShapeNode>
          <y:Geometry height="20.0" width="100.0" x="1130.0" y="2850.0"/>
          <y:Fill color="#CCFFFF" transparent="false"/>
          <y:BorderStyle color="#000000" type="line" width="1.0"/>
          <y:NodeLabel alignment="center" autoSizePolicy="node_width" fontFamily="Arial Black" fontSize="13" fontStyle="plain" hasBackgroundColor="false" hasLineColor="false" height="22.33203125" modelName="internal" modelPosition="c" textColor="#000000" visible="true" width="100.0" x="0.0" y="-1.166015625">CASP7</y:NodeLabel>
          <y:Shape type="roundrectangle"/>
        </y:ShapeNode>
      </data>
      <data key="d1">http://www.ncbi.nlm.nih.gov/sites/entrez?Db=gene&amp;Cmd=ShowDetailView&amp;TermToSearch=840&amp;ordinalpos=1&amp;itool=EntrezSystem2.PEntrez.Gene.Gene_ResultsPanel.Gene_RVDocSum</data>
      <data key="d2">This gene encodes a protein which is a member of the cysteine-aspartic acid protease (caspase) 
family. Sequential activation of caspases plays a central role in the execution-phase of cell 
apoptosis. Caspases exist as inactive proenzymes which undergo proteolytic processing at 
conserved aspartic residues to produce two subunits, large and small, that dimerize to form the 
active enzyme. The precursor of this caspase is cleaved by caspase 3 and 10. It is activated upon 
cell death stimuli and induces apoptosis. Alternative splicing results in four transcript variants, 
encoding three distinct isoforms.
"EntrezGene"</data>
    </node>
    <node id="n320">
      <data key="d0">
        <y:ShapeNode>
          <y:Geometry height="20.0" width="100.0" x="2770.0" y="3690.0"/>
          <y:Fill color="#CCFFFF" transparent="false"/>
          <y:BorderStyle color="#000000" type="line" width="1.0"/>
          <y:NodeLabel alignment="center" autoSizePolicy="node_width" fontFamily="Arial Black" fontSize="13" fontStyle="plain" hasBackgroundColor="false" hasLineColor="false" height="22.33203125" modelName="internal" modelPosition="c" textColor="#000000" visible="true" width="100.0" x="0.0" y="-1.166015625">CASP7 [t]</y:NodeLabel>
          <y:Shape type="roundrectangle"/>
        </y:ShapeNode>
      </data>
      <data key="d1"/>
      <data key="d2"/>
    </node>
    <node id="n321">
      <data key="d0">
        <y:ShapeNode>
          <y:Geometry height="20.0" width="20.0" x="1830.0" y="3690.0"/>
          <y:Fill color="#C0C0C0" transparent="false"/>
          <y:BorderStyle color="#000000" type="line" width="1.0"/>
          <y:NodeLabel alignment="center" autoSizePolicy="node_width" fontFamily="Arial Black" fontSize="13" fontStyle="plain" hasBackgroundColor="false" hasLineColor="false" height="22.33203125" modelName="internal" modelPosition="c" textColor="#000000" visible="true" width="20.0" x="0.0" y="-1.166015625">X</y:NodeLabel>
          <y:Shape type="ellipse"/>
        </y:ShapeNode>
      </data>
      <data key="d1"/>
      <data key="d2"/>
    </node>
    <node id="n322">
      <data key="d0">
        <y:ShapeNode>
          <y:Geometry height="20.0" width="20.0" x="1740.0" y="3690.0"/>
          <y:Fill color="#CC99FF" transparent="false"/>
          <y:BorderStyle color="#000000" type="line" width="1.0"/>
          <y:NodeLabel alignment="center" autoSizePolicy="node_width" fontFamily="Arial Black" fontSize="12" fontStyle="plain" hasBackgroundColor="false" hasLineColor="false" height="20.921875" modelName="internal" modelPosition="c" textColor="#000000" visible="true" width="23.330078125" x="-1.6650390625" y="-0.4609375">OR</y:NodeLabel>
          <y:Shape type="ellipse"/>
        </y:ShapeNode>
      </data>
      <data key="d1"/>
      <data key="d2"/>
    </node>
    <node id="n323">
      <data key="d0">
        <y:ShapeNode>
          <y:Geometry height="20.0" width="100.0" x="1450.0" y="2810.0"/>
          <y:Fill color="#CCFFFF" transparent="false"/>
          <y:BorderStyle color="#000000" type="line" width="1.0"/>
          <y:NodeLabel alignment="center" autoSizePolicy="node_width" fontFamily="Arial Black" fontSize="13" fontStyle="plain" hasBackgroundColor="false" hasLineColor="false" height="22.33203125" modelName="internal" modelPosition="c" textColor="#000000" visible="true" width="100.0" x="0.0" y="-1.166015625">CASP2 [t]</y:NodeLabel>
          <y:Shape type="roundrectangle"/>
        </y:ShapeNode>
      </data>
      <data key="d1"/>
      <data key="d2"/>
    </node>
    <node id="n324">
      <data key="d0">
        <y:ShapeNode>
          <y:Geometry height="20.0" width="100.0" x="1130.0" y="2810.0"/>
          <y:Fill color="#CCFFFF" transparent="false"/>
          <y:BorderStyle color="#000000" type="line" width="1.0"/>
          <y:NodeLabel alignment="center" autoSizePolicy="node_width" fontFamily="Arial Black" fontSize="13" fontStyle="plain" hasBackgroundColor="false" hasLineColor="false" height="22.33203125" modelName="internal" modelPosition="c" textColor="#000000" visible="true" width="100.0" x="0.0" y="-1.166015625">CASP2</y:NodeLabel>
          <y:Shape type="roundrectangle"/>
        </y:ShapeNode>
      </data>
      <data key="d1">http://www.ncbi.nlm.nih.gov/sites/entrez?Db=gene&amp;Cmd=ShowDetailView&amp;TermToSearch=835&amp;ordinalpos=1&amp;itool=EntrezSystem2.PEntrez.Gene.Gene_ResultsPanel.Gene_RVDocSum</data>
      <data key="d2">This gene encodes a protein which is a member of the cysteine-aspartic acid protease (caspase) 
family. Sequential activation of caspases plays a central role in the execution-phase of cell 
apoptosis. Caspases exist as inactive proenzymes which undergo proteolytic processing at 
conserved aspartic residues to produce two subunits, large and small, that dimerize to form the 
active enzyme. The proteolytic cleavage of this protein is induced by a variety of apoptotic stimuli. 
Alternative splicing of this gene results in multiple transcript variants that encode different isoforms.
"EntrezGene"</data>
    </node>
    <node id="n325">
      <data key="d0">
        <y:ShapeNode>
          <y:Geometry height="20.0" width="20.0" x="1290.0" y="2810.0"/>
          <y:Fill color="#C0C0C0" transparent="false"/>
          <y:BorderStyle color="#000000" type="line" width="1.0"/>
          <y:NodeLabel alignment="center" autoSizePolicy="node_width" fontFamily="Arial Black" fontSize="13" fontStyle="plain" hasBackgroundColor="false" hasLineColor="false" height="22.33203125" modelName="internal" modelPosition="c" textColor="#000000" visible="true" width="20.0" x="0.0" y="-1.166015625">X</y:NodeLabel>
          <y:Shape type="ellipse"/>
        </y:ShapeNode>
      </data>
      <data key="d1"/>
      <data key="d2"/>
    </node>
    <node id="n326">
      <data key="d0">
        <y:ShapeNode>
          <y:Geometry height="20.0" width="20.0" x="1680.0" y="2810.0"/>
          <y:Fill color="#CC99FF" transparent="false"/>
          <y:BorderStyle color="#000000" type="line" width="1.0"/>
          <y:NodeLabel alignment="center" autoSizePolicy="node_width" fontFamily="Arial Black" fontSize="12" fontStyle="plain" hasBackgroundColor="false" hasLineColor="false" height="20.921875" modelName="internal" modelPosition="c" textColor="#000000" visible="true" width="23.330078125" x="-1.6650390625" y="-0.4609375">OR</y:NodeLabel>
          <y:Shape type="ellipse"/>
        </y:ShapeNode>
      </data>
      <data key="d1"/>
      <data key="d2"/>
    </node>
    <node id="n327">
      <data key="d0">
        <y:ShapeNode>
          <y:Geometry height="20.0" width="80.0" x="1900.0" y="2790.0"/>
          <y:Fill color="#CCFFFF" transparent="false"/>
          <y:BorderStyle color="#000000" type="line" width="1.0"/>
          <y:NodeLabel alignment="center" autoSizePolicy="node_width" fontFamily="Arial Black" fontSize="13" fontStyle="plain" hasBackgroundColor="false" hasLineColor="false" height="22.33203125" modelName="internal" modelPosition="c" textColor="#000000" visible="true" width="80.0" x="0.0" y="-1.166015625">tBID</y:NodeLabel>
          <y:Shape type="roundrectangle"/>
        </y:ShapeNode>
      </data>
      <data key="d1"/>
      <data key="d2"/>
    </node>
    <node id="n328">
      <data key="d0">
        <y:ShapeNode>
          <y:Geometry height="20.0" width="20.0" x="1810.0" y="2790.0"/>
          <y:Fill color="#C0C0C0" transparent="false"/>
          <y:BorderStyle color="#000000" type="line" width="1.0"/>
          <y:NodeLabel alignment="center" autoSizePolicy="node_width" fontFamily="Arial Black" fontSize="13" fontStyle="plain" hasBackgroundColor="false" hasLineColor="false" height="22.33203125" modelName="internal" modelPosition="c" textColor="#000000" visible="true" width="20.0" x="0.0" y="-1.166015625">X</y:NodeLabel>
          <y:Shape type="ellipse"/>
        </y:ShapeNode>
      </data>
      <data key="d1"/>
      <data key="d2"/>
    </node>
    <node id="n329">
      <data key="d0">
        <y:ShapeNode>
          <y:Geometry height="20.0" width="100.0" x="1130.0" y="2770.0"/>
          <y:Fill color="#CCFFFF" transparent="false"/>
          <y:BorderStyle color="#000000" type="line" width="1.0"/>
          <y:NodeLabel alignment="center" autoSizePolicy="node_width" fontFamily="Arial Black" fontSize="13" fontStyle="plain" hasBackgroundColor="false" hasLineColor="false" height="22.33203125" modelName="internal" modelPosition="c" textColor="#000000" visible="true" width="100.0" x="0.0" y="-1.166015625">BID</y:NodeLabel>
          <y:Shape type="roundrectangle"/>
        </y:ShapeNode>
      </data>
      <data key="d1">http://www.ncbi.nlm.nih.gov/sites/entrez?Db=gene&amp;Cmd=ShowDetailView&amp;TermToSearch=637&amp;ordinalpos=2&amp;itool=EntrezSystem2.PEntrez.Gene.Gene_ResultsPanel.Gene_RVDocSum</data>
      <data key="d2">This gene encodes a death agonist that heterodimerizes with either agonist BAX or antagonist 
BCL2. The encoded protein is a member of the BCL-2 family of cell death regulators. It is a mediator 
of mitochondrial damage induced by caspase-8 (CASP8); CASP8 cleaves this encoded protein, and 
the COOH-terminal part translocates to mitochondria where it triggers cytochrome c release.
Multiple alternatively spliced transcript variants have been found, but the full-length nature of some
 variants has not been defined.
"EntrezGene"</data>
    </node>
    <node id="n330">
      <data key="d0">
        <y:ShapeNode>
          <y:Geometry height="20.0" width="100.0" x="1150.0" y="4100.0"/>
          <y:Fill color="#CCFFFF" transparent="false"/>
          <y:BorderStyle color="#000000" type="line" width="1.0"/>
          <y:NodeLabel alignment="center" autoSizePolicy="node_width" fontFamily="Arial Black" fontSize="13" fontStyle="plain" hasBackgroundColor="false" hasLineColor="false" height="22.33203125" modelName="internal" modelPosition="c" textColor="#000000" visible="true" width="100.0" x="0.0" y="-1.166015625">CASP4</y:NodeLabel>
          <y:Shape type="roundrectangle"/>
        </y:ShapeNode>
      </data>
      <data key="d1">http://www.ncbi.nlm.nih.gov/sites/entrez?Db=gene&amp;Cmd=ShowDetailView&amp;TermToSearch=837&amp;ordinalpos=1&amp;itool=EntrezSystem2.PEntrez.Gene.Gene_ResultsPanel.Gene_RVDocSum</data>
      <data key="d2">This gene encodes a protein that is a member of the cysteine-aspartic acid protease (caspase) 
family. Sequential activation of caspases plays a central role in the execution-phase of cell 
apoptosis. Caspases exist as inactive proenzymes composed of a prodomain and a large and small 
protease subunit. Activation of caspases requires proteolytic processing at conserved internal 
aspartic residues to generate a heterodimeric enzyme consisting of the large and small subunits. 
This caspase is able to cleave and activate its own precursor protein, as well as caspase 1 
precursor. When overexpressed, this gene induces cell apoptosis. Alternative splicing results in 
transcript variants encoding distinct isoforms.
"EntrezGene"</data>
    </node>
    <node id="n331">
      <data key="d0">
        <y:ShapeNode>
          <y:Geometry height="20.0" width="100.0" x="1340.0" y="4100.0"/>
          <y:Fill color="#CCFFFF" transparent="false"/>
          <y:BorderStyle color="#000000" type="line" width="1.0"/>
          <y:NodeLabel alignment="center" autoSizePolicy="node_width" fontFamily="Arial Black" fontSize="13" fontStyle="plain" hasBackgroundColor="false" hasLineColor="false" height="22.33203125" modelName="internal" modelPosition="c" textColor="#000000" visible="true" width="100.0" x="0.0" y="-1.166015625">CASP4 [t]</y:NodeLabel>
          <y:Shape type="roundrectangle"/>
        </y:ShapeNode>
      </data>
      <data key="d1"/>
      <data key="d2"/>
    </node>
    <node id="n332">
      <data key="d0">
        <y:ShapeNode>
          <y:Geometry height="20.0" width="20.0" x="1280.0" y="4100.0"/>
          <y:Fill color="#C0C0C0" transparent="false"/>
          <y:BorderStyle color="#000000" type="line" width="1.0"/>
          <y:NodeLabel alignment="center" autoSizePolicy="node_width" fontFamily="Arial Black" fontSize="13" fontStyle="plain" hasBackgroundColor="false" hasLineColor="false" height="22.33203125" modelName="internal" modelPosition="c" textColor="#000000" visible="true" width="20.0" x="0.0" y="-1.166015625">X</y:NodeLabel>
          <y:Shape type="ellipse"/>
        </y:ShapeNode>
      </data>
      <data key="d1"/>
      <data key="d2"/>
    </node>
    <node id="n333">
      <data key="d0">
        <y:ShapeNode>
          <y:Geometry height="20.0" width="20.0" x="2790.0" y="3850.0"/>
          <y:Fill color="#CC99FF" transparent="false"/>
          <y:BorderStyle color="#000000" type="line" width="1.0"/>
          <y:NodeLabel alignment="center" autoSizePolicy="node_width" fontFamily="Arial Black" fontSize="12" fontStyle="plain" hasBackgroundColor="false" hasLineColor="false" height="20.921875" modelName="internal" modelPosition="c" textColor="#000000" visible="true" width="23.330078125" x="-1.6650390625" y="-0.4609375">OR</y:NodeLabel>
          <y:Shape type="ellipse"/>
        </y:ShapeNode>
      </data>
      <data key="d1"/>
      <data key="d2"/>
    </node>
    <node id="n334">
      <data key="d0">
        <y:ShapeNode>
          <y:Geometry height="20.0" width="100.0" x="2690.0" y="4420.0"/>
          <y:Fill color="#CCFFFF" transparent="false"/>
          <y:BorderStyle color="#000000" type="line" width="1.0"/>
          <y:NodeLabel alignment="center" autoSizePolicy="node_width" fontFamily="Arial Black" fontSize="13" fontStyle="plain" hasBackgroundColor="false" hasLineColor="false" height="22.33203125" modelName="internal" modelPosition="c" textColor="#000000" visible="true" width="100.0" x="0.0" y="-1.166015625">CASP3 [t]</y:NodeLabel>
          <y:Shape type="roundrectangle"/>
        </y:ShapeNode>
      </data>
      <data key="d1"/>
      <data key="d2"/>
    </node>
    <node id="n335">
      <data key="d0">
        <y:ShapeNode>
          <y:Geometry height="20.0" width="100.0" x="1140.0" y="4470.0"/>
          <y:Fill color="#CCFFFF" transparent="false"/>
          <y:BorderStyle color="#000000" type="line" width="1.0"/>
          <y:NodeLabel alignment="center" autoSizePolicy="node_width" fontFamily="Arial Black" fontSize="13" fontStyle="plain" hasBackgroundColor="false" hasLineColor="false" height="22.33203125" modelName="internal" modelPosition="c" textColor="#000000" visible="true" width="100.0" x="0.0" y="-1.166015625">CASP3</y:NodeLabel>
          <y:Shape type="roundrectangle"/>
        </y:ShapeNode>
      </data>
      <data key="d1">http://www.ncbi.nlm.nih.gov/sites/entrez?Db=gene&amp;Cmd=ShowDetailView&amp;TermToSearch=836&amp;ordinalpos=1&amp;itool=EntrezSystem2.PEntrez.Gene.Gene_ResultsPanel.Gene_RVDocSum</data>
      <data key="d2">This gene encodes a protein which is a member of the cysteine-aspartic acid protease 
(caspase) family. Sequential activation of caspases plays a central role in the execution-phase 
of cell apoptosis. Caspases exist as inactive proenzymes which undergo proteolytic processing 
at conserved aspartic residues to produce two subunits, large and small, that dimerize to form 
the active enzyme. This protein cleaves and activates caspases 6, 7 and 9, and the protein itself 
is processed by caspases 8, 9 and 10. It is the predominant caspase involved in the cleavage 
of amyloid-beta 4A precursor protein, which is associated with neuronal death in Alzheimer's
disease. Alternative splicing of this gene results in two transcript variants that encode the same
protein.
"EntrezGene"</data>
    </node>
    <node id="n336">
      <data key="d0">
        <y:ShapeNode>
          <y:Geometry height="20.0" width="20.0" x="1970.0" y="4420.0"/>
          <y:Fill color="#C0C0C0" transparent="false"/>
          <y:BorderStyle color="#000000" type="line" width="1.0"/>
          <y:NodeLabel alignment="center" autoSizePolicy="node_width" fontFamily="Arial Black" fontSize="13" fontStyle="plain" hasBackgroundColor="false" hasLineColor="false" height="22.33203125" modelName="internal" modelPosition="c" textColor="#000000" visible="true" width="20.0" x="0.0" y="-1.166015625">X</y:NodeLabel>
          <y:Shape type="ellipse"/>
        </y:ShapeNode>
      </data>
      <data key="d1"/>
      <data key="d2"/>
    </node>
    <node id="n337">
      <data key="d0">
        <y:ShapeNode>
          <y:Geometry height="80.0" width="120.0" x="1510.0" y="3820.0"/>
          <y:Fill color="#FFFF99" color2="#FFFF99" transparent="false"/>
          <y:BorderStyle color="#000000" type="line" width="1.0"/>
          <y:NodeLabel alignment="center" autoSizePolicy="node_width" fontFamily="Arial Black" fontSize="13" fontStyle="plain" hasBackgroundColor="false" hasLineColor="false" height="77.328125" modelName="internal" modelPosition="c" textColor="#000000" visible="true" width="120.0" x="0.0" y="1.3359375">&lt;7&gt; APAF1:
&lt;7&gt; CYCS:
&lt;7&gt; CASP9 [t][I]
(Apoptosome)</y:NodeLabel>
          <y:Shape type="roundrectangle"/>
        </y:ShapeNode>
      </data>
      <data key="d1"/>
      <data key="d2">11864614
16271896
10376594
(Analysis of the apoptosome by electron cryomicroscopy reveales a wheel-shaped structure with seven-fold symmetry. Seven caspase recruitment domains (CARDs) form a central ring within the apoptosome. At a larger radius, seven copies of the nucleotide binding and oligomerization domain (NOD) associate laterally to form the hub, which encircles the CARD ring. Finally, an arm-like helical domain (HD2) links each NOD to a pair of β propellers, which bind a single cytochrome c) G. E.</data>
    </node>
    <node id="n338">
      <data key="d0">
        <y:ShapeNode>
          <y:Geometry height="20.0" width="100.0" x="1340.0" y="4180.0"/>
          <y:Fill color="#CCFFFF" transparent="false"/>
          <y:BorderStyle color="#000000" type="line" width="1.0"/>
          <y:NodeLabel alignment="center" autoSizePolicy="node_width" fontFamily="Arial Black" fontSize="13" fontStyle="plain" hasBackgroundColor="false" hasLineColor="false" height="22.33203125" modelName="internal" modelPosition="c" textColor="#000000" visible="true" width="100.0" x="0.0" y="-1.166015625">XIAP [A]</y:NodeLabel>
          <y:Shape type="roundrectangle"/>
        </y:ShapeNode>
      </data>
      <data key="d1"/>
      <data key="d2"/>
    </node>
    <node id="n339">
      <data key="d0">
        <y:ShapeNode>
          <y:Geometry height="20.0" width="100.0" x="1140.0" y="4180.0"/>
          <y:Fill color="#CCFFFF" transparent="false"/>
          <y:BorderStyle color="#000000" type="line" width="1.0"/>
          <y:NodeLabel alignment="center" autoSizePolicy="node_width" fontFamily="Arial Black" fontSize="13" fontStyle="plain" hasBackgroundColor="false" hasLineColor="false" height="22.33203125" modelName="internal" modelPosition="c" textColor="#000000" visible="true" width="100.0" x="0.0" y="-1.166015625">XIAP [I]</y:NodeLabel>
          <y:Shape type="roundrectangle"/>
        </y:ShapeNode>
      </data>
      <data key="d1"/>
      <data key="d2"/>
    </node>
    <node id="n340">
      <data key="d0">
        <y:ShapeNode>
          <y:Geometry height="20.0" width="20.0" x="1280.0" y="4180.0"/>
          <y:Fill color="#00CC33" transparent="false"/>
          <y:BorderStyle color="#000000" type="line" width="1.0"/>
          <y:NodeLabel alignment="center" autoSizePolicy="node_width" fontFamily="Arial Black" fontSize="13" fontStyle="plain" hasBackgroundColor="false" hasLineColor="false" height="22.33203125" modelName="internal" modelPosition="c" textColor="#000000" visible="true" width="20.0" x="0.0" y="-1.166015625">A</y:NodeLabel>
          <y:Shape type="ellipse"/>
        </y:ShapeNode>
      </data>
      <data key="d1"/>
      <data key="d2"/>
    </node>
    <node id="n341">
      <data key="d0">
        <y:ShapeNode>
          <y:Geometry height="20.0" width="100.0" x="1140.0" y="4420.0"/>
          <y:Fill color="#CCFFFF" transparent="false"/>
          <y:BorderStyle color="#000000" type="line" width="1.0"/>
          <y:NodeLabel alignment="center" autoSizePolicy="node_width" fontFamily="Arial Black" fontSize="13" fontStyle="plain" hasBackgroundColor="false" hasLineColor="false" height="22.33203125" modelName="internal" modelPosition="c" textColor="#000000" visible="true" width="100.0" x="0.0" y="-1.166015625">BIRC2</y:NodeLabel>
          <y:Shape type="roundrectangle"/>
        </y:ShapeNode>
      </data>
      <data key="d1">http://www.ncbi.nlm.nih.gov/sites/entrez?Db=gene&amp;Cmd=ShowDetailView&amp;TermToSearch=329&amp;ordinalpos=1&amp;itool=EntrezSystem2.PEntrez.Gene.Gene_ResultsPanel.Gene_RVDocSum</data>
      <data key="d2">The protein encoded by this gene is a member of a family of proteins that inhibits apoptosis by 
binding to tumor necrosis factor receptor-associated factors TRAF1 and TRAF2, probably by 
interfering with activation of ICE-like proteases. This encoded protein inhibits apoptosis induced by 
serum deprivation and menadione, a potent inducer of free radicals.
"EntrezGene"</data>
    </node>
    <node id="n342">
      <data key="d0">
        <y:ShapeNode>
          <y:Geometry height="20.0" width="20.0" x="1450.0" y="3850.0"/>
          <y:Fill color="#FFFF99" transparent="false"/>
          <y:BorderStyle color="#000000" type="line" width="1.0"/>
          <y:NodeLabel alignment="center" autoSizePolicy="node_width" fontFamily="Arial Black" fontSize="13" fontStyle="plain" hasBackgroundColor="false" hasLineColor="false" height="22.33203125" modelName="internal" modelPosition="c" textColor="#000000" visible="true" width="20.0" x="0.0" y="-1.166015625">B</y:NodeLabel>
          <y:Shape type="ellipse"/>
        </y:ShapeNode>
      </data>
      <data key="d1"/>
      <data key="d2"/>
    </node>
    <node id="n343">
      <data key="d0">
        <y:ShapeNode>
          <y:Geometry height="20.0" width="100.0" x="1150.0" y="3900.0"/>
          <y:Fill color="#CCFFFF" transparent="false"/>
          <y:BorderStyle color="#000000" type="line" width="1.0"/>
          <y:NodeLabel alignment="center" autoSizePolicy="node_width" fontFamily="Arial Black" fontSize="13" fontStyle="plain" hasBackgroundColor="false" hasLineColor="false" height="22.33203125" modelName="internal" modelPosition="c" textColor="#000000" visible="true" width="100.0" x="0.0" y="-1.166015625">CASP9</y:NodeLabel>
          <y:Shape type="roundrectangle"/>
        </y:ShapeNode>
      </data>
      <data key="d1">http://www.ncbi.nlm.nih.gov/sites/entrez?Db=gene&amp;Cmd=ShowDetailView&amp;TermToSearch=842&amp;ordinalpos=1&amp;itool=EntrezSystem2.PEntrez.Gene.Gene_ResultsPanel.Gene_RVDocSum</data>
      <data key="d2">This gene encodes a member of the cysteine-aspartic acid protease (caspase) family. Sequential 
activation of caspases plays a central role in the execution-phase of cell apoptosis. Caspases exist 
as inactive proenzymes which undergo proteolytic processing at conserved aspartic residues to 
produce two subunits, large and small, that dimerize to form the active enzyme. This protein is 
processed by caspase APAF1; this step is thought to be one of the earliest in the caspase 
activation cascade. Alternative splicing results in two transcript variants which encode different 
isoforms.
"EntrezGene"</data>
    </node>
    <node id="n344">
      <data key="d0">
        <y:ShapeNode>
          <y:Geometry height="37.8042106628418" width="100.0" x="1340.0" y="3791.097894668579"/>
          <y:Fill color="#FFFF99" color2="#FFFF99" transparent="false"/>
          <y:BorderStyle color="#000000" type="line" width="1.0"/>
          <y:NodeLabel alignment="center" autoSizePolicy="node_width" fontFamily="Arial Black" fontSize="13" fontStyle="plain" hasBackgroundColor="false" hasLineColor="false" height="40.6640625" modelName="internal" modelPosition="c" textColor="#000000" visible="true" width="100.0" x="0.0" y="-1.4299259185791016">APAF1:
CYCS</y:NodeLabel>
          <y:Shape type="roundrectangle"/>
        </y:ShapeNode>
      </data>
      <data key="d1"/>
      <data key="d2"/>
    </node>
    <node id="n345">
      <data key="d0">
        <y:ShapeNode>
          <y:Geometry height="20.0" width="100.0" x="1140.0" y="3800.0"/>
          <y:Fill color="#CCFFFF" transparent="false"/>
          <y:BorderStyle color="#000000" type="line" width="1.0"/>
          <y:NodeLabel alignment="center" autoSizePolicy="node_width" fontFamily="Arial Black" fontSize="13" fontStyle="plain" hasBackgroundColor="false" hasLineColor="false" height="22.33203125" modelName="internal" modelPosition="c" textColor="#000000" visible="true" width="100.0" x="0.0" y="-1.166015625">APAF1</y:NodeLabel>
          <y:Shape type="roundrectangle"/>
        </y:ShapeNode>
      </data>
      <data key="d1">http://www.ncbi.nlm.nih.gov/sites/entrez?Db=gene&amp;Cmd=ShowDetailView&amp;TermToSearch=317&amp;ordinalpos=1&amp;itool=EntrezSystem2.PEntrez.Gene.Gene_ResultsPanel.Gene_RVDocSum</data>
      <data key="d2">(Apaf-1 contains domains: CARD, NOD and WD40 repeats. The WD40 repeats are believed to
 contribute to autoinhibition of Apaf-1, and the binding of cytochrome c to this region has been
 shown to accelerate the binding of ATP/dATP. Apaf-1 can form oligomers and may facilitate
 procaspase-9 autoactivation by oligomerizing its precursor molecules) G. E.

this gene encodes a cytoplasmic protein that initiates apoptosis. This protein contains several copies
of the WD-40 domain, a caspase recruitment domain (CARD), and an ATPase domain (NB-ARC).
 Upon binding cytochrome c and dATP, this protein forms an oligomeric apoptosome. The
 apoptosome binds and cleaves caspase 9 preproprotein, releasing its mature, activated form.
 Activated caspase 9 stimulates the subsequent caspase cascade that commits the cell to apoptosis.
 Alternative splicing results in several transcript variants encoding different isoforms.
"EntrezGene"</data>
    </node>
    <node id="n346">
      <data key="d0">
        <y:ShapeNode>
          <y:Geometry height="20.0" width="100.0" x="1140.0" y="3750.0"/>
          <y:Fill color="#CCFFFF" transparent="false"/>
          <y:BorderStyle color="#000000" type="line" width="1.0"/>
          <y:NodeLabel alignment="center" autoSizePolicy="node_width" fontFamily="Arial Black" fontSize="13" fontStyle="plain" hasBackgroundColor="false" hasLineColor="false" height="22.33203125" modelName="internal" modelPosition="c" textColor="#000000" visible="true" width="100.0" x="0.0" y="-1.166015625">CYCS</y:NodeLabel>
          <y:Shape type="roundrectangle"/>
        </y:ShapeNode>
      </data>
      <data key="d1">http://www.ncbi.nlm.nih.gov/sites/entrez?Db=gene&amp;Cmd=ShowDetailView&amp;TermToSearch=54205&amp;ordinalpos=2&amp;itool=EntrezSystem2.PEntrez.Gene.Gene_ResultsPanel.Gene_RVDocSum</data>
      <data key="d2">This gene encodes cytochrome c, a component of the electron transport chain in mitochondria. The 
heme group of cytochrome c accepts electrons from the b-c1 complex and transfers electrons to 
the cytochrome oxidase complex. Cytochrome c is also involved in initiation of apoptosis. Upon 
release of cytochrome c to the cytoplasm, the protein binds apoptotic protease activating factor 
which activates the apoptotic initiator procaspase 9. Many cytochrome c pseudogenes exist, 
scattered throughout the human genome.
"EntrezGene"</data>
    </node>
    <node id="n347">
      <data key="d0">
        <y:ShapeNode>
          <y:Geometry height="20.0" width="20.0" x="1280.0" y="3800.0"/>
          <y:Fill color="#FFFF99" transparent="false"/>
          <y:BorderStyle color="#000000" type="line" width="1.0"/>
          <y:NodeLabel alignment="center" autoSizePolicy="node_width" fontFamily="Arial Black" fontSize="13" fontStyle="plain" hasBackgroundColor="false" hasLineColor="false" height="22.33203125" modelName="internal" modelPosition="c" textColor="#000000" visible="true" width="20.0" x="0.0" y="-1.166015625">B</y:NodeLabel>
          <y:Shape type="ellipse"/>
        </y:ShapeNode>
      </data>
      <data key="d1"/>
      <data key="d2">10940292
10364241
9390557
10722681
10393175
10428850
10617566
10206961
9651578
(Apaf-1 exists as a monomer in an autoinhibited conformation in the cytoplasm. Intracellular cell death stimuli cause the release of cytochrome c from mitochondria to the cytoplasm, where cytochrome c relieves the autoinhibition of Apaf-1 through binding and, in the presence of ATP/dATP, induces APAF1 oligomerization and recruitment of CASP9. Deletion of the APAF1 WD40 repeats makes APAF1 constitutively active and capable of processing procaspase-9 independent of cytochrome c and dATP. APAF1-mediated processing of procaspase-9 occurs at asp315 by an intrinsic autocatalytic activity of procaspase-9 itself) G. E.</data>
    </node>
    <node id="n348">
      <data key="d0">
        <y:ShapeNode>
          <y:Geometry height="20.0" width="100.0" x="1140.0" y="4350.0"/>
          <y:Fill color="#CCFFFF" transparent="false"/>
          <y:BorderStyle color="#000000" type="line" width="1.0"/>
          <y:NodeLabel alignment="center" autoSizePolicy="node_width" fontFamily="Arial Black" fontSize="13" fontStyle="plain" hasBackgroundColor="false" hasLineColor="false" height="22.33203125" modelName="internal" modelPosition="c" textColor="#000000" visible="true" width="100.0" x="0.0" y="-1.166015625">DIABLO</y:NodeLabel>
          <y:Shape type="roundrectangle"/>
        </y:ShapeNode>
      </data>
      <data key="d1">http://www.ncbi.nlm.nih.gov/sites/entrez?Db=gene&amp;Cmd=ShowDetailView&amp;TermToSearch=56616&amp;ordinalpos=2&amp;itool=EntrezSystem2.PEntrez.Gene.Gene_ResultsPanel.Gene_RVDocSum</data>
      <data key="d2">This gene encodes an inhibitor of apoptosis protein (IAP)-binding protein. The encoded 
mitochondrial protein enters the cytosol when cells undergo apoptosis, and it moderates the 
caspase inhibition of IAPs. Multiple polyadenylation sites have been found for this gene. Several 
alternatively spliced transcript variants that encode distinct isoforms have been described for this 
gene but the validity of some transcripts, and their predicted ORFs, has not been determined 
conclusively.
"EntrezGene"</data>
    </node>
    <node id="n349">
      <data key="d0">
        <y:ShapeNode>
          <y:Geometry height="20.0" width="100.0" x="1140.0" y="4260.0"/>
          <y:Fill color="#CCFFFF" transparent="false"/>
          <y:BorderStyle color="#000000" type="line" width="1.0"/>
          <y:NodeLabel alignment="center" autoSizePolicy="node_width" fontFamily="Arial Black" fontSize="13" fontStyle="plain" hasBackgroundColor="false" hasLineColor="false" height="22.33203125" modelName="internal" modelPosition="c" textColor="#000000" visible="true" width="100.0" x="0.0" y="-1.166015625">HTRA2</y:NodeLabel>
          <y:Shape type="roundrectangle"/>
        </y:ShapeNode>
      </data>
      <data key="d1">http://www.ncbi.nlm.nih.gov/sites/entrez?Db=gene&amp;Cmd=ShowDetailView&amp;TermToSearch=27429&amp;ordinalpos=1&amp;itool=EntrezSystem2.PEntrez.Gene.Gene_ResultsPanel.Gene_RVDocSum</data>
      <data key="d2">This gene encodes a serine protease. The protein has been localized in the endoplasmic reticulum 
and interacts with an alternatively spliced form of mitogen-activated protein kinase 14. The protein 
has also been localized to the mitochondria with release to the cytosol following apoptotic stimulus. The protein is thought to induce apoptosis by binding the apoptosis inhibitory protein baculoviral IAP
 repeat-containing 4. Nuclear localization of this protein has also been observed. Alternate splicing 
of this gene results in two transcript variants encoding different isoforms. Additional transcript 
variants have been described, but their full-length sequences have not been determined.
"EntrezGene"</data>
    </node>
    <node id="n350">
      <data key="d0">
        <y:ShapeNode>
          <y:Geometry height="20.0" width="100.0" x="1150.0" y="4000.0"/>
          <y:Fill color="#CCFFFF" transparent="false"/>
          <y:BorderStyle color="#000000" type="line" width="1.0"/>
          <y:NodeLabel alignment="center" autoSizePolicy="node_width" fontFamily="Arial Black" fontSize="13" fontStyle="plain" hasBackgroundColor="false" hasLineColor="false" height="22.33203125" modelName="internal" modelPosition="c" textColor="#000000" visible="true" width="100.0" x="0.0" y="-1.166015625">CASP6</y:NodeLabel>
          <y:Shape type="roundrectangle"/>
        </y:ShapeNode>
      </data>
      <data key="d1">http://www.ncbi.nlm.nih.gov/sites/entrez?Db=gene&amp;Cmd=ShowDetailView&amp;TermToSearch=839&amp;ordinalpos=1&amp;itool=EntrezSystem2.PEntrez.Gene.Gene_ResultsPanel.Gene_RVDocSumhttp://www.ncbi.nlm.nih.gov/sites/entrez?Db=gene&amp;Cmd=ShowDetailView&amp;TermToSearch=839&amp;ordinalpos=1&amp;itool=EntrezSystem2.PEntrez.Gene.Gene_ResultsPanel.Gene_RVDocSum</data>
      <data key="d2">This gene encodes a protein which is a member of the cysteine-aspartic acid protease (caspase) 
family. Sequential activation of caspases plays a central role in the execution-phase of cell 
apoptosis. Caspases exist as inactive proenzymes which undergo proteolytic processing at 
conserved aspartic residues to produce two subunits, large and small, that dimerize to form the 
active enzyme. This protein is processed by caspases 7, 8 and 10, and is thought to function as a 
downstream enzyme in the caspase activation cascade. Alternative splicing of this gene results in 
two transcript variants that encode different isoforms.
"EntrezGene"</data>
    </node>
    <node id="n351">
      <data key="d0">
        <y:ShapeNode>
          <y:Geometry height="20.0" width="100.0" x="1340.0" y="4000.0"/>
          <y:Fill color="#CCFFFF" transparent="false"/>
          <y:BorderStyle color="#000000" type="line" width="1.0"/>
          <y:NodeLabel alignment="center" autoSizePolicy="node_width" fontFamily="Arial Black" fontSize="13" fontStyle="plain" hasBackgroundColor="false" hasLineColor="false" height="22.33203125" modelName="internal" modelPosition="c" textColor="#000000" visible="true" width="100.0" x="0.0" y="-1.166015625">CASP6 [t]</y:NodeLabel>
          <y:Shape type="roundrectangle"/>
        </y:ShapeNode>
      </data>
      <data key="d1"/>
      <data key="d2"/>
    </node>
    <node id="n352">
      <data key="d0">
        <y:ShapeNode>
          <y:Geometry height="20.0" width="20.0" x="1280.0" y="4000.0"/>
          <y:Fill color="#C0C0C0" transparent="false"/>
          <y:BorderStyle color="#000000" type="line" width="1.0"/>
          <y:NodeLabel alignment="center" autoSizePolicy="node_width" fontFamily="Arial Black" fontSize="13" fontStyle="plain" hasBackgroundColor="false" hasLineColor="false" height="22.33203125" modelName="internal" modelPosition="c" textColor="#000000" visible="true" width="20.0" x="0.0" y="-1.166015625">X</y:NodeLabel>
          <y:Shape type="ellipse"/>
        </y:ShapeNode>
      </data>
      <data key="d1"/>
      <data key="d2"/>
    </node>
    <node id="n353">
      <data key="d0">
        <y:ShapeNode>
          <y:Geometry height="20.0" width="100.0" x="2610.0" y="3390.0"/>
          <y:Fill color="#CCFFFF" transparent="false"/>
          <y:BorderStyle color="#000000" type="line" width="1.0"/>
          <y:NodeLabel alignment="center" autoSizePolicy="node_width" fontFamily="Arial Black" fontSize="13" fontStyle="plain" hasBackgroundColor="false" hasLineColor="false" height="22.33203125" modelName="internal" modelPosition="c" textColor="#000000" visible="true" width="100.0" x="0.0" y="-1.166015625">AIFM1</y:NodeLabel>
          <y:Shape type="roundrectangle"/>
        </y:ShapeNode>
      </data>
      <data key="d1">http://www.ncbi.nlm.nih.gov/sites/entrez?Db=gene&amp;Cmd=ShowDetailView&amp;TermToSearch=9131&amp;ordinalpos=5&amp;itool=EntrezSystem2.PEntrez.Gene.Gene_ResultsPanel.Gene_RVDocSum</data>
      <data key="d2">This gene encodes a flavoprotein essential for nuclear disassembly in apoptotic cells that is found in 
the mitochondrial intermembrane space in healthy cells. Induction of apoptosis results in the 
translocation of this protein to the nucleus where it effects chromosome condensation and 
fragmentation. In addition, this gene product induces mitochondria to release the apoptogenic 
proteins cytochrome c and caspase-9. Three alternative transcripts encoding different isoforms 
have been identified for this gene. [provided by RefSeq]
"EntrezGene"</data>
    </node>
    <node id="n354">
      <data key="d0">
        <y:ShapeNode>
          <y:Geometry height="20.0" width="100.0" x="2610.0" y="3450.0"/>
          <y:Fill color="#CCFFFF" transparent="false"/>
          <y:BorderStyle color="#000000" type="line" width="1.0"/>
          <y:NodeLabel alignment="center" autoSizePolicy="node_width" fontFamily="Arial Black" fontSize="13" fontStyle="plain" hasBackgroundColor="false" hasLineColor="false" height="22.33203125" modelName="internal" modelPosition="c" textColor="#000000" visible="true" width="100.0" x="0.0" y="-1.166015625">HSPA1A</y:NodeLabel>
          <y:Shape type="roundrectangle"/>
        </y:ShapeNode>
      </data>
      <data key="d1">http://www.ncbi.nlm.nih.gov/sites/entrez?Db=gene&amp;Cmd=ShowDetailView&amp;TermToSearch=3303&amp;ordinalpos=1&amp;itool=EntrezSystem2.PEntrez.Gene.Gene_ResultsPanel.Gene_RVDocSum</data>
      <data key="d2">This intronless gene encodes a 70kDa heat shock protein which is a member of the heat shock 
protein 70 family. In conjuction with other heat shock proteins, this protein stabilizes existing 
proteins against aggregation and mediates the folding of newly translated proteins in the cytosol 
and in organelles. It is also involved in the ubiquitin-proteasome pathway through interaction with 
the AU-rich element RNA-binding protein 1. The gene is located in the major histocompatibility 
complex class III region, in a cluster with two closely related genes which encode similar proteins.
"EntrezGene"</data>
    </node>
    <node id="n355">
      <data key="d0">
        <y:ShapeNode>
          <y:Geometry height="40.0" width="100.0" x="2710.0" y="3530.0"/>
          <y:Fill color="#FFFF99" color2="#FFFF99" transparent="false"/>
          <y:BorderStyle color="#000000" type="line" width="1.0"/>
          <y:NodeLabel alignment="center" autoSizePolicy="node_width" fontFamily="Arial Black" fontSize="13" fontStyle="plain" hasBackgroundColor="false" hasLineColor="false" height="40.6640625" modelName="internal" modelPosition="c" textColor="#000000" visible="true" width="100.0" x="0.0" y="-0.33203125">AIFM1:
HSPA1A</y:NodeLabel>
          <y:Shape type="roundrectangle"/>
        </y:ShapeNode>
      </data>
      <data key="d1"/>
      <data key="d2"/>
    </node>
    <node id="n356">
      <data key="d0">
        <y:ShapeNode>
          <y:Geometry height="20.0" width="20.0" x="2750.0" y="3450.0"/>
          <y:Fill color="#FFFF99" transparent="false"/>
          <y:BorderStyle color="#000000" type="line" width="1.0"/>
          <y:NodeLabel alignment="center" autoSizePolicy="node_width" fontFamily="Arial Black" fontSize="13" fontStyle="plain" hasBackgroundColor="false" hasLineColor="false" height="22.33203125" modelName="internal" modelPosition="c" textColor="#000000" visible="true" width="20.0" x="0.0" y="-1.166015625">B</y:NodeLabel>
          <y:Shape type="ellipse"/>
        </y:ShapeNode>
      </data>
      <data key="d1"/>
      <data key="d2"/>
    </node>
    <node id="n357">
      <data key="d0">
        <y:ShapeNode>
          <y:Geometry height="20.0" width="20.0" x="2750.0" y="3390.0"/>
          <y:Fill color="#CC99FF" transparent="false"/>
          <y:BorderStyle color="#000000" type="line" width="1.0"/>
          <y:NodeLabel alignment="center" autoSizePolicy="node_width" fontFamily="Arial Black" fontSize="12" fontStyle="plain" hasBackgroundColor="false" hasLineColor="false" height="20.921875" modelName="internal" modelPosition="c" textColor="#000000" visible="true" width="23.330078125" x="-1.6650390625" y="-0.4609375">OR</y:NodeLabel>
          <y:Shape type="ellipse"/>
        </y:ShapeNode>
      </data>
      <data key="d1"/>
      <data key="d2"/>
    </node>
    <node id="n358">
      <data key="d0">
        <y:ShapeNode>
          <y:Geometry height="20.0" width="80.0" x="2780.0" y="6530.0"/>
          <y:Fill color="#CCFFFF" transparent="false"/>
          <y:BorderStyle color="#000000" type="line" width="1.0"/>
          <y:NodeLabel alignment="center" autoSizePolicy="node_width" fontFamily="Arial Black" fontSize="13" fontStyle="plain" hasBackgroundColor="false" hasLineColor="false" height="22.33203125" modelName="internal" modelPosition="c" textColor="#000000" visible="true" width="80.0" x="0.0" y="-1.166015625">RIPK3</y:NodeLabel>
          <y:Shape type="roundrectangle"/>
        </y:ShapeNode>
      </data>
      <data key="d1">http://www.ncbi.nlm.nih.gov/sites/entrez?Db=gene&amp;Cmd=ShowDetailView&amp;TermToSearch=11035&amp;ordinalpos=1&amp;itool=EntrezSystem2.PEntrez.Gene.Gene_ResultsPanel.Gene_RVDocSum</data>
      <data key="d2">The product of this gene is a member of the receptor-interacting protein (RIP) family of 
serine/threonine protein kinases, and contains a C-terminal domain unique from other RIP family 
members. The encoded protein is predominantly localized to the cytoplasm, and can undergo 
nucleocytoplasmic shuttling dependent on novel nuclear localization and export signals. It is a 
component of the tumor necrosis factor (TNF) receptor-I signaling complex, and can induce 
apoptosis and weakly activate the NF-kappaB transcription factor. [provided by RefSeq]
</data>
    </node>
    <node id="n359">
      <data key="d0">
        <y:ShapeNode>
          <y:Geometry height="80.0" width="180.0" x="1320.0" y="2680.0"/>
          <y:Fill color="#CC99FF" transparent="false"/>
          <y:BorderStyle color="#000000" type="line" width="3.0"/>
          <y:NodeLabel alignment="center" autoSizePolicy="node_width" fontFamily="Arial Black" fontSize="14" fontStyle="plain" hasBackgroundColor="false" hasLineColor="false" height="43.484375" modelName="internal" modelPosition="c" textColor="#000000" visible="true" width="180.0" x="0.0" y="18.2578125">Fragmented 
DNA</y:NodeLabel>
          <y:Shape type="ellipse"/>
        </y:ShapeNode>
      </data>
      <data key="d1"/>
      <data key="d2"/>
    </node>
    <node id="n360">
      <data key="d0">
        <y:ShapeNode>
          <y:Geometry height="40.0" width="100.0" x="2740.0" y="-1790.0"/>
          <y:Fill color="#FFFF99" transparent="false"/>
          <y:BorderStyle color="#000000" type="line" width="1.0"/>
          <y:NodeLabel alignment="center" autoSizePolicy="node_width" fontFamily="Arial Black" fontSize="13" fontStyle="plain" hasBackgroundColor="false" hasLineColor="false" height="40.6640625" modelName="internal" modelPosition="c" textColor="#000000" visible="true" width="100.0" x="0.0" y="-0.33203125">IRF5:
IRF7</y:NodeLabel>
          <y:Shape type="roundrectangle"/>
        </y:ShapeNode>
      </data>
      <data key="d1"/>
      <data key="d2"/>
    </node>
    <node id="n361">
      <data key="d0">
        <y:ShapeNode>
          <y:Geometry height="20.0" width="20.0" x="1780.0" y="-1780.0"/>
          <y:Fill color="#FFFF99" transparent="false"/>
          <y:BorderStyle color="#000000" type="line" width="1.0"/>
          <y:NodeLabel alignment="center" autoSizePolicy="node_width" fontFamily="Arial Black" fontSize="13" fontStyle="plain" hasBackgroundColor="false" hasLineColor="false" height="22.33203125" modelName="internal" modelPosition="c" textColor="#000000" visible="true" width="20.0" x="0.0" y="-1.166015625">B</y:NodeLabel>
          <y:Shape type="ellipse"/>
        </y:ShapeNode>
      </data>
      <data key="d1"/>
      <data key="d2"/>
    </node>
    <node id="n362">
      <data key="d0">
        <y:ShapeNode>
          <y:Geometry height="20.0" width="20.0" x="1930.0" y="2950.0"/>
          <y:Fill color="#00CCFF" transparent="false"/>
          <y:BorderStyle color="#000000" type="line" width="1.0"/>
          <y:NodeLabel alignment="center" autoSizePolicy="node_width" fontFamily="Arial Black" fontSize="13" fontStyle="plain" hasBackgroundColor="false" hasLineColor="false" height="22.33203125" modelName="internal" modelPosition="c" textColor="#000000" visible="true" width="20.0" x="0.0" y="-1.166015625">T</y:NodeLabel>
          <y:Shape type="ellipse"/>
        </y:ShapeNode>
      </data>
      <data key="d1"/>
      <data key="d2"/>
    </node>
    <node id="n363">
      <data key="d0">
        <y:ShapeNode>
          <y:Geometry height="20.0" width="100.0" x="400.0" y="2980.0"/>
          <y:Fill color="#CCFFFF" transparent="false"/>
          <y:BorderStyle color="#000000" type="line" width="1.0"/>
          <y:NodeLabel alignment="center" autoSizePolicy="node_width" fontFamily="Arial Black" fontSize="13" fontStyle="plain" hasBackgroundColor="false" hasLineColor="false" height="22.33203125" modelName="internal" modelPosition="c" textColor="#000000" visible="true" width="100.0" x="0.0" y="-1.166015625">TNFRSF1A</y:NodeLabel>
          <y:Shape type="roundrectangle"/>
        </y:ShapeNode>
      </data>
      <data key="d1">http://www.ncbi.nlm.nih.gov/sites/entrez?Db=gene&amp;Cmd=ShowDetailView&amp;TermToSearch=7132&amp;ordinalpos=1&amp;itool=EntrezSystem2.PEntrez.Gene.Gene_ResultsPanel.Gene_RVDocSum</data>
      <data key="d2">The protein encoded by this gene is a member of the TNF-receptor superfamily. This protein is one 
of the major receptors for the tumor necrosis factor-alpha. This receptor can activate NF-kappaB, 
mediate apoptosis, and function as a regulator of inflammation. Antiapoptotic protein 
BCL2-associated athanogene 4 (BAG4/SODD) and adaptor proteins TRADD and TRAF2 have been 
shown to interact with this receptor, and thus play regulatory roles in the signal transduction 
mediated by the receptor. Germline mutations of the extracellular domains of this receptor were 
found to be associated with the autosomal dominant periodic fever syndrome. The impaired 
receptor clearance is thought to be a mechanism of the disease. [provided by RefSeq]</data>
    </node>
    <node id="n364">
      <data key="d0">
        <y:ShapeNode>
          <y:Geometry height="20.0" width="20.0" x="210.0" y="3010.0"/>
          <y:Fill color="#FFFF99" transparent="false"/>
          <y:BorderStyle color="#000000" type="line" width="1.0"/>
          <y:NodeLabel alignment="center" autoSizePolicy="node_width" fontFamily="Arial Black" fontSize="13" fontStyle="plain" hasBackgroundColor="false" hasLineColor="false" height="22.33203125" modelName="internal" modelPosition="c" textColor="#000000" visible="true" width="20.0" x="0.0" y="-1.166015625">B</y:NodeLabel>
          <y:Shape type="ellipse"/>
        </y:ShapeNode>
      </data>
      <data key="d1"/>
      <data key="d2"/>
    </node>
    <node id="n365">
      <data key="d0">
        <y:ShapeNode>
          <y:Geometry height="20.0" width="20.0" x="2830.0" y="3980.0"/>
          <y:Fill color="#00CC33" transparent="false"/>
          <y:BorderStyle hasColor="false" type="line" width="1.0"/>
          <y:NodeLabel alignment="center" autoSizePolicy="node_width" fontFamily="Arial Black" fontSize="13" fontStyle="plain" hasBackgroundColor="false" hasLineColor="false" height="22.33203125" modelName="internal" modelPosition="c" textColor="#000000" visible="true" width="20.0" x="0.0" y="-1.166015625">A</y:NodeLabel>
          <y:Shape type="diamond"/>
        </y:ShapeNode>
      </data>
      <data key="d1"/>
      <data key="d2"/>
    </node>
    <node id="n366">
      <data key="d0">
        <y:ShapeNode>
          <y:Geometry height="20.0" width="20.0" x="1780.0" y="3690.0"/>
          <y:Fill color="#00CC33" transparent="false"/>
          <y:BorderStyle hasColor="false" type="line" width="1.0"/>
          <y:NodeLabel alignment="center" autoSizePolicy="node_width" fontFamily="Arial Black" fontSize="13" fontStyle="plain" hasBackgroundColor="false" hasLineColor="false" height="22.33203125" modelName="internal" modelPosition="c" textColor="#000000" visible="true" width="20.0" x="0.0" y="-1.166015625">A</y:NodeLabel>
          <y:Shape type="diamond"/>
        </y:ShapeNode>
      </data>
      <data key="d1"/>
      <data key="d2"/>
    </node>
    <node id="n367">
      <data key="d0">
        <y:ShapeNode>
          <y:Geometry height="20.0" width="20.0" x="1380.0" y="3630.0"/>
          <y:Fill color="#00CC33" transparent="false"/>
          <y:BorderStyle hasColor="false" type="line" width="1.0"/>
          <y:NodeLabel alignment="center" autoSizePolicy="node_width" fontFamily="Arial Black" fontSize="13" fontStyle="plain" hasBackgroundColor="false" hasLineColor="false" height="22.33203125" modelName="internal" modelPosition="c" textColor="#000000" visible="true" width="20.0" x="0.0" y="-1.166015625">A</y:NodeLabel>
          <y:Shape type="diamond"/>
        </y:ShapeNode>
      </data>
      <data key="d1"/>
      <data key="d2"/>
    </node>
    <node id="n368">
      <data key="d0">
        <y:ShapeNode>
          <y:Geometry height="20.0" width="20.0" x="1310.0" y="3950.0"/>
          <y:Fill color="#00CC33" transparent="false"/>
          <y:BorderStyle hasColor="false" type="line" width="1.0"/>
          <y:NodeLabel alignment="center" autoSizePolicy="node_width" fontFamily="Arial Black" fontSize="13" fontStyle="plain" hasBackgroundColor="false" hasLineColor="false" height="22.33203125" modelName="internal" modelPosition="c" textColor="#000000" visible="true" width="20.0" x="0.0" y="-1.166015625">A</y:NodeLabel>
          <y:Shape type="diamond"/>
        </y:ShapeNode>
      </data>
      <data key="d1"/>
      <data key="d2"/>
    </node>
    <node id="n369">
      <data key="d0">
        <y:ShapeNode>
          <y:Geometry height="20.0" width="20.0" x="1050.0" y="2870.0"/>
          <y:Fill color="#00CC33" transparent="false"/>
          <y:BorderStyle hasColor="false" type="line" width="1.0"/>
          <y:NodeLabel alignment="center" autoSizePolicy="node_width" fontFamily="Arial Black" fontSize="13" fontStyle="plain" hasBackgroundColor="false" hasLineColor="false" height="22.33203125" modelName="internal" modelPosition="c" textColor="#000000" visible="true" width="20.0" x="0.0" y="-1.166015625">A</y:NodeLabel>
          <y:Shape type="diamond"/>
        </y:ShapeNode>
      </data>
      <data key="d1"/>
      <data key="d2"/>
    </node>
    <node id="n370">
      <data key="d0">
        <y:ShapeNode>
          <y:Geometry height="20.0" width="20.0" x="1640.0" y="4420.0"/>
          <y:Fill color="#FF0000" transparent="false"/>
          <y:BorderStyle hasColor="false" type="line" width="1.0"/>
          <y:NodeLabel alignment="center" autoSizePolicy="node_width" fontFamily="Arial Black" fontSize="13" fontStyle="plain" hasBackgroundColor="false" hasLineColor="false" height="22.33203125" modelName="internal" modelPosition="c" textColor="#000000" visible="true" width="20.0" x="0.0" y="-1.166015625">I</y:NodeLabel>
          <y:Shape type="diamond"/>
        </y:ShapeNode>
      </data>
      <data key="d1"/>
      <data key="d2"/>
    </node>
    <node id="n371">
      <data key="d0">
        <y:ShapeNode>
          <y:Geometry height="20.0" width="20.0" x="1280.0" y="4260.0"/>
          <y:Fill color="#FF0000" transparent="false"/>
          <y:BorderStyle hasColor="false" type="line" width="1.0"/>
          <y:NodeLabel alignment="center" autoSizePolicy="node_width" fontFamily="Arial Black" fontSize="13" fontStyle="plain" hasBackgroundColor="false" hasLineColor="false" height="22.33203125" modelName="internal" modelPosition="c" textColor="#000000" visible="true" width="20.0" x="0.0" y="-1.166015625">I</y:NodeLabel>
          <y:Shape type="diamond"/>
        </y:ShapeNode>
      </data>
      <data key="d1"/>
      <data key="d2"/>
    </node>
    <node id="n372">
      <data key="d0">
        <y:ShapeNode>
          <y:Geometry height="20.0" width="20.0" x="1730.0" y="2810.0"/>
          <y:Fill color="#00CC33" transparent="false"/>
          <y:BorderStyle hasColor="false" type="line" width="1.0"/>
          <y:NodeLabel alignment="center" autoSizePolicy="node_width" fontFamily="Arial Black" fontSize="13" fontStyle="plain" hasBackgroundColor="false" hasLineColor="false" height="22.33203125" modelName="internal" modelPosition="c" textColor="#000000" visible="true" width="20.0" x="0.0" y="-1.166015625">A</y:NodeLabel>
          <y:Shape type="diamond"/>
        </y:ShapeNode>
      </data>
      <data key="d1"/>
      <data key="d2"/>
    </node>
    <node id="n373">
      <data key="d0">
        <y:ShapeNode>
          <y:Geometry height="44.10307693481445" width="100.0" x="2740.0" y="-1952.0515384674072"/>
          <y:Fill color="#FFFF99" transparent="false"/>
          <y:BorderStyle color="#000000" type="line" width="1.0"/>
          <y:NodeLabel alignment="center" autoSizePolicy="node_width" fontFamily="Arial Black" fontSize="13" fontStyle="plain" hasBackgroundColor="false" hasLineColor="false" height="40.6640625" modelName="internal" modelPosition="c" textColor="#000000" visible="true" width="100.0" x="0.0" y="1.7195072174072266">IRF3:
IRF7</y:NodeLabel>
          <y:Shape type="roundrectangle"/>
        </y:ShapeNode>
      </data>
      <data key="d1"/>
      <data key="d2"/>
    </node>
    <node id="n374">
      <data key="d0">
        <y:ShapeNode>
          <y:Geometry height="38.93914031982422" width="100.0" x="2740.0" y="-1889.469570159912"/>
          <y:Fill color="#FFFF99" transparent="false"/>
          <y:BorderStyle color="#000000" type="line" width="1.0"/>
          <y:NodeLabel alignment="center" autoSizePolicy="node_width" fontFamily="Arial Black" fontSize="13" fontStyle="plain" hasBackgroundColor="false" hasLineColor="false" height="40.6640625" modelName="internal" modelPosition="c" textColor="#000000" visible="true" width="100.0" x="0.0" y="-0.8624610900878906">IRF3:
IRF3</y:NodeLabel>
          <y:Shape type="roundrectangle"/>
        </y:ShapeNode>
      </data>
      <data key="d1"/>
      <data key="d2"/>
    </node>
    <node id="n375">
      <data key="d0">
        <y:ShapeNode>
          <y:Geometry height="20.0" width="100.0" x="1500.0" y="-1800.0"/>
          <y:Fill color="#CCFFFF" transparent="false"/>
          <y:BorderStyle color="#000000" type="line" width="1.0"/>
          <y:NodeLabel alignment="center" autoSizePolicy="node_width" fontFamily="Arial Black" fontSize="13" fontStyle="plain" hasBackgroundColor="false" hasLineColor="false" height="22.33203125" modelName="internal" modelPosition="c" textColor="#000000" visible="true" width="100.0" x="0.0" y="-1.166015625">IRF3</y:NodeLabel>
          <y:Shape type="roundrectangle"/>
        </y:ShapeNode>
      </data>
      <data key="d1">http://www.ncbi.nlm.nih.gov/sites/entrez?Db=gene&amp;Cmd=ShowDetailView&amp;TermToSearch=3661&amp;ordinalpos=2&amp;itool=EntrezSystem2.PEntrez.Gene.Gene_ResultsPanel.Gene_RVDocSum</data>
      <data key="d2">IRF3 encodes interferon regulatory factor 3, a member of the interferon regulatory transcription 
factor (IRF) family. IRF3 is found in an inactive cytoplasmic form that upon serine/threonine 
phosphorylation forms a complex with CREBBP. This complex translocates to the nucleus and 
activates the transcription of interferons alpha and beta, as well as other interferon-induced 
genes.
"EntrezGene"</data>
    </node>
    <node id="n376">
      <data key="d0">
        <y:ShapeNode>
          <y:Geometry height="20.0" width="100.0" x="1570.0" y="-1930.0"/>
          <y:Fill color="#CCFFFF" transparent="false"/>
          <y:BorderStyle color="#000000" type="line" width="1.0"/>
          <y:NodeLabel alignment="center" autoSizePolicy="node_width" fontFamily="Arial Black" fontSize="13" fontStyle="plain" hasBackgroundColor="false" hasLineColor="false" height="22.33203125" modelName="internal" modelPosition="c" textColor="#000000" visible="true" width="100.0" x="0.0" y="-1.166015625">IRF7</y:NodeLabel>
          <y:Shape type="roundrectangle"/>
        </y:ShapeNode>
      </data>
      <data key="d1">http://www.ncbi.nlm.nih.gov/sites/entrez?Db=gene&amp;Cmd=ShowDetailView&amp;TermToSearch=3665&amp;ordinalpos=2&amp;itool=EntrezSystem2.PEntrez.Gene.Gene_ResultsPanel.Gene_RVDocSum</data>
      <data key="d2">IRF7 encodes interferon regulatory factor 7, a member of the interferon regulatory transcription 
factor (IRF) family. IRF7 has been shown to play a role in the transcriptional activation of 
virus-inducible cellular genes, including interferon beta chain genes. Inducible expression of IRF7 is largely restricted to lymphoid tissue. Multiple IRF7 transcript variants have been identified, although
 the functional consequences of these have not yet been established.
"EntrezGene"</data>
    </node>
    <node id="n377">
      <data key="d0">
        <y:ShapeNode>
          <y:Geometry height="20.0" width="100.0" x="1880.0" y="-1980.0"/>
          <y:Fill color="#CCFFFF" transparent="false"/>
          <y:BorderStyle color="#000000" type="line" width="1.0"/>
          <y:NodeLabel alignment="center" autoSizePolicy="node_width" fontFamily="Arial Black" fontSize="13" fontStyle="plain" hasBackgroundColor="false" hasLineColor="false" height="22.33203125" modelName="internal" modelPosition="c" textColor="#000000" visible="true" width="100.0" x="0.0" y="-1.166015625">IRF7 [P]</y:NodeLabel>
          <y:Shape type="roundrectangle"/>
        </y:ShapeNode>
      </data>
      <data key="d1"/>
      <data key="d2"/>
    </node>
    <node id="n378">
      <data key="d0">
        <y:ShapeNode>
          <y:Geometry height="20.0" width="100.0" x="1880.0" y="-1890.0"/>
          <y:Fill color="#CCFFFF" transparent="false"/>
          <y:BorderStyle color="#000000" type="line" width="1.0"/>
          <y:NodeLabel alignment="center" autoSizePolicy="node_width" fontFamily="Arial Black" fontSize="13" fontStyle="plain" hasBackgroundColor="false" hasLineColor="false" height="22.33203125" modelName="internal" modelPosition="c" textColor="#000000" visible="true" width="100.0" x="0.0" y="-1.166015625">IRF3 [P]</y:NodeLabel>
          <y:Shape type="roundrectangle"/>
        </y:ShapeNode>
      </data>
      <data key="d1"/>
      <data key="d2"/>
    </node>
    <node id="n379">
      <data key="d0">
        <y:ShapeNode>
          <y:Geometry height="20.0" width="20.0" x="1540.0" y="-1980.0"/>
          <y:Fill color="#F0FFFF" transparent="false"/>
          <y:BorderStyle color="#000000" type="line" width="1.0"/>
          <y:NodeLabel alignment="center" autoSizePolicy="node_width" fontFamily="Arial Black" fontSize="13" fontStyle="plain" hasBackgroundColor="false" hasLineColor="false" height="22.33203125" modelName="internal" modelPosition="c" textColor="#000000" visible="true" width="20.0" x="0.0" y="-1.166015625">P</y:NodeLabel>
          <y:Shape type="ellipse"/>
        </y:ShapeNode>
      </data>
      <data key="d1"/>
      <data key="d2">16214811</data>
    </node>
    <node id="n380">
      <data key="d0">
        <y:ShapeNode>
          <y:Geometry height="20.0" width="20.0" x="1540.0" y="-1890.0"/>
          <y:Fill color="#F0FFFF" transparent="false"/>
          <y:BorderStyle color="#000000" type="line" width="1.0"/>
          <y:NodeLabel alignment="center" autoSizePolicy="node_width" fontFamily="Arial Black" fontSize="13" fontStyle="plain" hasBackgroundColor="false" hasLineColor="false" height="22.33203125" modelName="internal" modelPosition="c" textColor="#000000" visible="true" width="20.0" x="0.0" y="-1.166015625">P</y:NodeLabel>
          <y:Shape type="ellipse"/>
        </y:ShapeNode>
      </data>
      <data key="d1"/>
      <data key="d2"/>
    </node>
    <node id="n381">
      <data key="d0">
        <y:ShapeNode>
          <y:Geometry height="20.0" width="20.0" x="2040.0" y="-1940.0"/>
          <y:Fill color="#FFFF99" transparent="false"/>
          <y:BorderStyle color="#000000" type="line" width="1.0"/>
          <y:NodeLabel alignment="center" autoSizePolicy="node_width" fontFamily="Arial Black" fontSize="13" fontStyle="plain" hasBackgroundColor="false" hasLineColor="false" height="22.33203125" modelName="internal" modelPosition="c" textColor="#000000" visible="true" width="20.0" x="0.0" y="-1.166015625">B</y:NodeLabel>
          <y:Shape type="ellipse"/>
        </y:ShapeNode>
      </data>
      <data key="d1"/>
      <data key="d2"/>
    </node>
    <node id="n382">
      <data key="d0">
        <y:ShapeNode>
          <y:Geometry height="38.93914031982422" width="100.0" x="2740.0" y="-2009.469570159912"/>
          <y:Fill color="#FFFF99" transparent="false"/>
          <y:BorderStyle color="#000000" type="line" width="1.0"/>
          <y:NodeLabel alignment="center" autoSizePolicy="node_width" fontFamily="Arial Black" fontSize="13" fontStyle="plain" hasBackgroundColor="false" hasLineColor="false" height="40.6640625" modelName="internal" modelPosition="c" textColor="#000000" visible="true" width="100.0" x="0.0" y="-0.8624610900878906">IRF7:
IRF7</y:NodeLabel>
          <y:Shape type="roundrectangle"/>
        </y:ShapeNode>
      </data>
      <data key="d1"/>
      <data key="d2"/>
    </node>
    <node id="n383">
      <data key="d0">
        <y:ShapeNode>
          <y:Geometry height="20.0" width="20.0" x="140.0" y="8710.0"/>
          <y:Fill color="#FFFF99" transparent="false"/>
          <y:BorderStyle color="#000000" type="line" width="1.0"/>
          <y:NodeLabel alignment="center" autoSizePolicy="node_width" fontFamily="Arial Black" fontSize="13" fontStyle="plain" hasBackgroundColor="false" hasLineColor="false" height="22.33203125" modelName="internal" modelPosition="c" textColor="#000000" visible="true" width="20.0" x="0.0" y="-1.166015625">B</y:NodeLabel>
          <y:Shape type="ellipse"/>
        </y:ShapeNode>
      </data>
      <data key="d1"/>
      <data key="d2"/>
    </node>
    <node id="n384">
      <data key="d0">
        <y:ShapeNode>
          <y:Geometry height="20.0" width="20.0" x="920.0" y="-1890.0"/>
          <y:Fill color="#CC99FF" transparent="false"/>
          <y:BorderStyle color="#000000" type="line" width="1.0"/>
          <y:NodeLabel alignment="center" autoSizePolicy="node_width" fontFamily="Arial Black" fontSize="12" fontStyle="plain" hasBackgroundColor="false" hasLineColor="false" height="20.921875" modelName="internal" modelPosition="c" textColor="#000000" visible="true" width="23.330078125" x="-1.6650390625" y="-0.4609375">OR</y:NodeLabel>
          <y:Shape type="ellipse"/>
        </y:ShapeNode>
      </data>
      <data key="d1"/>
      <data key="d2"/>
    </node>
    <node id="n385">
      <data key="d0">
        <y:ShapeNode>
          <y:Geometry height="20.0" width="20.0" x="2040.0" y="-2000.0"/>
          <y:Fill color="#FFFF99" transparent="false"/>
          <y:BorderStyle color="#000000" type="line" width="1.0"/>
          <y:NodeLabel alignment="center" autoSizePolicy="node_width" fontFamily="Arial Black" fontSize="13" fontStyle="plain" hasBackgroundColor="false" hasLineColor="false" height="22.33203125" modelName="internal" modelPosition="c" textColor="#000000" visible="true" width="20.0" x="0.0" y="-1.166015625">O</y:NodeLabel>
          <y:Shape type="ellipse"/>
        </y:ShapeNode>
      </data>
      <data key="d1"/>
      <data key="d2"/>
    </node>
    <node id="n386">
      <data key="d0">
        <y:ShapeNode>
          <y:Geometry height="20.0" width="20.0" x="2040.0" y="-1880.0"/>
          <y:Fill color="#FFFF99" transparent="false"/>
          <y:BorderStyle color="#000000" type="line" width="1.0"/>
          <y:NodeLabel alignment="center" autoSizePolicy="node_width" fontFamily="Arial Black" fontSize="13" fontStyle="plain" hasBackgroundColor="false" hasLineColor="false" height="22.33203125" modelName="internal" modelPosition="c" textColor="#000000" visible="true" width="20.0" x="0.0" y="-1.166015625">O</y:NodeLabel>
          <y:Shape type="ellipse"/>
        </y:ShapeNode>
      </data>
      <data key="d1"/>
      <data key="d2"/>
    </node>
    <node id="n387">
      <data key="d0">
        <y:ShapeNode>
          <y:Geometry height="20.0" width="20.0" x="1090.0" y="-1890.0"/>
          <y:Fill color="#CC99FF" transparent="false"/>
          <y:BorderStyle color="#CC99FF" type="line" width="1.0"/>
          <y:NodeLabel alignment="center" autoSizePolicy="node_width" fontFamily="Arial Black" fontSize="13" fontStyle="plain" hasBackgroundColor="false" hasLineColor="false" height="22.33203125" modelName="internal" modelPosition="c" textColor="#000000" visible="true" width="20.0" x="0.0" y="-1.166015625">C</y:NodeLabel>
          <y:Shape type="diamond"/>
        </y:ShapeNode>
      </data>
      <data key="d1"/>
      <data key="d2">16214811</data>
    </node>
    <node id="n388">
      <data key="d0">
        <y:ShapeNode>
          <y:Geometry height="20.0" width="20.0" x="2210.0" y="-3250.0"/>
          <y:Fill color="#FFFF99" transparent="false"/>
          <y:BorderStyle color="#000000" type="line" width="1.0"/>
          <y:NodeLabel alignment="center" autoSizePolicy="node_width" fontFamily="Arial Black" fontSize="13" fontStyle="plain" hasBackgroundColor="false" hasLineColor="false" height="22.33203125" modelName="internal" modelPosition="c" textColor="#000000" visible="true" width="20.0" x="0.0" y="-1.166015625">O</y:NodeLabel>
          <y:Shape type="ellipse"/>
        </y:ShapeNode>
      </data>
      <data key="d1"/>
      <data key="d2"/>
    </node>
    <node id="n389">
      <data key="d0">
        <y:ShapeNode>
          <y:Geometry height="20.0" width="20.0" x="420.0" y="-3030.0"/>
          <y:Fill color="#CC99FF" transparent="false"/>
          <y:BorderStyle color="#000000" type="line" width="1.0"/>
          <y:NodeLabel alignment="center" autoSizePolicy="node_width" fontFamily="Arial Black" fontSize="12" fontStyle="plain" hasBackgroundColor="false" hasLineColor="false" height="20.921875" modelName="internal" modelPosition="c" textColor="#000000" visible="true" width="23.330078125" x="-1.6650390625" y="-0.4609375">OR</y:NodeLabel>
          <y:Shape type="ellipse"/>
        </y:ShapeNode>
      </data>
      <data key="d1"/>
      <data key="d2"/>
    </node>
    <node id="n390">
      <data key="d0">
        <y:ShapeNode>
          <y:Geometry height="20.0" width="20.0" x="180.0" y="-3120.0"/>
          <y:Fill color="#FFFFFF" color2="#FFFFFF" transparent="false"/>
          <y:BorderStyle color="#000000" type="line" width="1.0"/>
          <y:NodeLabel alignment="center" autoSizePolicy="node_width" fontFamily="Arial Black" fontSize="11" fontStyle="plain" hasBackgroundColor="false" hasLineColor="false" height="19.51171875" modelName="internal" modelPosition="c" textColor="#000000" visible="true" width="20.5" x="-0.25" y="0.244140625">AP</y:NodeLabel>
          <y:Shape type="ellipse"/>
        </y:ShapeNode>
      </data>
      <data key="d1"/>
      <data key="d2"/>
    </node>
    <node id="n391">
      <data key="d0">
        <y:ShapeNode>
          <y:Geometry height="20.0" width="20.0" x="180.0" y="-2920.0"/>
          <y:Fill color="#FFFFFF" color2="#FFFFFF" transparent="false"/>
          <y:BorderStyle color="#000000" type="line" width="1.0"/>
          <y:NodeLabel alignment="center" autoSizePolicy="node_width" fontFamily="Arial Black" fontSize="11" fontStyle="plain" hasBackgroundColor="false" hasLineColor="false" height="19.51171875" modelName="internal" modelPosition="c" textColor="#000000" visible="true" width="20.5" x="-0.25" y="0.244140625">AP</y:NodeLabel>
          <y:Shape type="ellipse"/>
        </y:ShapeNode>
      </data>
      <data key="d1"/>
      <data key="d2"/>
    </node>
    <node id="n392">
      <data key="d0">
        <y:ShapeNode>
          <y:Geometry height="20.0" width="100.0" x="320.0" y="-2100.0"/>
          <y:Fill color="#CCFFFF" transparent="false"/>
          <y:BorderStyle color="#000000" type="line" width="1.0"/>
          <y:NodeLabel alignment="center" autoSizePolicy="node_width" fontFamily="Arial Black" fontSize="13" fontStyle="plain" hasBackgroundColor="false" hasLineColor="false" height="22.33203125" modelName="internal" modelPosition="c" textColor="#000000" visible="true" width="100.0" x="0.0" y="-1.166015625">IFNGR1</y:NodeLabel>
          <y:Shape type="roundrectangle"/>
        </y:ShapeNode>
      </data>
      <data key="d1">http://www.ncbi.nlm.nih.gov/sites/entrez?Db=gene&amp;Cmd=ShowDetailView&amp;TermToSearch=3459&amp;ordinalpos=1&amp;itool=EntrezSystem2.PEntrez.Gene.Gene_ResultsPanel.Gene_RVDocSum</data>
      <data key="d2">This gene (IFNGR1) encodes the ligand-binding chain (alpha) of the gamma interferon receptor. 
Human interferon-gamma receptor is a heterodimer of IFNGR1 and IFNGR2. A genetic variation in 
IFNGR1 is associated with susceptibility to Helicobacter pylori infection. In addition, defects in 
IFNGR1 are a cause of mendelian susceptibility to mycobacterial disease, also known as familial 
disseminated atypical mycobacterial infection.
"EntrezGene"</data>
    </node>
    <node id="n393">
      <data key="d0">
        <y:ShapeNode>
          <y:Geometry height="20.0" width="100.0" x="320.0" y="-2040.0"/>
          <y:Fill color="#CCFFFF" transparent="false"/>
          <y:BorderStyle color="#000000" type="line" width="1.0"/>
          <y:NodeLabel alignment="center" autoSizePolicy="node_width" fontFamily="Arial Black" fontSize="13" fontStyle="plain" hasBackgroundColor="false" hasLineColor="false" height="22.33203125" modelName="internal" modelPosition="c" textColor="#000000" visible="true" width="100.0" x="0.0" y="-1.166015625">JAK2</y:NodeLabel>
          <y:Shape type="roundrectangle"/>
        </y:ShapeNode>
      </data>
      <data key="d1">http://www.ncbi.nlm.nih.gov/sites/entrez?Db=gene&amp;Cmd=ShowDetailView&amp;TermToSearch=3717&amp;ordinalpos=3&amp;itool=EntrezSystem2.PEntrez.Gene.Gene_ResultsPanel.Gene_RVDocSum</data>
      <data key="d2">This gene product is a protein tyrosine kinase involved in a specific subset of cytokine receptor 
signaling pathways. It has been found to be constituitively associated with the prolactin receptor 
and is required for responses to gamma interferon. Mice that do not express an active protein for 
this gene exhibit embryonic lethality associated with the absence of definitive erythropoiesis.
"EntrezGene"</data>
    </node>
    <node id="n394">
      <data key="d0">
        <y:ShapeNode>
          <y:Geometry height="20.0" width="100.0" x="260.0" y="-2980.0"/>
          <y:Fill color="#CCFFFF" transparent="false"/>
          <y:BorderStyle color="#000000" type="line" width="1.0"/>
          <y:NodeLabel alignment="center" autoSizePolicy="node_width" fontFamily="Arial Black" fontSize="13" fontStyle="plain" hasBackgroundColor="false" hasLineColor="false" height="22.33203125" modelName="internal" modelPosition="c" textColor="#000000" visible="true" width="100.0" x="0.0" y="-1.166015625">JAK1</y:NodeLabel>
          <y:Shape type="roundrectangle"/>
        </y:ShapeNode>
      </data>
      <data key="d1">http://www.ncbi.nlm.nih.gov/sites/entrez?Db=gene&amp;Cmd=ShowDetailView&amp;TermToSearch=3716&amp;ordinalpos=4&amp;itool=EntrezSystem2.PEntrez.Gene.Gene_ResultsPanel.Gene_RVDocSum</data>
      <data key="d2">Janus kinase 1 (JAK1), is a member of a new class of protein-tyrosine kinases (PTK) characterized 
by the presence of a second phosphotransferase-related domain immediately N-terminal to the PTK 
domain. The second phosphotransferase domain bears all the hallmarks of a protein kinase, 
although its structure differs significantly from that of the PTK and threonine/serine kinase family 
members. JAK1 is a large, widely expressed membrane-associated phosphoprotein. JAK1 is involved
 in the interferon-alpha/beta and -gamma signal transduction pathways. The reciprocal 
interdependence between JAK1 and TYK2 activities in the interferon-alpha pathway, and between 
JAK1 and JAK2 in the interferon-gamma pathway, may reflect a requirement for these kinases in 
the correct assembly of interferon receptor complexes. These kinases couple cytokine ligand binding
 to tyrosine phosphorylation of various known signaling proteins and of a unique family of 
transcription factors termed the signal transducers and activators of transcription, or STATs.
"EntrezGene"</data>
    </node>
    <node id="n395">
      <data key="d0">
        <y:ShapeNode>
          <y:Geometry height="20.0" width="100.0" x="260.0" y="-3070.0"/>
          <y:Fill color="#CCFFFF" transparent="false"/>
          <y:BorderStyle color="#000000" type="line" width="1.0"/>
          <y:NodeLabel alignment="center" autoSizePolicy="node_width" fontFamily="Arial Black" fontSize="13" fontStyle="plain" hasBackgroundColor="false" hasLineColor="false" height="22.33203125" modelName="internal" modelPosition="c" textColor="#000000" visible="true" width="100.0" x="0.0" y="-1.166015625">IFNAR1</y:NodeLabel>
          <y:Shape type="roundrectangle"/>
        </y:ShapeNode>
      </data>
      <data key="d1">http://www.ncbi.nlm.nih.gov/sites/entrez?Db=gene&amp;Cmd=ShowDetailView&amp;TermToSearch=3454&amp;ordinalpos=1&amp;itool=EntrezSystem2.PEntrez.Gene.Gene_ResultsPanel.Gene_RVDocSum</data>
      <data key="d2">The protein encoded by this gene is a type I membrane protein that forms one of the two chains of 
a receptor for interferons alpha and beta. Binding and activation of the receptor stimulates Janus 
protein kinases, which in turn phosphorylate several proteins, including STAT1 and STAT2. The 
encoded protein also functions as an antiviral factor.
"EntrezGene"</data>
    </node>
    <node id="n396">
      <data key="d0">
        <y:ShapeNode>
          <y:Geometry height="20.0" width="100.0" x="260.0" y="-3040.0"/>
          <y:Fill color="#CCFFFF" transparent="false"/>
          <y:BorderStyle color="#000000" type="line" width="1.0"/>
          <y:NodeLabel alignment="center" autoSizePolicy="node_width" fontFamily="Arial Black" fontSize="13" fontStyle="plain" hasBackgroundColor="false" hasLineColor="false" height="22.33203125" modelName="internal" modelPosition="c" textColor="#000000" visible="true" width="100.0" x="0.0" y="-1.166015625">TYK2</y:NodeLabel>
          <y:Shape type="roundrectangle"/>
        </y:ShapeNode>
      </data>
      <data key="d1">http://www.ncbi.nlm.nih.gov/sites/entrez?Db=gene&amp;Cmd=ShowDetailView&amp;TermToSearch=7297&amp;ordinalpos=2&amp;itool=EntrezSystem2.PEntrez.Gene.Gene_ResultsPanel.Gene_RVDocSum</data>
      <data key="d2">This gene encodes a member of the tyrosine kinase and, more specifically, the Janus kinases (JAKs)
 protein families. This protein associates with the cytoplasmic domain of type I and type II cytokine 
receptors and promulgate cytokine signals by phosphorylating receptor subunits. It is also 
component of both the type I and type III interferon signaling pathways. As such, it may play a 
role in anti-viral immunity. A mutation in this gene has been associated with hyperimmunoglobulin E 
syndrome (HIES) - a primary immunodeficiency characterized by elevated serum immunoglobulin E. 
[provided by RefSeq]</data>
    </node>
    <node id="n397">
      <data key="d0">
        <y:ShapeNode>
          <y:Geometry height="20.0" width="20.0" x="760.0" y="-1980.0"/>
          <y:Fill color="#CC99FF" transparent="false"/>
          <y:BorderStyle color="#CC99FF" type="line" width="1.0"/>
          <y:NodeLabel alignment="center" autoSizePolicy="node_width" fontFamily="Arial Black" fontSize="13" fontStyle="plain" hasBackgroundColor="false" hasLineColor="false" height="22.33203125" modelName="internal" modelPosition="c" textColor="#000000" visible="true" width="20.0" x="0.0" y="-1.166015625">C</y:NodeLabel>
          <y:Shape type="diamond"/>
        </y:ShapeNode>
      </data>
      <data key="d1"/>
      <data key="d2"/>
    </node>
    <node id="n398">
      <data key="d0">
        <y:ShapeNode>
          <y:Geometry height="20.0" width="100.0" x="440.0" y="-1970.0"/>
          <y:Fill color="#CCFFFF" transparent="false"/>
          <y:BorderStyle color="#000000" type="line" width="1.0"/>
          <y:NodeLabel alignment="center" autoSizePolicy="node_width" fontFamily="Arial Black" fontSize="13" fontStyle="plain" hasBackgroundColor="false" hasLineColor="false" height="22.33203125" modelName="internal" modelPosition="c" textColor="#000000" visible="true" width="100.0" x="0.0" y="-1.166015625">SOCS1</y:NodeLabel>
          <y:Shape type="roundrectangle"/>
        </y:ShapeNode>
      </data>
      <data key="d1">http://www.ncbi.nlm.nih.gov/sites/entrez?Db=gene&amp;Cmd=ShowDetailView&amp;TermToSearch=8651&amp;ordinalpos=1&amp;itool=EntrezSystem2.PEntrez.Gene.Gene_ResultsPanel.Gene_RVDocSum</data>
      <data key="d2">This gene encodes a member of the STAT-induced STAT inhibitor (SSI), also known as suppressor of
 cytokine signaling (SOCS), family. SSI family members are cytokine-inducible negative regulators of 
cytokine signaling. The expression of this gene can be induced by a subset of cytokines, including 
IL2, IL3 erythropoietin (EPO), CSF2/GM-CSF, and interferon (IFN)-gamma. The protein encoded by 
this gene functions downstream of cytokine receptors, and takes part in a negative feedback loop 
to attenuate cytokine signaling. Knockout studies in mice suggested the role of this gene as a 
modulator of IFN-gamma action, which is required for normal postnatal growth and survival. 
[provided by RefSeq]</data>
    </node>
    <node id="n399">
      <data key="d0">
        <y:ShapeNode>
          <y:Geometry height="20.0" width="100.0" x="440.0" y="-2020.0"/>
          <y:Fill color="#CCFFFF" transparent="false"/>
          <y:BorderStyle color="#000000" type="line" width="1.0"/>
          <y:NodeLabel alignment="center" autoSizePolicy="node_width" fontFamily="Arial Black" fontSize="13" fontStyle="plain" hasBackgroundColor="false" hasLineColor="false" height="22.33203125" modelName="internal" modelPosition="c" textColor="#000000" visible="true" width="100.0" x="0.0" y="-1.166015625">SOCS3</y:NodeLabel>
          <y:Shape type="roundrectangle"/>
        </y:ShapeNode>
      </data>
      <data key="d1">http://www.ncbi.nlm.nih.gov/sites/entrez?Db=gene&amp;Cmd=ShowDetailView&amp;TermToSearch=9021&amp;ordinalpos=1&amp;itool=EntrezSystem2.PEntrez.Gene.Gene_ResultsPanel.Gene_RVDocSum</data>
      <data key="d2">This gene encodes a member of the STAT-induced STAT inhibitor (SSI), also known as suppressor of
 cytokine signaling (SOCS), family. SSI family members are cytokine-inducible negative regulators of 
cytokine signaling. The expression of this gene is induced by various cytokines, including IL6, IL10, 
and interferon (IFN)-gamma. The protein encoded by this gene can bind to JAK2 kinase, and inhibit 
the activity of JAK2 kinase. Studies of the mouse counterpart of this gene suggested the roles of 
this gene in the negative regulation of fetal liver hematopoiesis, and placental development. 
[provided by RefSeq]</data>
    </node>
    <node id="n400">
      <data key="d0">
        <y:ShapeNode>
          <y:Geometry height="20.0" width="100.0" x="440.0" y="-1930.0"/>
          <y:Fill color="#CCFFFF" transparent="false"/>
          <y:BorderStyle color="#000000" type="line" width="1.0"/>
          <y:NodeLabel alignment="center" autoSizePolicy="node_width" fontFamily="Arial Black" fontSize="13" fontStyle="plain" hasBackgroundColor="false" hasLineColor="false" height="22.33203125" modelName="internal" modelPosition="c" textColor="#000000" visible="true" width="100.0" x="0.0" y="-1.166015625">PTPN2</y:NodeLabel>
          <y:Shape type="roundrectangle"/>
        </y:ShapeNode>
      </data>
      <data key="d1">http://www.ncbi.nlm.nih.gov/sites/entrez?Db=gene&amp;Cmd=ShowDetailView&amp;TermToSearch=5771&amp;ordinalpos=1&amp;itool=EntrezSystem2.PEntrez.Gene.Gene_ResultsPanel.Gene_RVDocSum</data>
      <data key="d2">The protein encoded by this gene is a member of the protein tyrosine phosphatase (PTP) family. 
Members of the PTP family share a highly conserved catalytic motif, which is essential for the 
catalytic activity. PTPs are known to be signaling molecules that regulate a variety of cellular 
processes including cell growth, differentiation, mitotic cycle, and oncogenic transformation. 
Epidermal growth factor receptor and the adaptor protein Shc were reported to be substrates of 
this PTP, which suggested the roles in growth factor mediated cell signaling. Three alternatively 
spliced variants of this gene, which encode isoforms differing at their extreme C-termini, have been 
described. The different C-termini are thought to determine the substrate specificity, as well as the 
cellular localization of the isoforms. Two highly related but distinctly processed pseudogenes that 
localize to distinct chromosomes have been reported.
"EntrezGene"</data>
    </node>
    <node id="n401">
      <data key="d0">
        <y:ShapeNode>
          <y:Geometry height="20.0" width="20.0" x="390.0" y="-2000.0"/>
          <y:Fill color="#CC99FF" transparent="false"/>
          <y:BorderStyle color="#000000" type="line" width="1.0"/>
          <y:NodeLabel alignment="center" autoSizePolicy="node_width" fontFamily="Arial Black" fontSize="12" fontStyle="plain" hasBackgroundColor="false" hasLineColor="false" height="20.921875" modelName="internal" modelPosition="c" textColor="#000000" visible="true" width="23.330078125" x="-1.6650390625" y="-0.4609375">OR</y:NodeLabel>
          <y:Shape type="ellipse"/>
        </y:ShapeNode>
      </data>
      <data key="d1"/>
      <data key="d2"/>
    </node>
    <node id="n402">
      <data key="d0">
        <y:ShapeNode>
          <y:Geometry height="20.0" width="20.0" x="180.0" y="-2000.0"/>
          <y:Fill color="#FFFFFF" color2="#FFFFFF" transparent="false"/>
          <y:BorderStyle color="#000000" type="line" width="1.0"/>
          <y:NodeLabel alignment="center" autoSizePolicy="node_width" fontFamily="Arial Black" fontSize="11" fontStyle="plain" hasBackgroundColor="false" hasLineColor="false" height="19.51171875" modelName="internal" modelPosition="c" textColor="#000000" visible="true" width="20.5" x="-0.25" y="0.244140625">AP</y:NodeLabel>
          <y:Shape type="ellipse"/>
        </y:ShapeNode>
      </data>
      <data key="d1"/>
      <data key="d2"/>
    </node>
    <node id="n403">
      <data key="d0">
        <y:ShapeNode>
          <y:Geometry height="20.0" width="20.0" x="290.0" y="-1930.0"/>
          <y:Fill color="#CC99FF" transparent="false"/>
          <y:BorderStyle color="#CC99FF" type="line" width="1.0"/>
          <y:NodeLabel alignment="center" autoSizePolicy="node_width" fontFamily="Arial Black" fontSize="13" fontStyle="plain" hasBackgroundColor="false" hasLineColor="false" height="22.33203125" modelName="internal" modelPosition="c" textColor="#000000" visible="true" width="20.0" x="0.0" y="-1.166015625">C</y:NodeLabel>
          <y:Shape type="diamond"/>
        </y:ShapeNode>
      </data>
      <data key="d1"/>
      <data key="d2"/>
    </node>
    <node id="n404">
      <data key="d0">
        <y:ShapeNode>
          <y:Geometry height="20.0" width="20.0" x="290.0" y="-2000.0"/>
          <y:Fill color="#FF0000" transparent="false"/>
          <y:BorderStyle hasColor="false" type="line" width="1.0"/>
          <y:NodeLabel alignment="center" autoSizePolicy="node_width" fontFamily="Arial Black" fontSize="13" fontStyle="plain" hasBackgroundColor="false" hasLineColor="false" height="22.33203125" modelName="internal" modelPosition="c" textColor="#000000" visible="true" width="20.0" x="0.0" y="-1.166015625">I</y:NodeLabel>
          <y:Shape type="diamond"/>
        </y:ShapeNode>
      </data>
      <data key="d1"/>
      <data key="d2"/>
    </node>
    <node id="n405">
      <data key="d0">
        <y:ShapeNode>
          <y:Geometry height="20.0" width="20.0" x="180.0" y="-1930.0"/>
          <y:Fill color="#FFFFFF" transparent="false"/>
          <y:BorderStyle color="#000000" type="line" width="1.0"/>
          <y:NodeLabel alignment="center" autoSizePolicy="node_width" fontFamily="Arial Black" fontSize="11" fontStyle="plain" hasBackgroundColor="false" hasLineColor="false" height="19.51171875" modelName="internal" modelPosition="c" textColor="#000000" visible="true" width="20.0" x="0.0" y="0.244140625">-P</y:NodeLabel>
          <y:Shape type="ellipse"/>
        </y:ShapeNode>
      </data>
      <data key="d1"/>
      <data key="d2"/>
    </node>
    <node id="n406">
      <data key="d0">
        <y:ShapeNode>
          <y:Geometry height="20.0" width="100.0" x="320.0" y="-2070.0"/>
          <y:Fill color="#CCFFFF" transparent="false"/>
          <y:BorderStyle color="#000000" type="line" width="1.0"/>
          <y:NodeLabel alignment="center" autoSizePolicy="node_width" fontFamily="Arial Black" fontSize="13" fontStyle="plain" hasBackgroundColor="false" hasLineColor="false" height="22.33203125" modelName="internal" modelPosition="c" textColor="#000000" visible="true" width="100.0" x="0.0" y="-1.166015625">IFNGR2</y:NodeLabel>
          <y:Shape type="roundrectangle"/>
        </y:ShapeNode>
      </data>
      <data key="d1">http://www.ncbi.nlm.nih.gov/sites/entrez?Db=gene&amp;Cmd=ShowDetailView&amp;TermToSearch=3460&amp;ordinalpos=1&amp;itool=EntrezSystem2.PEntrez.Gene.Gene_ResultsPanel.Gene_RVDocSum</data>
      <data key="d2">This gene (IFNGR2) encodes the non-ligand-binding beta chain of the gamma interferon receptor. 
Human interferon-gamma receptor is a heterodimer of IFNGR1 and IFNGR2. Defects in IFNGR2 are 
a cause of mendelian susceptibility to mycobacterial disease (MSMD), also known as familial 
disseminated atypical mycobacterial infection. MSMD is a genetically heterogeneous disease with 
autosomal recessive, autosomal dominant or X-linked inheritance.
"EntrezGene"</data>
    </node>
    <node id="n407">
      <data key="d0">
        <y:ShapeNode>
          <y:Geometry height="20.0" width="20.0" x="170.0" y="-2070.0"/>
          <y:Fill color="#FFFF99" transparent="false"/>
          <y:BorderStyle color="#000000" type="line" width="1.0"/>
          <y:NodeLabel alignment="center" autoSizePolicy="node_width" fontFamily="Arial Black" fontSize="13" fontStyle="plain" hasBackgroundColor="false" hasLineColor="false" height="22.33203125" modelName="internal" modelPosition="c" textColor="#000000" visible="true" width="20.0" x="0.0" y="-1.166015625">B</y:NodeLabel>
          <y:Shape type="ellipse"/>
        </y:ShapeNode>
      </data>
      <data key="d1"/>
      <data key="d2"/>
    </node>
    <node id="n408">
      <data key="d0">
        <y:ShapeNode>
          <y:Geometry height="20.0" width="20.0" x="180.0" y="-3020.0"/>
          <y:Fill color="#FFFF99" transparent="false"/>
          <y:BorderStyle color="#000000" type="line" width="1.0"/>
          <y:NodeLabel alignment="center" autoSizePolicy="node_width" fontFamily="Arial Black" fontSize="13" fontStyle="plain" hasBackgroundColor="false" hasLineColor="false" height="22.33203125" modelName="internal" modelPosition="c" textColor="#000000" visible="true" width="20.0" x="0.0" y="-1.166015625">B</y:NodeLabel>
          <y:Shape type="ellipse"/>
        </y:ShapeNode>
      </data>
      <data key="d1"/>
      <data key="d2"/>
    </node>
    <node id="n409">
      <data key="d0">
        <y:ShapeNode>
          <y:Geometry height="20.0" width="100.0" x="260.0" y="-3010.0"/>
          <y:Fill color="#CCFFFF" transparent="false"/>
          <y:BorderStyle color="#000000" type="line" width="1.0"/>
          <y:NodeLabel alignment="center" autoSizePolicy="node_width" fontFamily="Arial Black" fontSize="13" fontStyle="plain" hasBackgroundColor="false" hasLineColor="false" height="22.33203125" modelName="internal" modelPosition="c" textColor="#000000" visible="true" width="100.0" x="0.0" y="-1.166015625">IFNAR2</y:NodeLabel>
          <y:Shape type="roundrectangle"/>
        </y:ShapeNode>
      </data>
      <data key="d1">http://www.ncbi.nlm.nih.gov/sites/entrez?Db=gene&amp;Cmd=ShowDetailView&amp;TermToSearch=3455&amp;ordinalpos=1&amp;itool=EntrezSystem2.PEntrez.Gene.Gene_ResultsPanel.Gene_RVDocSum</data>
      <data key="d2">The protein encoded by this gene is a type I membrane protein that forms one of the two chains of 
a receptor for interferons alpha and beta. Binding and activation of the receptor stimulates Janus 
protein kinases, which in turn phosphorylate several proteins, including STAT1 and STAT2. Multiple 
transcript variants encoding at least two different isoforms have been found for this gene.
"EntrezGene"</data>
    </node>
    <node id="n410">
      <data key="d0">
        <y:ShapeNode>
          <y:Geometry height="20.0" width="100.0" x="890.0" y="-3030.0"/>
          <y:Fill color="#CCFFFF" transparent="false"/>
          <y:BorderStyle color="#000000" type="line" width="1.0"/>
          <y:NodeLabel alignment="center" autoSizePolicy="node_width" fontFamily="Arial Black" fontSize="13" fontStyle="plain" hasBackgroundColor="false" hasLineColor="false" height="22.33203125" modelName="internal" modelPosition="c" textColor="#000000" visible="true" width="100.0" x="0.0" y="-1.166015625">STAT2 [P]</y:NodeLabel>
          <y:Shape type="roundrectangle"/>
        </y:ShapeNode>
      </data>
      <data key="d1"/>
      <data key="d2"/>
    </node>
    <node id="n411">
      <data key="d0">
        <y:ShapeNode>
          <y:Geometry height="20.0" width="100.0" x="710.0" y="-2930.0"/>
          <y:Fill color="#CCFFFF" transparent="false"/>
          <y:BorderStyle color="#000000" type="line" width="1.0"/>
          <y:NodeLabel alignment="center" autoSizePolicy="node_width" fontFamily="Arial Black" fontSize="13" fontStyle="plain" hasBackgroundColor="false" hasLineColor="false" height="22.33203125" modelName="internal" modelPosition="c" textColor="#000000" visible="true" width="100.0" x="0.0" y="-1.166015625">STAT2</y:NodeLabel>
          <y:Shape type="roundrectangle"/>
        </y:ShapeNode>
      </data>
      <data key="d1">http://www.ncbi.nlm.nih.gov/sites/entrez?Db=gene&amp;Cmd=ShowDetailView&amp;TermToSearch=6773&amp;ordinalpos=1&amp;itool=EntrezSystem2.PEntrez.Gene.Gene_ResultsPanel.Gene_RVDocSum</data>
      <data key="d2">The protein encoded by this gene is a member of the STAT protein family. In response to cytokines 
and growth factors, STAT family members are phosphorylated by the receptor associated kinases, 
and then form homo- or heterodimers that translocate to the cell nucleus where they act as 
transcription activators. In response to interferon (IFN), this protein forms a complex with STAT1 
and IFN regulatory factor family protein p48 (ISGF3G), in which this protein acts as a 
transactivator, but lacks the ability to bind DNA directly. Transcription adaptor P300/CBP 
(EP300/CREBBP) has been shown to interact specifically with this protein, which is thought to be 
involved in the process of blocking IFN-alpha response by adenovirus. [provided by RefSeq]</data>
    </node>
    <node id="n412">
      <data key="d0">
        <y:ShapeNode>
          <y:Geometry height="20.0" width="20.0" x="750.0" y="-3030.0"/>
          <y:Fill color="#F0FFFF" transparent="false"/>
          <y:BorderStyle color="#000000" type="line" width="1.0"/>
          <y:NodeLabel alignment="center" autoSizePolicy="node_width" fontFamily="Arial Black" fontSize="13" fontStyle="plain" hasBackgroundColor="false" hasLineColor="false" height="22.33203125" modelName="internal" modelPosition="c" textColor="#000000" visible="true" width="20.0" x="0.0" y="-1.166015625">P</y:NodeLabel>
          <y:Shape type="ellipse"/>
        </y:ShapeNode>
      </data>
      <data key="d1"/>
      <data key="d2"/>
    </node>
    <node id="n413">
      <data key="d0">
        <y:ShapeNode>
          <y:Geometry height="20.0" width="100.0" x="720.0" y="-2600.0"/>
          <y:Fill color="#CCFFFF" transparent="false"/>
          <y:BorderStyle color="#000000" type="line" width="1.0"/>
          <y:NodeLabel alignment="center" autoSizePolicy="node_width" fontFamily="Arial Black" fontSize="13" fontStyle="plain" hasBackgroundColor="false" hasLineColor="false" height="22.33203125" modelName="internal" modelPosition="c" textColor="#000000" visible="true" width="100.0" x="0.0" y="-1.166015625">STAT1</y:NodeLabel>
          <y:Shape type="roundrectangle"/>
        </y:ShapeNode>
      </data>
      <data key="d1">http://www.ncbi.nlm.nih.gov/sites/entrez?Db=gene&amp;Cmd=ShowDetailView&amp;TermToSearch=6772&amp;ordinalpos=1&amp;itool=EntrezSystem2.PEntrez.Gene.Gene_ResultsPanel.Gene_RVDocSum</data>
      <data key="d2">The protein encoded by this gene is a member of the STAT protein family. In response to cytokines 
and growth factors, STAT family members are phosphorylated by the receptor associated kinases, 
and then form homo- or heterodimers that translocate to the cell nucleus where they act as 
transcription activators. This protein can be activated by various ligands including interferon-alpha, 
interferon-gamma, EGF, PDGF and IL6. This protein mediates the expression of a variety of genes, 
which is thought to be important for cell viability in response to different cell stimuli and pathogens. 
Two alternatively spliced transcript variants encoding distinct isoforms have been described. 
[provided by RefSeq]</data>
    </node>
    <node id="n414">
      <data key="d0">
        <y:ShapeNode>
          <y:Geometry height="20.0" width="100.0" x="900.0" y="-2540.0"/>
          <y:Fill color="#CCFFFF" transparent="false"/>
          <y:BorderStyle color="#000000" type="line" width="1.0"/>
          <y:NodeLabel alignment="center" autoSizePolicy="node_width" fontFamily="Arial Black" fontSize="13" fontStyle="plain" hasBackgroundColor="false" hasLineColor="false" height="22.33203125" modelName="internal" modelPosition="c" textColor="#000000" visible="true" width="100.0" x="0.0" y="-1.166015625">STAT1 [P]</y:NodeLabel>
          <y:Shape type="roundrectangle"/>
        </y:ShapeNode>
      </data>
      <data key="d1"/>
      <data key="d2"/>
    </node>
    <node id="n415">
      <data key="d0">
        <y:ShapeNode>
          <y:Geometry height="20.0" width="20.0" x="1090.0" y="-3030.0"/>
          <y:Fill color="#FFFF99" transparent="false"/>
          <y:BorderStyle color="#000000" type="line" width="1.0"/>
          <y:NodeLabel alignment="center" autoSizePolicy="node_width" fontFamily="Arial Black" fontSize="13" fontStyle="plain" hasBackgroundColor="false" hasLineColor="false" height="22.33203125" modelName="internal" modelPosition="c" textColor="#000000" visible="true" width="20.0" x="0.0" y="-1.166015625">B</y:NodeLabel>
          <y:Shape type="ellipse"/>
        </y:ShapeNode>
      </data>
      <data key="d1"/>
      <data key="d2"/>
    </node>
    <node id="n416">
      <data key="d0">
        <y:ShapeNode>
          <y:Geometry height="20.0" width="20.0" x="760.0" y="-2540.0"/>
          <y:Fill color="#F0FFFF" transparent="false"/>
          <y:BorderStyle color="#000000" type="line" width="1.0"/>
          <y:NodeLabel alignment="center" autoSizePolicy="node_width" fontFamily="Arial Black" fontSize="13" fontStyle="plain" hasBackgroundColor="false" hasLineColor="false" height="22.33203125" modelName="internal" modelPosition="c" textColor="#000000" visible="true" width="20.0" x="0.0" y="-1.166015625">P</y:NodeLabel>
          <y:Shape type="ellipse"/>
        </y:ShapeNode>
      </data>
      <data key="d1"/>
      <data key="d2"/>
    </node>
    <node id="n417">
      <data key="d0">
        <y:ShapeNode>
          <y:Geometry height="20.0" width="20.0" x="630.0" y="-3030.0"/>
          <y:Fill color="#CC99FF" transparent="false"/>
          <y:BorderStyle color="#CC99FF" type="line" width="1.0"/>
          <y:NodeLabel alignment="center" autoSizePolicy="node_width" fontFamily="Arial Black" fontSize="13" fontStyle="plain" hasBackgroundColor="false" hasLineColor="false" height="22.33203125" modelName="internal" modelPosition="c" textColor="#000000" visible="true" width="20.0" x="0.0" y="-1.166015625">C</y:NodeLabel>
          <y:Shape type="diamond"/>
        </y:ShapeNode>
      </data>
      <data key="d1"/>
      <data key="d2"/>
    </node>
    <node id="n418">
      <data key="d0">
        <y:ShapeNode>
          <y:Geometry height="20.0" width="20.0" x="1090.0" y="-2540.0"/>
          <y:Fill color="#FFFF99" transparent="false"/>
          <y:BorderStyle color="#000000" type="line" width="1.0"/>
          <y:NodeLabel alignment="center" autoSizePolicy="node_width" fontFamily="Arial Black" fontSize="13" fontStyle="plain" hasBackgroundColor="false" hasLineColor="false" height="22.33203125" modelName="internal" modelPosition="c" textColor="#000000" visible="true" width="20.0" x="0.0" y="-1.166015625">O</y:NodeLabel>
          <y:Shape type="ellipse"/>
        </y:ShapeNode>
      </data>
      <data key="d1"/>
      <data key="d2"/>
    </node>
    <node id="n419">
      <data key="d0">
        <y:ShapeNode>
          <y:Geometry height="20.0" width="100.0" x="1510.0" y="-3190.0"/>
          <y:Fill color="#CCFFFF" transparent="false"/>
          <y:BorderStyle color="#000000" type="line" width="1.0"/>
          <y:NodeLabel alignment="center" autoSizePolicy="node_width" fontFamily="Arial Black" fontSize="13" fontStyle="plain" hasBackgroundColor="false" hasLineColor="false" height="22.33203125" modelName="internal" modelPosition="c" textColor="#000000" visible="true" width="100.0" x="0.0" y="-1.166015625">(PKA)</y:NodeLabel>
          <y:Shape type="roundrectangle"/>
        </y:ShapeNode>
      </data>
      <data key="d1"/>
      <data key="d2"/>
    </node>
    <node id="n420">
      <data key="d0">
        <y:ShapeNode>
          <y:Geometry height="20.0" width="100.0" x="1510.0" y="-3140.0"/>
          <y:Fill color="#CCFFFF" transparent="false"/>
          <y:BorderStyle color="#000000" type="line" width="1.0"/>
[truncated: 3,798,542 more chars]
