# Supplementary material for: Construction of a large scale integrated map of macrophage pathogen recognition and effector systems
Source: BMC Syst Biol. 2010 May 14;4:63. doi: 10.1186/1752-0509-4-63 (PMC2892459; doi:10.1186/1752-0509-4-63)
Supplement: Additional file 2 — List of Pathway Interactions and Supporting Publications. Interactions included in the pathway map are listed. Official HGNC (human gene nomenclature committee) gene symbols are used to name the interacting components and Entrez gene IDs are also provided. Interacting components are named as individual genes/proteins and also as they appear on the pathway where they may be interacting as part of a protein complex or with a modification (e.g. Phosphorylation). Interactions are described as they appear on the pathway, sub-cellular location and the NCBI-PubMed ID for supporting literature is provided. There are also columns to incorporate additional information (cell type, analytic method etc) where possible. [file 1752-0509-4-63-S2.XLS]

## Sheet: Interaction Sheet Jan
	Macrophage Pathway Molecular Interaction List and Supporting References (Raza et al. 2010)
	Interacting Partner 1				Interacting Partner 2				Interaction Type	Interaction Location	NCBI-PubMed ID	Species	Cell Type	Analytical Method	Additional Notes
Interaction No.	Official Gene Symbol	Gene ID	Interactant Type	Interactant as on map	Official Gene Symbol	Gene ID	Interactant Type	Interactant as on map							Interaction-description	Common aliases	Other information	Pathway	Sub-Pathway	Contributor
1	ATM	472	Protein	ATM[P]	IKBKG	4214	Protein	IKBKG[SU]	Binding	nucleus	16497931							NFKB		Ying Chen
	ATM	472	Protein	ATM[P]	IKBKG	4214	Protein	IKBKG[SU]	Binding	nucleus	16965765							NFKB		Ying Chen
2	ATM	472	Protein	ATM[P]	MAP3K?		Protein	MAP3K?	Phosphorylation	nucleus	16410802							NFKB		Ying Chen
	ATM	472	Protein	ATM[P]	TP53	7157	Protein	TP53	Phosphorylation	nucleus	9407038							NFKB		Ying Chen
3	ATM:ATM	472:472	Complex	ATM[P]:ATM[P]					Dissociation	nucleus	16622404							NFKB		Ying Chen
4	ATM:CHUK:IKBKB:IKBKG	472:1147:3551:4214:23085	Complex	ATM[P]:CHUK:IKBKB:IKBKG[P][Ub]:ERC1(ELKS)	NFKBIA	4792	Complex	NFKB1(p50):RELA:NFKBIA	Phosphorylation	cytoplasm	16965765							NFKB		Ying Chen
5	ATM:IKBKG	472:4214	Complex	ATM[P]:IKBKG[P][Ub]	CHUK	1147	Protein	CHUK	Binding	cytoplasm	16497931							NFKB		Ying Chen
6	ATM:IKBKG	472:4214	Complex	ATM[P]:IKBKG[P][Ub]	ERC1	23085	Protein	ERC1(ELKS)	Binding	cytoplasm	15218148							NFKB		Ying Chen
7	ATM:IKBKG	472:4214	Complex	ATM[P]:IKBKG[P][Ub]	ERC1	23085	Protein	ERC1(ELKS)	Binding	cytoplasm	16497931							NFKB		Ying Chen
8	ATM:IKBKG	472:4214	Complex	ATM[P]:IKBKG[P][Ub]	IKBKB	3551	Protein	IKBKB	Binding	cytoplasm	16497931							NFKB		Ying Chen
9	ATM:IKBKG	472:4214	Complex	ATM[P]:IKBKG[P][Ub]					Translocation	nucleustocytoplasm	16965765							NFKB		Ying Chen
10	BCL2	596	Gene	BCL2	NFKB1(p50):NFKB1(p50)	N/A	Complex	NFKB1(p50):NFKB1(p50)	Activation	nucleus	14668329							NFKB		Mike Chisholm
	BCL2	596	Gene	BCL2	NFKB1(p50):NFKB1(p50)	N/A	Complex	NFKB1(p50):NFKB1(p50)	Activation	nucleus	11567031							NFKB		Mike Chisholm
11	BCL2L1	598	Gene	BCL2L1	NFKB1(p50):RELB	N/A	Complex	NFKB1(p50):RELB	Activation	nucleus	17561400							NFKB		Mike Chisholm
12	BCL3	602	Protein	BCL3	NFKB1(p50):NFKB1(p50)	N/A	Complex	NFKB1(p50):NFKB1(p50)	Binding	nucleus	17561400							NFKB		Mike Chisholm
	BCL3	602	Protein	BCL3	NFKB1(p50):NFKB1(p50)	N/A	Complex	NFKB1(p50):NFKB1(p50)	Binding	nucleus	16513645							NFKB		Mike Chisholm
	BCL3	602	Protein	BCL3	NFKB1(p50):NFKB1(p50)	N/A	Complex	NFKB1(p50):NFKB1(p50)	Binding	nucleus	11931770							NFKB		Mike Chisholm
13	BCL3	602	Protein	BCL3	NFKB2(p52):NFKB2(p52)	N/A	Complex	NFKB2(p52):NFKB2(p52)	Binding	nucleus	15371334							NFKB		Mike Chisholm
	BCL3	602	Protein	BCL3	NFKB2(p52):NFKB2(p52)	N/A	Complex	NFKB2(p52):NFKB2(p52)	Binding	nucleus	17072322							NFKB		Mike Chisholm
	BCL3	602	Protein	BCL3	NFKB2(p52):NFKB2(p52)	N/A	Complex	NFKB2(p52):NFKB2(p52)	Binding	nucleus	15465827							NFKB		Mike Chisholm
	BCL3	602	Protein	BCL3	NFKB2(p52):NFKB2(p52)	N/A	Complex	NFKB2(p52):NFKB2(p52)	Binding	nucleus	14668329							NFKB		Mike Chisholm
	BCL3	602	Protein	BCL3	NFKB2(p52):NFKB2(p52)	N/A	Complex	NFKB2(p52):NFKB2(p52)	Binding	nucleus	16513645							NFKB		Mike Chisholm
	BCL3	602	Protein	BCL3	NFKB2(p52):NFKB2(p52)	N/A	Complex	NFKB2(p52):NFKB2(p52)	Binding	nucleus	9405619							NFKB		Mike Chisholm
	BCL3	602	Protein	BCL3	NFKB2(p52):NFKB2(p52)	N/A	Complex	NFKB2(p52):NFKB2(p52)	Binding	nucleus	17349209							NFKB		Mike Chisholm
	BCL3	602	Protein	BCL3	NFKB2(p52):NFKB2(p52)	N/A	Complex	NFKB2(p52):NFKB2(p52)	Binding	nucleus	10453354							NFKB		Mike Chisholm
14	BIRC3	330	Gene	BIRC3	NCOR2(SMRT):NFKB1(p50):RELA(p65)	N/A	Complex	NCOR2(SMRT):NFKB1(p50):RELA(p65)	Activation	nucleus	16846590							NFKB		Mike Chisholm
	BIRC3	330	Gene	BIRC3	NCOR2(SMRT):NFKB1(p50):RELA(p65)	N/A	Complex	NCOR2(SMRT):NFKB1(p50):RELA(p65)	Activation	nucleus	16382138							NFKB		Mike Chisholm
15	BIRC3	330	Gene	BIRC3	NFKB1(p50):NFKB1(p50)	N/A	Complex	NFKB1(p50):NFKB1(p50)	Inhibition	nucleus	16846590							NFKB		Mike Chisholm
	BIRC3	330	Gene	BIRC3	NFKB1(p50):NFKB1(p50)	N/A	Complex	NFKB1(p50):NFKB1(p50)	Inhibition	nucleus	16382138							NFKB		Mike Chisholm
16	CCL19	6363	Gene	CCL19	NFKB2(p52):RELB	N/A	Complex	NFKB2(p52):RELB	Activation	nucleus	17561400							NFKB		Mike Chisholm
17	CCL2	6347	Gene	CCL2(MCP-1)	NFKB1(p50):RELA(p65)	N/A	Complex	NFKB1(p50):RELA(p65)	Activation	nucleus	17561400					CCL2 commonly known as MCP-1		NFKB		Mike Chisholm
18	CCL5	6352	Gene	CCL5	NFKB1(p50):RELA(p65)	N/A	Complex	NFKB1(p50):RELA(p65)	Activation	nucleus	15117956						CEBPB and JUN also involved in activation of CCL5	NFKB		Mike Chisholm
19	CDC37	11140	Protein	CDC37	HSP90AA1	3320	Protein	HSP90AA1	Binding	cytoplasm	15371334							NFKB		Ying Chen
	CDC37	11140	Protein	CDC37	HSP90AA1	3320	Protein	HSP90AA1	Binding	cytoplasm	17072322							NFKB		Ying Chen
	CDC37	11140	Protein	CDC37	HSP90AA1	3320	Protein	HSP90AA1	Binding	cytoplasm	17072322							NFKB		Mike Chisholm
	CDC37	11140	Protein	CDC37	HSP90AA1	3320	Protein	HSP90AA1	Binding	cytoplasm	11864612							NFKB		Mike Chisholm
20	CDC37:HSP90AA1	N/A	Complex	CDC37:HSP90AA1	IKBKB:IKBKG:CHUK:ERC1	N/A	Complex	IKBKB:IKBKG:CHUK:ERC1	Binding		17072322							NFKB		Mike Chisholm
	CDC37:HSP90AA1	N/A	Complex	CDC37:HSP90AA1	IKBKB:IKBKG:CHUK:ERC1	N/A	Complex	IKBKB:IKBKG:CHUK:ERC1	Binding		16970925							NFKB		Mike Chisholm
21	CHUK	1147	Protein	CHUK	CHUK	1147	Protein	CHUK	Binding	cytoplasm	15145317							NFKB		Ying Chen
22	CHUK	1147	Protein	CHUK	IKBKG	8517	Protein	IKBKG	Binding	cytoplasm	11865184							NFKB		Ying Chen
	CHUK	1147	Protein	CHUK	IKBKG	8517	Protein	IKBKG	Binding	cytoplasm	12612076							NFKB		Ying Chen
	CHUK	1147	Protein	CHUK	IKBKG	8517	Protein	IKBKG	Binding	cytoplasm	10837071							NFKB		Ying Chen
23	CHUK	1147	Protein	CHUK	NFKB1:NFKB1:HDAC3:NCOR2	4790:4790:8841:9612	Complex	NFKB1(p50):NFKB1(p50):HDAC3:NCOR2(SMRT):[?DNAseq.]	Phosphorylation	nucleus	15494311							NFKB		Ying Chen
24	CHUK	1147	Protein	CHUK	NFKB1:NFKB1:HDAC3:NCOR2	4790:4790:8841:9612	Complex	NFKB1(p50):NFKB1(p50):HDAC3:NCOR2(SMRT):[?DNAseq.]	Phosphorylation	nucleus	16382138							NFKB		Ying Chen
25	CHUK	1147	Protein	CHUK	NFKB1:RELA:NCOR2	4790:5970:9612	Complex	NFKB1(p50):RELA:NCOR2(SMRT):[?DNAseq.]	Phosphorylation	nucleus	15494311							NFKB		Ying Chen
26	CHUK	1147	Complex	CHUK:CHUK	NFKB2(p100)	4791	Complex	NFKB2(p100):RELB	Phosphorylation	cytoplasm	16285893,							NFKB		Mike Chisholm
	CHUK	1147	Complex	CHUK:CHUK	NFKB2(p100)	4791	Complex	NFKB2(p100):RELB	Phosphorylation	cytoplasm	15214841							NFKB		Mike Chisholm
	CHUK	1147	Complex	CHUK:CHUK	NFKB2(p100)	4791	Complex	NFKB2(p100):RELB	Phosphorylation	cytoplasm	15218526							NFKB		Mike Chisholm
	CHUK	1147	Complex	CHUK:CHUK	NFKB2(p100)	4791	Complex	NFKB2(p100):RELB	Phosphorylation	cytoplasm	15371334							NFKB		Mike Chisholm
	CHUK	1147	Complex	CHUK:CHUK	NFKB2(p100)	4791	Complex	NFKB2(p100):RELB	Phosphorylation	cytoplasm	16793322							NFKB		Mike Chisholm
	CHUK	1147	Complex	CHUK:CHUK	NFKB2(p100)	4791	Complex	NFKB2(p100):RELB	Phosphorylation	cytoplasm	17072322							NFKB		Mike Chisholm
	CHUK	1147	Complex	CHUK:CHUK	NFKB2(p100)	4791	Complex	NFKB2(p100):RELB	Phosphorylation	cytoplasm	16970925							NFKB		Mike Chisholm
	CHUK	1147	Complex	CHUK:CHUK	NFKB2(p100)	4791	Complex	NFKB2(p100):RELB	Phosphorylation	cytoplasm	17561400							NFKB		Mike Chisholm
	CHUK	1147	Complex	CHUK:CHUK	NFKB2(p100)	4791	Complex	NFKB2(p100):RELA(p65)	Phosphorylation	cytoplasm	INFERREDONMAP							NFKB		Mike Chisholm
	CHUK	1147	Complex	CHUK:CHUK	NFKB2(p100)	4791	Complex	NFKB2(p100):REL(c-Rel)	Phosphorylation	cytoplasm	INFERREDONMAP							NFKB		Mike Chisholm
27	CHUK(IKKα)	1147	Protein	CHUK(IKKα)	CHUK(IKKα)	1147	Protein	CHUK(IKKα)	Binding	cytoplasm	16285893					CHUK commonly referred to as IKKα in the literature		NFKB		Mike Chisholm
	CHUK(IKKα)	1147	Protein	CHUK(IKKα)	CHUK(IKKα)	1147	Protein	CHUK(IKKα)	Binding	cytoplasm	15214841							NFKB		Mike Chisholm
	CHUK(IKKα)	1147	Protein	CHUK(IKKα)	CHUK(IKKα)	1147	Protein	CHUK(IKKα)	Binding	cytoplasm	16970925							NFKB		Mike Chisholm
28	CHUK(IKKα)	1147	Protein	CHUK(IKKα)	IKBKB	3551	Complex	IKBKB:IKBKG:CHUK	Binding	cytoplasm	16285893							NFKB		Mike Chisholm
	CHUK(IKKα)	1147	Protein	CHUK(IKKα)	IKBKB	3551	Complex	IKBKB:IKBKG:CHUK	Binding	cytoplasm	15214841							NFKB		Mike Chisholm
	CHUK(IKKα)	1147	Protein	CHUK(IKKα)	IKBKB	3551	Complex	IKBKB:IKBKG:CHUK	Binding	cytoplasm	15218526							NFKB		Mike Chisholm
	CHUK(IKKα)	1147	Protein	CHUK(IKKα)	IKBKB	3551	Complex	IKBKB:IKBKG:CHUK	Binding	cytoplasm	17072322							NFKB		Mike Chisholm
	CHUK(IKKα)	1147	Protein	CHUK(IKKα)	IKBKB	3551	Complex	IKBKB:IKBKG:CHUK	Binding	cytoplasm	16970925							NFKB		Mike Chisholm
	CHUK(IKKα)	1147	Protein	CHUK(IKKα)	IKBKB	3551	Complex	IKBKB:IKBKG:CHUK	Binding	cytoplasm	17561400							NFKB		Mike Chisholm
	CHUK(IKKα)	1147	Protein	CHUK(IKKα)	IKBKG(NEMO)	8517	Complex	IKBKB:IKBKG:CHUK	Binding	cytoplasm	16285893							NFKB		Mike Chisholm
	CHUK(IKKα)	1147	Protein	CHUK(IKKα)	IKBKG(NEMO)	8517	Complex	IKBKB:IKBKG:CHUK	Binding	cytoplasm	15214841							NFKB		Mike Chisholm
	CHUK(IKKα)	1147	Protein	CHUK(IKKα)	IKBKG(NEMO)	8517	Complex	IKBKB:IKBKG:CHUK	Binding	cytoplasm	15218526							NFKB		Mike Chisholm
	CHUK(IKKα)	1147	Protein	CHUK(IKKα)	IKBKG(NEMO)	8517	Complex	IKBKB:IKBKG:CHUK	Binding	cytoplasm	17072322							NFKB		Mike Chisholm
	CHUK(IKKα)	1147	Protein	CHUK(IKKα)	IKBKG(NEMO)	8517	Complex	IKBKB:IKBKG:CHUK	Binding	cytoplasm	16970925							NFKB		Mike Chisholm
	CHUK(IKKα)	1147	Protein	CHUK(IKKα)	IKBKG(NEMO)	8517	Complex	IKBKB:IKBKG:CHUK	Binding	cytoplasm	17561400							NFKB		Mike Chisholm
29	CHUK(IKKα)	1147	Protein	CHUK(IKKα)	NCOR2(SMRT)	9612	Complex	NFKB1(p50):NFKB1(p50):NCOR2(SMRT):HDAC3	Phosphorylation	nucleus	16846590							NFKB		Mike Chisholm
30	CHUK(IKKα)	1147	Protein	CHUK(IKKα)	NCOR2(SMRT)	9612	Complex	NFKB1(p50):NFKB1(p50):NCOR2(SMRT):HDAC3	Phosphorylation	nucleus	16382138							NFKB		Mike Chisholm
31	CHUK(IKKα)	1147	Protein	CHUK(IKKα)	RELA(p65)	5970	Complex	NCOR2(SMRT):NFKB1(p50):RELA(p65)	Phosphorylation	nucleus	16846590							NFKB		Mike Chisholm
	CHUK(IKKα)	1147	Protein	CHUK(IKKα)	RELA(p65)	5970	Complex	NCOR2(SMRT):NFKB1(p50):RELA(p65)	Phosphorylation	nucleus	16382138							NFKB		Mike Chisholm
32	CHUK:CHUK	1147:1147	Complex	CHUK:CHUK[A][P]	NFKB2(p100)	4791	Complex	NFKB2(p100):RELB	Phosphorylation	cytoplasm	11239468							NFKB		Ying Chen
	CHUK:CHUK	1147:1147	Complex	CHUK:CHUK[A][P]	NFKB2(p100)	4791	Complex	NFKB2(p100):RELB	Phosphorylation	cytoplasm	16970925							NFKB		Ying Chen
	CHUK:CHUK	1147:1147	Complex	CHUK:CHUK[A][P]	NFKB2(p100)	4791	Complex	NFKB2(p100):REL(c-Rel)	Phosphorylation	cytoplasm	11239468							NFKB		Ying Chen
	CHUK:CHUK	1147:1147	Complex	CHUK:CHUK[A][P]	NFKB2(p100)	4791	Complex	NFKB2(p100):REL(c-Rel)	Phosphorylation	cytoplasm	16970925							NFKB		Ying Chen
	CHUK:CHUK	1147:1147	Complex	CHUK:CHUK[A][P]	NFKB2(p100)	4791	Complex	NFKB2(p100):RELA	Phosphorylation	cytoplasm	11239468							NFKB		Ying Chen
	CHUK:CHUK	1147:1147	Complex	CHUK:CHUK[A][P]	NFKB2(p100)	4791	Complex	NFKB2(p100):RELA	Phosphorylation	cytoplasm	16970925							NFKB		Ying Chen
	CHUK:CHUK	1147:1147	Complex	CHUK:CHUK[A][P]	NFKB2(p100)	4791	Complex	NFKB2(p100):RELA	Phosphorylation	cytoplasm	15145317							NFKB		Ying Chen
33	CHUK:IKBKB:IKBKG	1147:3551:4214	Complex	CHUK:IKBKB:IKBKG(IKKCOMPLEX)	ERC1	23085	Protein	ERC1(ELKS)	Binding	cytoplasm	16497931							NFKB		Ying Chen
	CHUK:IKBKB:IKBKG	1147:3551:4214	Complex	CHUK:IKBKB:IKBKG(IKKCOMPLEX)	ERC1	23085	Protein	ERC1(ELKS)	Binding	cytoplasm	17072322							NFKB		Ying Chen
	CHUK:IKBKB:IKBKG	1147:3551:4214	Complex	CHUK:IKBKB:IKBKG(IKKCOMPLEX)	ERC1	23085	Protein	ERC1(ELKS)	Binding	cytoplasm	15371334							NFKB		Ying Chen
34	CHUK:IKBKB:IKBKG	1147:3551:4214	Complex	CHUK:IKBKB:IKBKG(IKKCOMPLEX)[A][P]	NFKBIA	4792	Complex	NFKB1(p50):RELA:NFKBIA	Phosphorylation	cytoplasm	15145317							NFKB		Ying Chen
	CHUK:IKBKB:IKBKG	1147:3551:4214	Complex	CHUK:IKBKB:IKBKG(IKKCOMPLEX)[A][P]	NFKBIA	4792	Complex	NFKB1(p50):RELA:NFKBIA	Phosphorylation	cytoplasm	10723801							NFKB		Ying Chen
	CHUK:IKBKB:IKBKG	1147:3551:4214	Complex	CHUK:IKBKB:IKBKG(IKKCOMPLEX)[A][P]	NFKBIA	4792	Complex	NFKB1(p50):REL(c-Rel):NFKBIA	Phosphorylation	cytoplasm	15145317							NFKB		Ying Chen
	CHUK:IKBKB:IKBKG	1147:3551:4214	Complex	CHUK:IKBKB:IKBKG(IKKCOMPLEX)[A][P]	NFKBIA	4792	Complex	NFKB1(p50):REL(c-Rel):NFKBIA	Phosphorylation	cytoplasm	10723801							NFKB		Ying Chen
	CHUK:IKBKB:IKBKG	1147:3551:4214	Complex	CHUK:IKBKB:IKBKG(IKKCOMPLEX)[A][P]	NFKBIA	4792	Complex	NFKB2(p52):REL(c-Rel):NFKBIA	Phosphorylation	cytoplasm	10602462							NFKB		Ying Chen
	CHUK:IKBKB:IKBKG	1147:3551:4214	Complex	CHUK:IKBKB:IKBKG(IKKCOMPLEX)[A][P]	NFKBIA	4792	Complex	NFKB2(p52):REL(c-Rel):NFKBIA	Phosphorylation	cytoplasm	15145317							NFKB		Ying Chen
	CHUK:IKBKB:IKBKG	1147:3551:4214	Complex	CHUK:IKBKB:IKBKG(IKKCOMPLEX)[A][P]	NFKBIA	4792	Complex	NFKB2(p52):REL(c-Rel):NFKBIA	Phosphorylation	cytoplasm	15371334							NFKB		Ying Chen
35	CHUK:IKBKB:IKBKG	1147:3551:4214	Complex	CHUK:IKBKB:IKBKG(IKKCOMPLEX)[A][P]	NFKBIB	4793	Complex	NFKB2(p52):REL(c-Rel):NFKBIB	Phosphorylation	cytoplasm	15145317							NFKB		Ying Chen
	CHUK:IKBKB:IKBKG	1147:3551:4214	Complex	CHUK:IKBKB:IKBKG(IKKCOMPLEX)[A][P]	NFKBIB	4793	Complex	NFKB2(p52):REL(c-Rel):NFKBIB	Phosphorylation	cytoplasm	10723801							NFKB		Ying Chen
	CHUK:IKBKB:IKBKG	1147:3551:4214	Complex	CHUK:IKBKB:IKBKG(IKKCOMPLEX)[A][P]	NFKBIB	4793	Complex	NFKB1(p50):REL(c-Rel):NFKBIB	Phosphorylation	cytoplasm	17072322							NFKB		Ying Chen
	CHUK:IKBKB:IKBKG	1147:3551:4214	Complex	CHUK:IKBKB:IKBKG(IKKCOMPLEX)[A][P]	NFKBIB	4793	Complex	NFKB1(p50):REL(c-Rel):NFKBIB	Phosphorylation	cytoplasm	10723801							NFKB		Ying Chen
	CHUK:IKBKB:IKBKG	1147:3551:4214	Complex	CHUK:IKBKB:IKBKG(IKKCOMPLEX)[A][P]	NFKBIB	4793	Complex	NFKB1(p50):RELA:NFKBIB	Phosphorylation	cytoplasm	15145317							NFKB		Ying Chen
	CHUK:IKBKB:IKBKG	1147:3551:4214	Complex	CHUK:IKBKB:IKBKG(IKKCOMPLEX)[A][P]	NFKBIB	4793	Complex	NFKB1(p50):RELA:NFKBIB	Phosphorylation	cytoplasm	10723801							NFKB		Ying Chen
36	CHUK:IKBKB:IKBKG:ERC1	1147:3551:4214:23085	Complex	CHUK:IKBKB:IKBKG:ERC1(ELKS)	CDC37:HSP90AA1	11140:3320	Complex	CDC37:HSP90AA1	Binding	cytoplasm	17072322							NFKB		Ying Chen
37	CREBBP	1387	Protein	CREBBP	NFKB1(p50):NFKB1(p50)	N/A	Complex	NFKB1(p50):NFKB1(p50)	Binding	nucleus	16835236			co-transfection; mammalian two-hybrid				NFKB		Mike Chisholm
38	CSNK2A1:CSNK2A1:CSNK2B:CSNK2B	1457:1457:1460	Complex	CSNK2A1:CSNK2A1:CSNK2B:CSNK2B	MAPK14	1432	Protein	MAPK14(p38)	Binding	cytoplasm	17072322							NFKB		Ying Chen
	CSNK2A1:CSNK2A1:CSNK2B:CSNK2B	1457:1457:1460	Complex	CSNK2A1:CSNK2A1:CSNK2B:CSNK2B	MAPK14	1432	Protein	MAPK14(p38)	Binding	cytoplasm	15371334							NFKB		Ying Chen
	CSNK2A1:CSNK2A2:CSNK2B:CSNK2B	1457:1459:1460	Complex	CSNK2A1:CSNK2A2:CSNK2B:CSNK2B	MAPK14	1432	Protein	MAPK14(p38)	Binding	cytoplasm	17072322							NFKB		Ying Chen
	CSNK2A1:CSNK2A2:CSNK2B:CSNK2B	1457:1459:1460	Complex	CSNK2A1:CSNK2A2:CSNK2B:CSNK2B	MAPK14	1432	Protein	MAPK14(p38)	Binding	cytoplasm	15371334							NFKB		Ying Chen
	CSNK2A2:CSNK2A2:CSNK2B:CSNK2B	1459:1459:1460	Complex	CSNK2A2:CSNK2A2:CSNK2B:CSNK2B	MAPK14	1432	Protein	MAPK14(p38)	Binding	cytoplasm	17072322							NFKB		Ying Chen
39	CSNK2A2:CSNK2A2:CSNK2B:CSNK2B	1459:1459:1460	Complex	CSNK2A2:CSNK2A2:CSNK2B:CSNK2B	MAPK14	1432	Protein	MAPK14(p38)	Binding	cytoplasm	15371334							NFKB		Ying Chen
40	CSNK2A2:CSNK2A2:CSNK2B:CSNK2B:MAPK14	1459:1459:1460:1432	Complex	CSNK2A2:CSNK2A2:CSNK2B:CSNK2B:MAPK14(p38)	NFKBIA	4792	Complex	NFKB1(p50):RELA:NFKBIA	Phosphorylation	cytoplasm	14580335							NFKB		Ying Chen
	CSNK2A2:CSNK2A2:CSNK2B:CSNK2B:MAPK14	1459:1459:1460:1432	Complex	CSNK2A2:CSNK2A2:CSNK2B:CSNK2B:MAPK14(p38)	NFKBIA	4792	Complex	NFKB1(p50):RELA:NFKBIA	Phosphorylation	cytoplasm	9724653							NFKB		Ying Chen
	CSNK2A2:CSNK2A2:CSNK2B:CSNK2B:MAPK14	1459:1459:1460:1432	Complex	CSNK2A2:CSNK2A2:CSNK2B:CSNK2B:MAPK14(p38)	NFKBIA	4792	Complex	NFKB1(p50):RELA:NFKBIA	Phosphorylation	cytoplasm	16410802							NFKB		Ying Chen
41	CXCL13	10563	Gene	CXCL13	NFKB2(p52):RELB	N/A	Complex	NFKB2(p52):RELB	Activation	nucleus	17561400							NFKB		Mike Chisholm
42	DOUBLESTRANDEDDNABREAK		Molecular Species	DOUBLESTRANDEDDNABREAK	ATM:ATM	472:472	Complex	ATM:ATM	Activation	nucleus	16622404							NFKB		Ying Chen
43	EP300	2033	Protein	EP300(p300)	NFKB1:RELA:NCOR2	4790:5970:9612	Complex	NFKB1(p50):RELA:NCOR2(SMRT)[P]:[?DNAseq.]	acetylation	nucleus	12456660							NFKB		Ying Chen
	EP300	2033	Protein	EP300(p300)	NFKB1:RELA:NCOR2	4790:5970:9612	Complex	NFKB1(p50):RELA:NCOR2(SMRT)[P]:[?DNAseq.]	acetylation	nucleus	16382138							NFKB		Ying Chen
	EP300	2033	Protein	EP300(p300)	NFKB1:RELA:NCOR2	4790:5970:9612	Complex	NFKB1(p50):RELA:NCOR2(SMRT)[P]:[?DNAseq.]	acetylation	nucleus	16135789							NFKB		Ying Chen
44	EP300	2033	Protein	EP300	RELA(p65)	5970	Complex	NCOR2(SMRT):NFKB1(p50):RELA(p65)	acetylation	nucleus	16846590							NFKB		Mike Chisholm
	EP300	2033	Protein	EP300	RELA(p65)	5970	Complex	NCOR2(SMRT):NFKB1(p50):RELA(p65)	acetylation	nucleus	16382138							NFKB		Mike Chisholm
45	ERC1	23085	Protein	ERC1(ELKS)	IKBKB:IKBKG:CHUK	N/A	Complex	IKBKB:IKBKG:CHUK	Binding	cytoplasm	15218526					ERC1 commonly referred to as ELKS in the literature		NFKB		Mike Chisholm
46	ERC1	23085	Protein	ERC1(ELKS)	IKBKB:IKBKG:CHUK	N/A	Complex	IKBKB:IKBKG:CHUK	Binding	cytoplasm	17072322							NFKB		Mike Chisholm
47	ERC1	23085	Protein	ERC1(ELKS)	IKBKB:IKBKG:CHUK	N/A	Complex	IKBKB:IKBKG:CHUK	Binding	cytoplasm	16970925							NFKB		Mike Chisholm
48	F3	2152	Gene	F3	RELA(p65):REL(c-Rel)	N/A	Complex	RELA(p65):REL(c-Rel)	Activation	nucleus	8196620							NFKB		Mike Chisholm
49	HMGA1	3159	Protein	HMGA1	REL(c-Rel):REL(c-Rel)	N/A	Complex	REL(c-Rel):REL(c-Rel)	Binding	nucleus	11970948							NFKB		Mike Chisholm
	HMGA1	3159	Protein	HMGA1	REL(c-Rel):REL(c-Rel)	N/A	Complex	REL(c-Rel):REL(c-Rel)	Binding	nucleus	17072323							NFKB		Mike Chisholm
50	ICAM1	3383	Gene	ICAM1	RELA(p65):RELA(p65)	N/A	Complex	RELA(p65):RELA(p65)	Activation	nucleus	10228026							NFKB		Mike Chisholm
51	IER3	8870	Gene	IER3	NFKB1(p50):RELA(p65)	N/A	Complex	NFKB1(p50):RELA(p65)	Activation	nucleus	12360408						TP53 also involved in activation of IER3	NFKB		Mike Chisholm
52	IFNB1	3456	Gene	IFNB1	NFKB1(p50):RELA(p65)	N/A	Complex	NFKB1(p50):RELA(p65)	Activation	nucleus	11970948					IFNB commonly known as the interferon - β	HMGA1 also involved in activation of IFNB1	NFKB		Mike Chisholm
	IFNB1	3456	Gene	IFNB1	NFKB1(p50):RELA(p65)	N/A	Complex	NFKB1(p50):RELA(p65)	Activation	nucleus	17072323							NFKB		Mike Chisholm
53	IKBKB	3551	Protein	IKBKB	IKBKG	8517	Protein	IKBKG	Binding	cytoplasm	11865184							NFKB		Ying Chen
	IKBKB	3551	Protein	IKBKB	IKBKG	8517	Protein	IKBKG	Binding	cytoplasm	12612076							NFKB		Ying Chen
	IKBKB	3551	Protein	IKBKB	IKBKG	8517	Protein	IKBKG	Binding	cytoplasm	10837071							NFKB		Ying Chen
54	IKBKB	3551	Protein	IKBKB	IKBKG(NEMO)	8517	Complex	IKBKB:IKBKG:CHUK	Binding	cytoplasm	16285893							NFKB		Mike Chisholm
	IKBKB	3551	Protein	IKBKB	IKBKG(NEMO)	8517	Complex	IKBKB:IKBKG:CHUK	Binding	cytoplasm	15214841							NFKB		Mike Chisholm
	IKBKB	3551	Protein	IKBKB	IKBKG(NEMO)	8517	Complex	IKBKB:IKBKG:CHUK	Binding	cytoplasm	15218526							NFKB		Mike Chisholm
	IKBKB	3551	Protein	IKBKB	IKBKG(NEMO)	8517	Complex	IKBKB:IKBKG:CHUK	Binding	cytoplasm	17072322							NFKB		Mike Chisholm
	IKBKB	3551	Protein	IKBKB	IKBKG(NEMO)	8517	Complex	IKBKB:IKBKG:CHUK	Binding	cytoplasm	16970925							NFKB		Mike Chisholm
	IKBKB	3551	Protein	IKBKB	IKBKG(NEMO)	8517	Complex	IKBKB:IKBKG:CHUK	Binding	cytoplasm	17561400							NFKB		Mike Chisholm
55	IKBKB(IKKβ)	3551	Complex	IKBKB:IKBKG:CHUK	NFKBIA	4792	Complex	NFKB1(p50):REL(c-Rel):NFKBIA	Phosphorylation	cytoplasm	15218526							NFKB		Mike Chisholm
	IKBKB(IKKβ)	3551	Complex	IKBKB:IKBKG:CHUK	NFKBIA(IкBα)	4792	Complex	NFKB1(p50):RELA(p65):NFKBIA(IкBα)	Phosphorylation	cytoplasm	16285893,							NFKB		Mike Chisholm
	IKBKB(IKKβ)	3551	Complex	IKBKB:IKBKG:CHUK	NFKBIA(IкBα)	4792	Complex	NFKB1(p50):RELA(p65):NFKBIA(IкBα)	Phosphorylation	cytoplasm	15214841							NFKB		Mike Chisholm
	IKBKB(IKKβ)	3551	Complex	IKBKB:IKBKG:CHUK	NFKBIA(IкBα)	4792	Complex	NFKB1(p50):RELA(p65):NFKBIA(IкBα)	Phosphorylation	cytoplasm	15218526							NFKB		Mike Chisholm
	IKBKB(IKKβ)	3551	Complex	IKBKB:IKBKG:CHUK	NFKBIA(IкBα)	4792	Complex	NFKB1(p50):RELA(p65):NFKBIA(IкBα)	Phosphorylation	cytoplasm	15371334							NFKB		Mike Chisholm
	IKBKB(IKKβ)	3551	Complex	IKBKB:IKBKG:CHUK	NFKBIA(IкBα)	4792	Complex	NFKB1(p50):RELA(p65):NFKBIA(IкBα)	Phosphorylation	cytoplasm	16793322							NFKB		Mike Chisholm
	IKBKB(IKKβ)	3551	Complex	IKBKB:IKBKG:CHUK	NFKBIA(IкBα)	4792	Complex	NFKB1(p50):RELA(p65):NFKBIA(IкBα)	Phosphorylation	cytoplasm	17072322							NFKB		Mike Chisholm
	IKBKB(IKKβ)	3551	Complex	IKBKB:IKBKG:CHUK	NFKBIA(IкBα)	4792	Complex	NFKB1(p50):RELA(p65):NFKBIA(IкBα)	Phosphorylation	cytoplasm	16846590							NFKB		Mike Chisholm
	IKBKB(IKKβ)	3551	Complex	IKBKB:IKBKG:CHUK	NFKBIA(IкBα)	4792	Complex	NFKB1(p50):RELA(p65):NFKBIA(IкBα)	Phosphorylation	cytoplasm	16970925							NFKB		Mike Chisholm
	IKBKB(IKKβ)	3551	Complex	IKBKB:IKBKG:CHUK	NFKBIA(IкBα)	4792	Complex	NFKB1(p50):RELA(p65):NFKBIA(IкBα)	Phosphorylation	cytoplasm	17561400							NFKB		Mike Chisholm
56	IKBKB(IKKβ)	3551	Complex	IKBKB:IKBKG:CHUK	NFKBIB	4792	Complex	NFKB1(p50):REL(c-Rel):NFKBIB	Phosphorylation	cytoplasm	15218526							NFKB		Mike Chisholm
	IKBKB(IKKβ)	3551	Complex	IKBKB:IKBKG:CHUK	NFKBIB(IкBβ)	4793	Complex	NFKB1(p50):RELA(p65):NFKBIB(IкBβ)	Phosphorylation	cytoplasm	15218526							NFKB		Mike Chisholm
	IKBKB(IKKβ)	3551	Complex	IKBKB:IKBKG:CHUK	NFKBIB(IкBβ)	4793	Complex	RELA(p65):REL(c-Rel):NFKBIB	Phosphorylation	cytoplasm	15218526							NFKB		Mike Chisholm
	IKBKB(IKKβ)	3551	Complex	IKBKB:IKBKG:CHUK	NFKBIE(IкBε)	4794	Complex	RELA(p65):RELA(p65):NFKBIE	Phosphorylation	cytoplasm	15218526							NFKB		Mike Chisholm
	IKBKB(IKKβ)	3551	Complex	IKBKB:IKBKG:CHUK	NFKBIE(IкBε)	4794	Complex	REL(c-Rel):REL(c-Rel):NFKBIE	Phosphorylation	cytoplasm	15218526							NFKB		Mike Chisholm
	IKBKB(IKKβ)	3551	Complex	IKBKB:IKBKG:CHUK	NFKBIE(IкBε)	4794	Complex	RELA(p65):REL(c-Rel):NFKBIE	Phosphorylation	cytoplasm	15218526							NFKB		Mike Chisholm
57	IKBKE	9641	Protein	IKBKE	NFKB2:RELA	4791:5970	Complex	NFKB2(p52):RELA	Phosphorylation	cytoplasm	17003035							NFKB		Ying Chen
58	IKBKE	9641	Protein	IKBKE(IKKε)	RELA(p65):NFKB2(p52)	N/A	Complex	RELA(p65):NFKB2(p52)	Phosphorylation	cytoplasm	17003035					IKBKE commonly referred to as IKKε in the literature		NFKB		Mike Chisholm
59	IKBKG	4214	Protein	IKBKG	LRDD	55367	Protein	LRDD(PIDD)	Binding	nucleus	16360037							NFKB		Ying Chen
60	IKBKG	4214	Protein	IKBKG	LRDD	55367	Protein	LRDD(PIDD)	Binding	nucleus	16965765							NFKB		Ying Chen
61	IKBKG	4214	Protein	IKBKG	RIPK1	8737	Protein	RIPK1	Binding	nucleus	16965765							NFKB		Ying Chen
62	IKBKG	4214	Protein	IKBKG					Translocation	cytoplasmtonucleus	16965765							NFKB		Ying Chen
63	IKBKG	4214	Complex	IKBKG:LRDD(PIDD):RIPK1					sumo-modification	nucleus	12654725							NFKB		Ying Chen
64	IKBKG	4214	Complex	IKBKG:LRDD(PIDD):RIPK1					sumo-modification	nucleus	14651848							NFKB		Ying Chen
65	IKBKG	4214	Complex	IKBKG:LRDD(PIDD):RIPK1					sumo-modification	nucleus	16360037							NFKB		Ying Chen
66	IKBKG	4214	Complex	ATM[P]:IKBKG[SU]					auto-Phosphorylation	nucleus	16497931							NFKB		Ying Chen
67	IKBKG	4214	Complex	ATM[P]:IKBKG[SU][P]					Ubiquitination	nucleus	14651848							NFKB		Ying Chen
68	IL10	3586	Gene	IL10	NFKB1(p50):NFKB1(p50):CREBBP	N/A	Complex	NFKB1(p50):NFKB1(p50):CREBBP	Activation	nucleus	16835236							NFKB		Mike Chisholm
69	IL12A	3592	Gene	IL12A	NFKB1(p50):NFKB1(p50):NFKBIZ	N/A	Complex	NFKB1(p50):NFKB1(p50):NFKBIZ	Activation	nucleus	17561400							NFKB		Mike Chisholm
70	IL2	3558	Gene	IL2	NFKB1(p50):NFKB1(p50):BCL3	N/A	Complex	NFKB1(p50):NFKB1(p50):BCL3	Inhibition	nucleus	17072327							NFKB		Mike Chisholm
	IL2	3558	Gene	IL2	NFKB1(p50):NFKB1(p50):BCL3	N/A	Complex	NFKB1(p50):NFKB1(p50):BCL3	Inhibition	nucleus	14668329							NFKB		Mike Chisholm
71	IL2	3558	Gene	IL2	REL(c-ReL):REL(c-Rel):HMGA1	N/A	Complex	REL(c-ReL):REL(c-Rel):HMGA1	Activation	nucleus	11970948							NFKB		Mike Chisholm
	IL2	3558	Gene	IL2	REL(c-ReL):REL(c-Rel):HMGA1	N/A	Complex	REL(c-ReL):REL(c-Rel):HMGA1	Activation	nucleus	17072323							NFKB		Mike Chisholm
72	IL20	50604	Gene	IL20	NFKB1(p50):RELA(p65)	N/A	Complex	NFKB1(p50):RELA(p65)	Activation	nucleus	17255956							NFKB		Mike Chisholm
73	IL6	3569	Gene	IL6	NFKB1(p50):NFKB1(p50):NFKBIZ	N/A	Complex	NFKB1(p50):NFKB1(p50):NFKBIZ	Activation	nucleus	17561400							NFKB		Mike Chisholm
74	IL8	3576	Gene	IL8	RELA(p65):RELA(p65)	N/A	Complex	RELA(p65):RELA(p65)	Activation	nucleus	9405619							NFKB		Mike Chisholm
	IL8	3576	Gene	IL8	RELA(p65):RELA(p65)	N/A	Complex	RELA(p65):RELA(p65)	Activation	nucleus	8413215							NFKB		Mike Chisholm
75	MAP3K?		Protein		RPS6KA1	6195	Protein	RPS6KA1	Phosphorylation	cytoplasm	15073170							NFKB		Ying Chen
	MAP3K?		Protein		RPS6KA1	6195	Protein	RPS6KA1	Phosphorylation	cytoplasm	11821415							NFKB		Ying Chen
76	MAP3K?		Protein	MAP3K?					Translocation	nucleustocytoplasm	16410802							NFKB		Ying Chen
77	MAP3K1	4214	Protein	MAP3K1	IKBKB	3551	Complex	CHUK:IKBKB:IKBKG	Phosphorylation	cytoplasm	9520401							NFKB		Ying Chen
	MAP3K1	4214	Protein	MAP3K1	IKBKB	3551	Complex	CHUK:IKBKB:IKBKG(IKKCOMPLEX)	Phosphorylation	cytoplasm	9008162							NFKB		Ying Chen
	MAP3K1	4214	Protein	MAP3K1	IKBKB	3551	Complex	CHUK:IKBKB:IKBKG(IKKCOMPLEX)	Phosphorylation	cytoplasm	9689078							NFKB		Ying Chen
	MAP3K1	4214	Protein	MAP3K1(MEKK1)	IKBKB	3551	Complex	IKBKB:IKBKG:CHUK	Phosphorylation	cytoplasm	16285893					MAP3K1 commonly referred to as MEKK1 in the literature		NFKB		Mike Chisholm
78	MAP3K14	9020	Protein	MAP3K14(NIK)	CHUK	1147	Complex	CHUK:IKBKB:IKBKG(IKKCOMPLEX)	Phosphorylation	cytoplasm	9020361							NFKB		Ying Chen
	MAP3K14	9020	Protein	MAP3K14(NIK)	CHUK	1147	Complex	CHUK:IKBKB:IKBKG(IKKCOMPLEX)	Phosphorylation	cytoplasm	9346485							NFKB		Ying Chen
	MAP3K14	9020	Protein	MAP3K14(NIK)	CHUK	1147	Complex	CHUK:IKBKB:IKBKG(IKKCOMPLEX)	Phosphorylation	cytoplasm	9742107							NFKB		Ying Chen
79	MAP3K14	9020	Protein	MAP3K14(NIK)	CHUK:CHUK	1147:1147	Complex	CHUK:CHUK	Phosphorylation	cytoplasm	11520989							NFKB		Ying Chen
	MAP3K14	9020	Protein	MAP3K14(NIK)	CHUK:CHUK	1147:1147	Complex	CHUK:CHUK	Phosphorylation	cytoplasm	15140882							NFKB		Ying Chen
	MAP3K14	9020	Protein	MAP3K14(NIK)	CHUK:CHUK	1147:1147	Complex	CHUK:CHUK	Phosphorylation	cytoplasm	16223731							NFKB		Ying Chen
	MAP3K14	9020	Protein	MAP3K14(NIK)	CHUK:CHUK	N/A	Complex	CHUK:CHUK	Phosphorylation	cytoplasm						MAP3K14 commonly referred to as NIK in the literature		NFKB		Mike Chisholm
80	MAP3K14	9020	Protein	MAP3K14(NIK)	IKBKB	3551	Complex	IKBKB:IKBKG:CHUK	Phosphorylation	cytoplasm	16285893					MAP3K14 commonly referred to as NIK in the literature		NFKB		Mike Chisholm
81	MAP3K3	4215	Protein	MAP3K3	IKBKB	3551	Complex	CHUK:IKBKB:IKBKG(IKKCOMPLEX)	Phosphorylation	cytoplasm	11429546							NFKB		Ying Chen
	MAP3K3	4215	Protein	MAP3K3	IKBKB	3551	Complex	CHUK:IKBKB:IKBKG(IKKCOMPLEX)	Phosphorylation	cytoplasm	15371334							NFKB		Ying Chen
	MAP3K3	4215	Protein	MAP3K3	IKBKB	3551	Complex	CHUK:IKBKB:IKBKG(IKKCOMPLEX)	Phosphorylation	cytoplasm	16737960							NFKB		Ying Chen
	MAP3K3	4215	Protein	MAP3K3	IKBKB	3551	Complex	CHUK:IKBKB:IKBKG(IKKCOMPLEX)	Phosphorylation	cytoplasm	17197697							NFKB		Ying Chen
82	MAP3K3	4215	Protein	MAP3K3(MEKK3)	IKBKB	3551	Complex	IKBKB:IKBKG:CHUK	Phosphorylation	cytoplasm	15214841					MAP3K3 commonly referred to as MEKK3 in the literature		NFKB		Mike Chisholm
	MAP3K3	4215	Protein	MAP3K3(MEKK3)	IKBKB	3551	Complex	IKBKB:IKBKG:CHUK	Phosphorylation	cytoplasm	11429546							NFKB		Mike Chisholm
83	MAP3K7	6885	Complex	MAP3K7:MAP3K7IP1:MAP3K7IP2	IKBKB	3551	Complex	CHUK:IKBKB:IKBKG(IKKCOMPLEX)	Phosphorylation	cytoplasm	10187861							NFKB		Ying Chen
	MAP3K7	6885	Complex	MAP3K7:MAP3K7IP1:MAP3K7IP2	IKBKB	3551	Complex	CHUK:IKBKB:IKBKG(IKKCOMPLEX)	Phosphorylation	cytoplasm	11129660							NFKB		Ying Chen
	MAP3K7	6885	Complex	MAP3K7:MAP3K7IP1:MAP3K7IP2	IKBKB	3551	Complex	CHUK:IKBKB:IKBKG(IKKCOMPLEX)	Phosphorylation	cytoplasm	11460167							NFKB		Ying Chen
	MAP3K7	6885	Complex	MAP3K7:MAP3K7IP1:MAP3K7IP2	IKBKB	3551	Complex	CHUK:IKBKB:IKBKG(IKKCOMPLEX)	Phosphorylation	cytoplasm	14530355							NFKB		Ying Chen
	MAP3K7	6885	Complex	MAP3K7:MAP3K7IP1:MAP3K7IP2	IKBKB	3551	Complex	CHUK:IKBKB:IKBKG(IKKCOMPLEX)	Phosphorylation	cytoplasm	15502405							NFKB		Ying Chen
	MAP3K7	6885	Complex	MAP3K7:MAP3K7IP1:MAP3K7IP3	IKBKB	3551	Complex	CHUK:IKBKB:IKBKG(IKKCOMPLEX)	Phosphorylation	cytoplasm	10187861							NFKB		Ying Chen
	MAP3K7	6885	Complex	MAP3K7:MAP3K7IP1:MAP3K7IP3	IKBKB	3551	Complex	CHUK:IKBKB:IKBKG(IKKCOMPLEX)	Phosphorylation	cytoplasm	11129660							NFKB		Ying Chen
	MAP3K7	6885	Complex	MAP3K7:MAP3K7IP1:MAP3K7IP3	IKBKB	3551	Complex	CHUK:IKBKB:IKBKG(IKKCOMPLEX)	Phosphorylation	cytoplasm	11460167							NFKB		Ying Chen
	MAP3K7	6885	Complex	MAP3K7:MAP3K7IP1:MAP3K7IP3	IKBKB	3551	Complex	CHUK:IKBKB:IKBKG(IKKCOMPLEX)	Phosphorylation	cytoplasm	14530355							NFKB		Ying Chen
	MAP3K7	6885	Protein	MAP3K7:MAP3K7IP1:MAP3K7IP3	IKBKB	3551	Complex	CHUK:IKBKB:IKBKG(IKKCOMPLEX)	Phosphorylation	cytoplasm	15502405							NFKB		Ying Chen
	MAP3K7	6885	Complex	MAP3K7(TAK1):MAP3K7IP1:MAP3K7IP2	IKBKB	3551	Complex	IKBKB:IKBKG:CHUK	Phosphorylation	cytoplasm	15214841					MAP3K7 commonly referred to as TAK1 in the literature		NFKB		Mike Chisholm
	MAP3K7	6885	Complex	MAP3K7(TAK1):MAP3K7IP1:MAP3K7IP2	IKBKB	3551	Complex	IKBKB:IKBKG:CHUK	Phosphorylation	cytoplasm	12547194			RNAi using siRNA's				NFKB		Mike Chisholm
84	MAP3K7	6885	Protein	MAP3K7	MAP3K7IP1	10454	Protein	MAP3K7IP1	Binding	cytoplasm	10882101							NFKB		Ying Chen
	MAP3K7	6885	Protein	MAP3K7	MAP3K7IP1	10454	Protein	MAP3K7IP1	Binding	cytoplasm	11460167							NFKB		Ying Chen
85	MAP3K7	6885	Protein	MAP3K7	MAP3K7IP2	23118	Protein	MAP3K7IP2	Binding	cytoplasm	10882101							NFKB		Ying Chen
	MAP3K7	6885	Protein	MAP3K7	MAP3K7IP2	23118	Protein	MAP3K7IP2	Binding	cytoplasm	11460167							NFKB		Ying Chen
86	MAP3K7	6885	Protein	MAP3K7	MAP3K7IP3	257397	Protein	MAP3K7IP3	Binding	cytoplasm	14670075							NFKB		Ying Chen
87	MMP9	4318	Gene	MMP9	NFKB1(p50):RELA(p65)	N/A	Complex	NFKB1(p50):RELA(p65)	Activation	nucleus	12193473							NFKB		Mike Chisholm
88	MRE11:NBN:RAD50	4361:4683:10111	Complex	MRE11:NBN:RAD50(MRNCOMPLEX)	ATM:ATM	472:472	Complex	ATM:ATM	Phosphorylation	nucleus	16622404							NFKB		Ying Chen
	MRE11:NBN:RAD50	4361:4683:10111	Complex	MRE11:NBN:RAD50(MRNCOMPLEX)	ATM:ATM	472:472	Complex	ATM:ATM	Phosphorylation	nucleus	15908798							NFKB		Ying Chen
89	MYC	4609	Gene	MYC	NFKB1(p50):RELA(p65)	N/A	Complex	NFKB1(p50):RELA(p65)	Activation	nucleus	1512543							NFKB		Mike Chisholm
90	NCOR2	9612	Protein	NCOR2(SMRT)[P]					Ubiquitination	cytoplasm	15494311							NFKB		Ying Chen
91	NCOR2	9612	Protein	NCOR2(SMRT)[P][Ub]					Degradation	cytoplasm	15494311							NFKB		Ying Chen
92	NCOR2(SMRT)	9612	Protein	NCOR2(SMRT)	NFKB1(p50):RELA(p65)	N/A	Complex	NFKB1(p50):RELA(p65)	Binding	nucleus	16846590					NCOR2 commonly referred to as SMRT in the literature		NFKB		Mike Chisholm
	NCOR2(SMRT)	9612	Protein	NCOR2(SMRT)	NFKB1(p50):RELA(p65)	N/A	Complex	NFKB1(p50):RELA(p65)	Binding	nucleus	16382138							NFKB		Mike Chisholm
93	NFKB1	4790	Protein	NFKB1(p50)	REL	5966	Protein	REL(c-Rel)	Binding	cytoplasm	15371334							NFKB		Ying Chen
	NFKB1	4790	Protein	NFKB1(p50)	REL	5966	Protein	REL(c-Rel)	Binding	cytoplasm	15145317							NFKB		Ying Chen
	NFKB1	4790	Protein	NFKB1(p50)	REL	5966	Protein	REL(c-Rel)	Binding	cytoplasm	17072323							NFKB		Ying Chen
94	NFKB1	4790	Protein	NFKB1(p50)	RELA	5970	Protein	RELA	Binding	cytoplasm	15371334							NFKB		Ying Chen
	NFKB1	4790	Protein	NFKB1(p50)	RELA	5970	Protein	RELA	Binding	cytoplasm	17072323							NFKB		Ying Chen
	NFKB1	4790	Protein	NFKB1(p50)	RELA	5970	Protein	RELA	Binding	cytoplasm	16285893							NFKB		Ying Chen
	NFKB1	4790	Protein	NFKB1(p50)	RELA	5970	Protein	RELA	Binding	cytoplasm	15145317							NFKB		Ying Chen
	NFKB1	4790	Protein	NFKB1(p50)	RELA	5970	Protein	RELA	Binding	cytoplasm	9437432							NFKB		Ying Chen
95	NFKB1	4790	Protein	NFKB1(p50)	RELB	5971	Protein	RELB	Binding	cytoplasm	15371334							NFKB		Ying Chen
	NFKB1	4790	Protein	NFKB1(p50)	RELB	5971	Protein	RELB	Binding	cytoplasm	15145317							NFKB		Ying Chen
	NFKB1	4790	Protein	NFKB1(p50)	RELB	5971	Protein	RELB	Binding	cytoplasm	17072323							NFKB		Ying Chen
96	NFKB1	4790	Protein	NFKB1(p105)					Ubiquitination	cytoplasm	1956402							NFKB		Ying Chen
	NFKB1	4790	Protein	NFKB1(p105)					Ubiquitination	cytoplasm	7665588							NFKB		Ying Chen
	NFKB1	4790	Protein	NFKB1(p105)					Ubiquitination	cytoplasm	9529257							NFKB		Ying Chen
	NFKB1	4790	Protein	NFKB1(p105)					Ubiquitination	cytoplasm	16678126							NFKB		Ying Chen
97	NFKB1	4790	Protein	NFKB1(p105)[Ub]					Cleavage	cytoplasm	1956402							NFKB		Ying Chen
	NFKB1	4790	Protein	NFKB1(p105)[Ub]					Cleavage	cytoplasm	7665588							NFKB		Ying Chen
	NFKB1	4790	Protein	NFKB1(p105)[Ub]					Cleavage	cytoplasm	9529257							NFKB		Ying Chen
	NFKB1	4790	Protein	NFKB1(p105)[Ub]					Cleavage	cytoplasm	16678126							NFKB		Ying Chen
98	NFKB1(p50)	4790	Protein	NFKB1(p50)	NFKB1(p50)	4790	Protein	NFKB1(p50)	Binding	nucleus	15371334			none specified	An auto-binding event.			NFKB		Mike Chisholm
	NFKB1(p50)	4790	Protein	NFKB1(p50)	NFKB1(p50)	4790	Protein	NFKB1(p50)	Binding	nucleus	17072327							NFKB		Mike Chisholm
	NFKB1(p50)	4790	Protein	NFKB1(p50)	NFKB1(p50)	4790	Protein	NFKB1(p50)	Binding	nucleus	17072322							NFKB		Mike Chisholm
	NFKB1(p50)	4790	Protein	NFKB1(p50)	NFKB1(p50)	4790	Protein	NFKB1(p50)	Binding	nucleus	17561400							NFKB		Mike Chisholm
	NFKB1(p50)	4790	Protein	NFKB1(p50)	NFKB1(p50)	4790	Protein	NFKB1(p50)	Binding	nucleus	8453667							NFKB		Mike Chisholm
99	NFKB1(p50)	4790	Protein	NFKB1(p50)	REL(c-Rel)	5966	Protein	REL(c-Rel)	Binding	cytoplasm	16285893							NFKB		Mike Chisholm
	NFKB1(p50)	4790	Protein	NFKB1(p50)	REL(c-Rel)	5966	Protein	REL(c-Rel)	Binding	cytoplasm	15371334			none specified			Paper just mentions that p50:c-Rel exists	NFKB		Mike Chisholm
	NFKB1(p50)	4790	Protein	NFKB1(p50)	REL(c-Rel)	5966	Protein	REL(c-Rel)	Binding	cytoplasm	17072327							NFKB		Mike Chisholm
	NFKB1(p50)	4790	Protein	NFKB1(p50)	REL(c-Rel)	5966	Protein	REL(c-Rel)	Binding	cytoplasm	14668329							NFKB		Mike Chisholm
	NFKB1(p50)	4790	Protein	NFKB1(p50)	REL(c-Rel)	5966	Protein	REL(c-Rel)	Binding	cytoplasm	16513645							NFKB		Mike Chisholm
	NFKB1(p50)	4790	Protein	NFKB1(p50)	REL(c-Rel)	5966	Protein	REL(c-Rel)	Binding	cytoplasm	7867065							NFKB		Mike Chisholm
	NFKB1(p50)	4790	Protein	NFKB1(p50)	REL(c-Rel)	5966	Protein	REL(c-Rel)	Binding	cytoplasm	10497169							NFKB		Mike Chisholm
	NFKB1(p50)	4790	Protein	NFKB1(p50)	REL(c-Rel)	5966	Protein	REL(c-Rel)	Binding	cytoplasm	9597130							NFKB		Mike Chisholm
	NFKB1(p50)	4790	Protein	NFKB1(p50)	REL(c-Rel)	5966	Protein	REL(c-Rel)	Binding	cytoplasm	17072323							NFKB		Mike Chisholm
100	NFKB1(p50)	4790	Protein	NFKB1(p50)	RELA(p65)	5970	Protein	RELA(p65)	Binding	cytoplasm	16285893			none specified	This is the best understood NFKB dimer and the one most often described in the canonical (or classical) NF-кB pathway.	RELA commonly referred to as p65 in literature	positively regulates the nfkb2 gene [22, p8]	NFKB		Mike Chisholm
	NFKB1(p50)	4790	Protein	NFKB1(p50)	RELA(p65)	5970	Protein	RELA(p65)	Binding	cytoplasm	15214841							NFKB		Mike Chisholm
	NFKB1(p50)	4790	Protein	NFKB1(p50)	RELA(p65)	5970	Protein	RELA(p65)	Binding	cytoplasm	15218526							NFKB		Mike Chisholm
	NFKB1(p50)	4790	Protein	NFKB1(p50)	RELA(p65)	5970	Protein	RELA(p65)	Binding	cytoplasm	15371334							NFKB		Mike Chisholm
	NFKB1(p50)	4790	Protein	NFKB1(p50)	RELA(p65)	5970	Protein	RELA(p65)	Binding	cytoplasm	16793322							NFKB		Mike Chisholm
	NFKB1(p50)	4790	Protein	NFKB1(p50)	RELA(p65)	5970	Protein	RELA(p65)	Binding	cytoplasm	17072322							NFKB		Mike Chisholm
	NFKB1(p50)	4790	Protein	NFKB1(p50)	RELA(p65)	5970	Protein	RELA(p65)	Binding	cytoplasm	17072327							NFKB		Mike Chisholm
	NFKB1(p50)	4790	Protein	NFKB1(p50)	RELA(p65)	5970	Protein	RELA(p65)	Binding	cytoplasm	16846590							NFKB		Mike Chisholm
	NFKB1(p50)	4790	Protein	NFKB1(p50)	RELA(p65)	5970	Protein	RELA(p65)	Binding	cytoplasm	16970925							NFKB		Mike Chisholm
	NFKB1(p50)	4790	Protein	NFKB1(p50)	RELA(p65)	5970	Protein	RELA(p65)	Binding	cytoplasm	17561400							NFKB		Mike Chisholm
101	NFKB1(p50)	4790	Protein	NFKB1(p50)	RELB	5971	Protein	RELB	Binding	cytoplasm	15371334			none specified			A transcriptional activator: can induce transcription of the gene encoding Bcl-xL [30, p313]	NFKB		Mike Chisholm
	NFKB1(p50)	4790	Protein	NFKB1(p50)	RELB	5971	Protein	RELB	Binding	cytoplasm	15214841							NFKB		Mike Chisholm
	NFKB1(p50)	4790	Protein	NFKB1(p50)	RELB	5971	Protein	RELB	Binding	cytoplasm	17561400							NFKB		Mike Chisholm
	NFKB1(p50)	4790	Protein	NFKB1(p50)	RELB	5971	Protein	RELB	Binding	cytoplasm	9135156							NFKB		Mike Chisholm
	NFKB1(p50)	4790	Protein	NFKB1(p50)	RELB	5971	Protein	RELB	Binding	cytoplasm	12505990							NFKB		Mike Chisholm
	NFKB1(p50)	4790	Protein	NFKB1(p50)	RELB	5971	Protein	RELB	Binding	cytoplasm	7410453354							NFKB		Mike Chisholm
102	NFKB1(p50):REL(c-Rel):NFKBIB	4790:5966:4793	Complex	NFKB1(p50):REL(c-Rel):NFKBIB[P][Ub]					Dissociation	cytoplasm	10514424							NFKB		Ying Chen
	NFKB1(p50):REL(c-Rel):NFKBIB	4790:5966:4793	Complex	NFKB1(p50):REL(c-Rel):NFKBIB[P][Ub]					Dissociation	cytoplasm	9351830							NFKB		Ying Chen
103	NFKB1:NFKB1	4790:4790	Complex	NFKB1(p50):NFKB1(p50)	[GGGTTTCTCC]		DNASeq.	[GGGTTTCTCC]	Binding	nucleus	11931769							NFKB		Ying Chen
104	NFKB1:NFKB1	4790:4790	Complex	NFKB1(p50):NFKB1(p50)	BCL3	602	Protein	BCL3	Binding	nucleus	8330739							NFKB		Ying Chen
	NFKB1:NFKB1	4790:4790	Complex	NFKB1(p50):NFKB1(p50)	BCL3	602	Protein	BCL3	Binding	nucleus	9218802							NFKB		Ying Chen
	NFKB1:NFKB1	4790:4790	Complex	NFKB1(p50):NFKB1(p50)	BCL3	602	Protein	BCL3	Binding	nucleus	10453354							NFKB		Ying Chen
	NFKB1:NFKB1	4790:4790	Complex	NFKB1(p50):NFKB1(p50)	BCL3	602	Protein	BCL3	Binding	nucleus	10362352							NFKB		Ying Chen
105	NFKB1:NFKB1	4790:4790	Complex	NFKB1(p50):NFKB1(p50)	CREBBP	1387	Protein	CREBBP(CBP)	Binding	nucleus	16835236							NFKB		Ying Chen
106	NFKB1:NFKB1	4790:4790	Complex	NFKB1(p50):NFKB1(p50)	HDAC3	8841	Protein	HDAC3	Binding	nucleus	15494311							NFKB		Ying Chen
	NFKB1:NFKB1	4790:4790	Complex	NFKB1(p50):NFKB1(p50)	HDAC3	8841	Protein	HDAC3	Binding	nucleus	15811852							NFKB		Ying Chen
	NFKB1:NFKB1	4790:4790	Complex	NFKB1(p50):NFKB1(p50)	HDAC3	8841	Protein	HDAC3	Binding	nucleus	12150997							NFKB		Ying Chen
107	NFKB1:NFKB1	4790:4790	Complex	NFKB1(p50):NFKB1(p50)	NCOR2	9612	Protein	NCOR2(SMRT)	Binding	nucleus	15494311							NFKB		Ying Chen
	NFKB1:NFKB1	4790:4790	Complex	NFKB1(p50):NFKB1(p50)	NCOR2	9612	Protein	NCOR2(SMRT)	Binding	nucleus	15811852							NFKB		Ying Chen
	NFKB1:NFKB1	4790:4790	Complex	NFKB1(p50):NFKB1(p50)	NCOR2	9612	Protein	NCOR2(SMRT)	Binding	nucleus	12150997							NFKB		Ying Chen
108	NFKB1:NFKB1	4790:4790	Complex	NFKB1(p50):NFKB1(p50)	NFKBIZ	64332	Gene	NFKBIZ	Binding	nucleus	15241416							NFKB		Ying Chen
109	NFKB1:NFKB1	4790:4790	Complex	NFKB1(p50):NFKB1(p50):[GGGTTTCTCC]	TNF	7124	Gene	TNF-a	Inhibition	nucleus	11931769							NFKB		Ying Chen
	NFKB1:NFKB1	4790:4790	Complex	NFKB1(p50):NFKB1(p50):[GGGTTTCTCC]	TNF	7124	Gene	TNF-a	Inhibition	nucleus	9802878							NFKB		Ying Chen
	NFKB1:NFKB1	4790:4790	Complex	NFKB1(p50):NFKB1(p50):[GGGTTTCTCC]	TNF	7124	Gene	TNF-a	Inhibition	nucleus	14678266							NFKB		Ying Chen
110	NFKB1:NFKB1:BCL3	4790:4790:602	Complex	NFKB1(p50):NFKB1(p50):BCL3	[GGGATTTCAC]		DNASeq.	[GGGATTTCAC]	Binding	nucleus	14668329							NFKB		Ying Chen
	NFKB1:NFKB1:BCL3	4790:4790:602	Complex	NFKB1(p50):NFKB1(p50):BCL3	IL2	3558	Gene	IL2	Inhibition	nucleus	14668329							NFKB		Ying Chen
111	NFKB1:NFKB1:CREBBP	4790:4790:1387	Complex	NFKB1(p50):NFKB1(p50):CREBBP(CBP):[?DNAseq.]	IL10	3586	Gene	IL10	Gene Expression	nucleus	16835236							NFKB		Ying Chen
112	NFKB1:NFKB1:HDAC3:NCOR2	4790:4790:8841:9612	Complex	NFKB1(p50):NFKB1(p50):HDAC3:NCOR2(SMRT):[?DNAseq.]	BIRC3	330	Gene	BIRC3(c-IAP2)	Inhibition	nucleus	15494311							NFKB		Ying Chen
	NFKB1:NFKB1:HDAC3:NCOR2	4790:4790:8841:9612	Complex	NFKB1(p50):NFKB1(p50):HDAC3:NCOR2(SMRT):[?DNAseq.]	BIRC3	330	Gene	BIRC3(c-IAP2)	Inhibition	nucleus	15811852							NFKB		Ying Chen
113	NFKB1:NFKB1:HDAC3:NCOR2	4790:4790:8841:9612	Complex	NFKB1(p50):NFKB1(p50):HDAC3:NCOR2(SMRT)[P]:[?DNAseq.]					Dissociation	nucleus	15494311							NFKB		Ying Chen
114	NFKB1:NFKB1:NFKBIZ	4790:4790:64332	Complex	NFKB1(p50):NFKB1(p50):NFKBIZ	[GGATTTTCCC]		DNASeq.	[GGATTTTCCC]	Binding	nucleus	8910763							NFKB		Ying Chen
115	NFKB1:NFKB1:NFKBIZ	4790:4790:64332	Complex	NFKB1(p50):NFKB1(p50):NFKBIZ:[?DNAseq.]	IL12(A:B)	3592:3593	Gene	IL12	Gene Expression	nucleus	16835236							NFKB		Ying Chen
	NFKB1:NFKB1:NFKBIZ	4790:4790:64332	Complex	NFKB1(p50):NFKB1(p50):NFKBIZ:[?DNAseq.]	IL12(A:B)	3592:3593	Gene	IL12	Gene Expression	nucleus	15241416							NFKB		Ying Chen
	NFKB1:NFKB1:NFKBIZ	4790:4790:64332	Complex	NFKB1(p50):NFKB1(p50):NFKBIZ:[?DNAseq.]	IL12(A:B)	3592:3593	Gene	IL12	Gene Expression	nucleus	9768751							NFKB		Ying Chen
116	NFKB1:NFKB1:NFKBIZ	4790:4790:64332	Complex	NFKB1(p50):NFKB1(p50):NFKBIZ:[GGATTTTCCC]	IL6	3569	Gene	IL6	Gene Expression	nucleus	15241416							NFKB		Ying Chen
	NFKB1:NFKB1:NFKBIZ	4790:4790:64332	Complex	NFKB1(p50):NFKB1(p50):NFKBIZ:[GGATTTTCCC]	IL6	3569	Gene	IL6	Gene Expression	nucleus	8910763							NFKB		Ying Chen
117	NFKB1:REL	4790:5966	Complex	NFKB1(p50):REL(c-Rel)	NFKBIA	4792	Protein	NFKBIA	Binding	cytoplasm	15371334							NFKB		Ying Chen
	NFKB1:REL	4790:5966	Complex	NFKB1(p50):REL(c-Rel)	NFKBIA	4792	Protein	NFKBIA	Binding	cytoplasm	15145317							NFKB		Ying Chen
118	NFKB1:REL	4790:5966	Complex	NFKB1(p50):REL(c-Rel)	NFKBIB	4793	Protein	NFKBIB	Binding	cytoplasm	11571291							NFKB		Ying Chen
	NFKB1:REL	4790:5966	Complex	NFKB1(p50):REL(c-Rel)	NFKBIB	4793	Protein	NFKBIB	Binding	cytoplasm	15145317							NFKB		Ying Chen
119	NFKB1:REL:NFKBIA	4790:5966:4792	Complex	NFKB1(p50):REL(c-Rel):NFKBIA[P][Ub]					Dissociation	cytoplasm	9990853							NFKB		Ying Chen
	NFKB1:REL:NFKBIA	4790:5966:4792	Complex	NFKB1(p50):REL(c-Rel):NFKBIA[P][Ub]					Dissociation	cytoplasm	10075690							NFKB		Ying Chen
	NFKB1:REL:NFKBIA	4790:5966:4792	Complex	NFKB1(p50):REL(c-Rel):NFKBIA[P][Ub]					Dissociation	cytoplasm	15371334							NFKB		Ying Chen
120	NFKB1:RELA	4790:5970	Complex	NFKB1(p50):RELA	[GGGAACTTCC]		DNASeq.	[GGGAACTTCC]	Binding	nucleus	7799921							NFKB		Ying Chen
121	NFKB1:RELA	4790:5970	Complex	NFKB1(p50):RELA	[GGGATTTTACT]		DNASeq.	[GGGATTTTACT]	Binding	nucleus	17046972							NFKB		Ying Chen
122	NFKB1:RELA	4790:5970	Complex	NFKB1(p50):RELA[P]	[GGGGAAGTCC]..[TGAGCTCA]		DNASeq.	[GGGGAAGTCC]..[TGAGCTCA]	Binding	nucleus	17012236							NFKB		Ying Chen
123	NFKB1:RELA	4790:5970	Complex	NFKB1(p50):RELA	[GGGTTTCTCC]		DNASeq.	[GGGTTTCTCC]	Binding	nucleus	12595558							NFKB		Ying Chen
124	NFKB1:RELA	4790:5970	Complex	NFKB1(p50):RELA[P]	ATF2:ATF2	1386:1386	Protein	ATF2:ATF2	Binding	nucleus	17012236							NFKB		Ying Chen
125	NFKB1:RELA	4790:5970	Complex	NFKB1(p50):RELA:[GGGAACTTCC]	CCL2	6347	Gene	CCL2(MCP-1)	Gene Expression	nucleus	10891398							NFKB		Ying Chen
	NFKB1:RELA	4790:5970	Complex	NFKB1(p50):RELA:[GGGAACTTCC]	CCL2	6347	Gene	CCL2(MCP-1)	Gene Expression	nucleus	8569088							NFKB		Ying Chen
126	NFKB1:RELA	4790:5970	Complex	NFKB1(p50):RELA	GGGACAGCCC		DNASeq.	GGGACAGCCC	Binding	nucleus	12595558							NFKB		Ying Chen
127	NFKB1:RELA	4790:5970	Complex	NFKB1(p50):RELA:[GGGAACTTCC]	IFNB1	3456	Gene	IFNB1	Gene Expression	nucleus	8035474							NFKB		Ying Chen
128	NFKB1:RELA	4790:5970	Complex	NFKB1(p50):RELA[P]:[?DNAseq.]	IL20	50604	Gene	IL20	Gene Expression	nucleus	17255956							NFKB		Ying Chen
129	NFKB1:RELA	4790:5970	Complex	NFKB1(p50):RELA	NCOR2	9612	Protein	NCOR2(SMRT)	Binding	nucleus	16382138							NFKB		Ying Chen
130	NFKB1:RELA	4790:5970	Complex	NFKB1(p50):RELA	NFKB2	4791	Protein	NFKB2(p100)	Binding	cytoplasm	17254973							NFKB		Ying Chen
131	NFKB1:RELA	4790:5970	Complex	NFKB1(p50):RELA:[?DNAseq.]	NFKB2	4791	Gene	NFKB2(p100)	Gene Expression	nucleus	9529131							NFKB		Ying Chen
132	NFKB1:RELA	4790:5970	Complex	NFKB1(p50):RELA	NFKBIA	4792	Protein	NFKBIA	Binding	cytoplasm	15371334							NFKB		Ying Chen
133	NFKB1:RELA	4790:5970	Complex	NFKB1(p50):RELA	NFKBIA	4792	Protein	NFKBIA	Binding	cytoplasm	15145317							NFKB		Ying Chen
134	NFKB1:RELA	4790:5970	Complex	NFKB1(p50):RELA	NFKBIB	4793	Protein	NFKBIB	Binding	cytoplasm	11571291							NFKB		Ying Chen
135	NFKB1:RELA	4790:5970	Complex	NFKB1(p50):RELA	NFKBIB	4793	Protein	NFKBIB	Binding	cytoplasm	15145317							NFKB		Ying Chen
136	NFKB1:RELA	4790:5970	Complex	NFKB1(p50):RELA:[GGGATTTTACT]	STAT4	6775	Gene	STAT4	Gene Expression	nucleus	17046972							NFKB		Ying Chen
137	NFKB1:RELA	4790:5970	Complex	NFKB1(p50):RELA:[GGGACAGCCC]	TNF	7124	Gene	TNF-a	Gene Expression	nucleus	10631311							NFKB		Ying Chen
	NFKB1:RELA	4790:5970	Complex	NFKB1(p50):RELA:[GGGACAGCCC]	TNF	7124	Gene	TNF-a	Gene Expression	nucleus	16285893							NFKB		Ying Chen
	NFKB1:RELA	4790:5970	Complex	NFKB1(p50):RELA:[GGGTTTCTCC]	TNF	7124	Gene	TNF-a	Gene Expression	nucleus	10631311							NFKB		Ying Chen
	NFKB1:RELA	4790:5970	Complex	NFKB1(p50):RELA:[GGGTTTCTCC]	TNF	7124	Gene	TNF-a	Gene Expression	nucleus	16285893							NFKB		Ying Chen
138	NFKB1:RELA:ATF2:ATF2	4790:5970:1386:1386	Complex	NFKB1(p50):RELA[P]:ATF2:ATF2:[GGGGAAGTCC]..[TGAGCTCA]	TIMP1	7076	Gene	TIMP1	Gene Expression	nucleus	17012236							NFKB		Ying Chen
139	NFKB1:RELA:NCOR2	4790:5970:9612	Complex	NFKB1(p50):RELA[P][Ac]:NCOR2(SMRT)[P]:[?DNAseq.]	BIRC3	330	Gene	BIRC3(c-IAP2)	Gene Expression	nucleus	15494311							NFKB		Ying Chen
	NFKB1:RELA:NCOR2	4790:5970:9612	Complex	NFKB1(p50):RELA[P][Ac]:NCOR2(SMRT)[P]:[?DNAseq.]	BIRC3	330	Gene	BIRC3(c-IAP2)	Gene Expression	nucleus	12456660							NFKB		Ying Chen
	NFKB1:RELA:NCOR2	4790:5970:9612	Complex	NFKB1(p50):RELA[P][Ac]:NCOR2(SMRT)[P]:[?DNAseq.]	BIRC3	330	Gene	BIRC3(c-IAP2)	Gene Expression	nucleus	15494311							NFKB		Ying Chen
	NFKB1:RELA:NCOR2	4790:5970:9612	Complex	NFKB1(p50):RELA[P][Ac]:NCOR2(SMRT)[P]:[?DNAseq.]	BIRC3	330	Gene	BIRC3(c-IAP2)	Gene Expression	nucleus	16382138							NFKB		Ying Chen
140	NFKB1:RELA:NFKBIA	4790:5970:4792	Complex	NFKB1(p50):RELA:NFKBIA[P][Ub]					Dissociation	cytoplasm	9990853							NFKB		Ying Chen
	NFKB1:RELA:NFKBIA	4790:5970:4792	Complex	NFKB1(p50):RELA:NFKBIA[P][Ub]					Dissociation	cytoplasm	10075690							NFKB		Ying Chen
	NFKB1:RELA:NFKBIA	4790:5970:4792	Complex	NFKB1(p50):RELA:NFKBIA[P][Ub]					Dissociation	cytoplasm	15371334							NFKB		Ying Chen
	NFKB1:RELA:NFKBIB	4790:5970:4793	Complex	NFKB1(p50):RELA:NFKBIB[P][Ub]					Dissociation	cytoplasm	11571291							NFKB		Ying Chen
	NFKB1:RELA:NFKBIB	4790:5970:4793	Complex	NFKB1(p50):RELA:NFKBIB[P][Ub]					Dissociation	cytoplasm	15145317							NFKB		Ying Chen
141	NFKB1:RELB	4790:5971	Complex	NFKB1(p50):RELB	[GGGACTGCCC]		DNASeq.		Binding	nucleus	11992002							NFKB		Ying Chen
142	NFKB1:RELB	4790:5971	Complex	NFKB1(p50):RELB:[GGGACTGCCC]	BCL2L1	598	Gene	BCL2L1(Bcl-xL)	Gene Expression	nucleus	11992002							NFKB		Ying Chen
143	NFKB1:RELB	4790:5971	Complex	NFKB1(p50):RELB	NFKB2	4791	Protein	NFKB2(p100)	Binding	nucleus	17254973							NFKB		Ying Chen
144	NFKB1:RELB	4790:5971	Complex	NFKB1(p50):RELB					Translocation	cytoplasmtonucleus	11992002							NFKB		Ying Chen
	NFKB1:RELB	4790:5971	Complex	NFKB1(p50):RELB					Translocation	cytoplasmtonucleus	11015437							NFKB		Ying Chen
145	NFKB2	4791	Protein	NFKB2(p100)	REL	5966	Protein	REL(c-Rel)	Binding	cytoplasm	17303919							NFKB		Ying Chen
	NFKB2	4791	Protein	NFKB2(p100)	REL	5966	Protein	REL(c-Rel)	Binding	cytoplasm	15371334							NFKB		Ying Chen
146	NFKB2	4791	Protein	NFKB2(p100)	RELA	5970	Protein	RELA	Binding	cytoplasm	17303919							NFKB		Ying Chen
	NFKB2	4791	Protein	NFKB2(p100)	RELA	5970	Protein	RELA	Binding	cytoplasm	15145317							NFKB		Ying Chen
	NFKB2	4791	Protein	NFKB2(p100)	RELA	5970	Protein	RELA	Binding	cytoplasm	15371334							NFKB		Ying Chen
147	NFKB2	4791	Protein	NFKB2(p100)	RELB	5971	Protein	RELB	Binding	cytoplasm	15371334							NFKB		Ying Chen
	NFKB2	4791	Protein	NFKB2(p100)	RELB	5971	Protein	RELB	Binding	cytoplasm	17072323							NFKB		Ying Chen
	NFKB2	4791	Protein	NFKB2(p100)	RELB	5971	Protein	RELB	Binding	cytoplasm	16285893							NFKB		Ying Chen
	NFKB2	4791	Protein	NFKB2(p100)	RELB	5971	Protein	RELB	Binding	cytoplasm	15145317							NFKB		Ying Chen
148	NFKB2	4791	Protein	NFKB2(p100)					Cleavage	cytoplasm	9597130							NFKB		Ying Chen
	NFKB2	4791	Protein	NFKB2(p100)					Cleavage	cytoplasm	10597218							NFKB		Ying Chen
149	NFKB2	4791	Complex	NFKB2(p100)[P]:RELA					Ubiquitination	cytoplasm	16303288							NFKB		Ying Chen
150	NFKB2	4791	Complex	NFKB2(p100)[P]:RELB					Ubiquitination	cytoplasm	16303288							NFKB		Ying Chen
151	NFKB2	4791	Complex	NFKB2(p100)[P]:REL(c-Rel)					Ubiquitination	cytoplasm	16303288							NFKB		Ying Chen
152	NFKB2	4791	Complex	NFKB2(p100)[P][Ub]:RELA					Cleavage	cytoplasm	16303288							NFKB		Ying Chen
153	NFKB2	4791	Complex	NFKB2(p100)[P][Ub]:RELB					Cleavage	cytoplasm	16303288							NFKB		Ying Chen
154	NFKB2	4791	Complex	NFKB2(p100)[P][Ub]:REL(c-Rel)					Cleavage	cytoplasm	16303288							NFKB		Ying Chen
155	NFKB2(p100)	4791	Protein	NFKB2(p100)	NFKB1(p50):RELA	N/A	Complex	NFKB1(p50):RELA(p65)	Binding	cytoplasm	16970925							NFKB		Mike Chisholm
	NFKB2(p100)	4791	Protein	NFKB2(p100)	NFKB1(p50):RELA	N/A	Complex	NFKB1(p50):RELA(p65)	Binding	cytoplasm	9681829						p100 acts like an IкB by sequestering NF-кB complexes in the cytoplasm.	NFKB		Mike Chisholm
156	NFKB2(p100)	4791	Gene	NFKB2(p100)	NFKB1(p50):RELA(p65)	N/A	Complex	NFKB1(p50):RELA(p65)	Activation	nucleus	16970925							NFKB		Mike Chisholm
157	NFKB2(p100)	4791	Protein	NFKB2(p100)	NFKB1(p50):RELB	N/A	Complex	NFKB1(p50):RELB	Binding	cytoplasm	16970925			None specified			Function of p50:RelB:p100 not understood	NFKB		Mike Chisholm
	NFKB2(p100)	4791	Protein	NFKB2(p100)	NFKB1(p50):RELB	N/A	Complex	NFKB1(p50):RELB	Binding	cytoplasm	9681829			immunoprecipitation			p100 acting as an IкB protein by trapping p50:RelB in the cytoplasm	NFKB		Mike Chisholm
	NFKB2(p100)	4791	Protein	NFKB2(p100)	NFKB1(p50):RELB	N/A	Complex	NFKB1(p50):RELB	Binding	cytoplasm	12709443			immunoprecipitation			LTβR ligation induces both p50:p65 and p50:RelB dimers. TNF-α increases the association of p100 with p50:relB dimers in the nucleus leading to specific inhibition of RelB DNA binding. P50:RelB activation triggered by LTβR ligation which requires processing of p100 which is mediated by IKKα but not IKKβ or IKKg. This therefore suggests that p50:relB dimers are also activated via the 'alternative' …	NFKB		Mike Chisholm
	NFKB2(p100)	4791	Protein	NFKB2(p100)	NFKB1(p50):RELB	N/A	Complex	NFKB1(p50):RELB	Binding	nucleus	16970925							NFKB		Mike Chisholm
	NFKB2(p100)	4791	Protein	NFKB2(p100)	NFKB1(p50):RELB	N/A	Complex	NFKB1(p50):RELB	Binding	nucleus	9681829							NFKB		Mike Chisholm
	NFKB2(p100)	4791	Protein	NFKB2(p100)	NFKB1(p50):RELB	N/A	Complex	NFKB1(p50):RELB	Binding	nucleus	12709443							NFKB		Mike Chisholm
158	NFKB2(p100)	4791	Protein	NFKB2(p100)	REL(c-Rel)	5966	Protein	REL(c-Rel)	Binding	cytoplasm	16970925							NFKB		Mike Chisholm
159	NFKB2(p100)	4791	Protein	NFKB2(p100)	RELA(p65)	5970	Protein	RELA(p65)	Binding	cytoplasm	16970925							NFKB		Mike Chisholm
	NFKB2(p100)	4791	Protein	NFKB2(p100)	RELB	5971	Protein	RELB	Binding	cytoplasm	16285893							NFKB		Mike Chisholm
	NFKB2(p100)	4791	Protein	NFKB2(p100)	RELB	5971	Protein	RELB	Binding	cytoplasm	15218526							NFKB		Mike Chisholm
	NFKB2(p100)	4791	Protein	NFKB2(p100)	RELB	5971	Protein	RELB	Binding	cytoplasm	15371334							NFKB		Mike Chisholm
	NFKB2(p100)	4791	Protein	NFKB2(p100)	RELB	5971	Protein	RELB	Binding	cytoplasm	16793322							NFKB		Mike Chisholm
	NFKB2(p100)	4791	Protein	NFKB2(p100)	RELB	5971	Protein	RELB	Binding	cytoplasm	17072322							NFKB		Mike Chisholm
	NFKB2(p100)	4791	Protein	NFKB2(p100)	RELB	5971	Protein	RELB	Binding	cytoplasm	16970925							NFKB		Mike Chisholm
	NFKB2(p100)	4791	Protein	NFKB2(p100)	RELB	5971	Protein	RELB	Binding	cytoplasm	17561400							NFKB		Mike Chisholm
160	NFKB2(p52)	4791	Protein	NFKB2(p52)	NFKB2(p52)	4791	Protein	NFKB2(p52)	Binding	nucleus	15371334			none specified	An auto-binding event.		p52:p52 is a transcriptional repressor as it lacks a TD.	NFKB		Mike Chisholm
	NFKB2(p52)	4791	Protein	NFKB2(p52)	NFKB2(p52)	4791	Protein	NFKB2(p52)	Binding	nucleus	16793322							NFKB		Mike Chisholm
	NFKB2(p52)	4791	Protein	NFKB2(p52)	NFKB2(p52)	4791	Protein	NFKB2(p52)	Binding	nucleus	16846590							NFKB		Mike Chisholm
	NFKB2(p52)	4791	Protein	NFKB2(p52)	NFKB2(p52)	4791	Protein	NFKB2(p52)	Binding	nucleus	16970925							NFKB		Mike Chisholm
	NFKB2(p52)	4791	Protein	NFKB2(p52)	NFKB2(p52)	4791	Protein	NFKB2(p52)	Binding	nucleus	17561400							NFKB		Mike Chisholm
	NFKB2(p52)	4791	Protein	NFKB2(p52)	NFKB2(p52)	4791	Protein	NFKB2(p52)	Binding	nucleus	14668329							NFKB		Mike Chisholm
161	NFKB2:NFKB2	4791:4791	Complex	NFKB2(p52):NFKB2(p52)	BCL3	602	Protein	BCL3	Binding	nucleus	8453667							NFKB		Ying Chen
	NFKB2:NFKB2	4791:4791	Complex	NFKB2(p52):NFKB2(p52)	BCL3	602	Protein	BCL3	Binding	nucleus	10362352							NFKB		Ying Chen
162	NFKB2:NFKB2:BCL3	4791:4791:602	Complex	NFKB2(p52):NFKB2(p52):BCL3	[GGGTGACCCC]		DNASeq.	[GGGTGACCCC]	Binding	nucleus	7559449							NFKB		Ying Chen
163	NFKB2:NFKB2:BCL3	4791:4791:602	Complex	NFKB2(p52):NFKB2(p52):BCL3:[GGGTGACCCC]	SELP	6403	Gene	SELP(P-Selectin)	Gene Expression	nucleus	7559449							NFKB		Ying Chen
	NFKB2:NFKB2:BCL3	4791:4791:602	Complex	NFKB2(p52):NFKB2(p52):BCL3:[GGGTGACCCC]	SELP	6403	Gene	SELP(P-Selectin)	Gene Expression	nucleus	9545353							NFKB		Ying Chen
	NFKB2:NFKB2:BCL3	4791:4791:602	Complex	NFKB2(p52):NFKB2(p52):BCL3:[GGGTGACCCC]	SELP	6403	Gene	SELP(P-Selectin)	Gene Expression	nucleus	9409546							NFKB		Ying Chen
164	NFKB2:REL	4791:5966	Complex	NFKB2(p52):REL(c-Rel)	NFKBIA	4792	Protein	NFKBIA	Binding	cytoplasm	15371334							NFKB		Ying Chen
	NFKB2:REL	4791:5966	Complex	NFKB2(p52):REL(c-Rel)	NFKBIA	4792	Protein	NFKBIA	Binding	cytoplasm	15145317							NFKB		Ying Chen
165	NFKB2:REL	4791:5966	Complex	NFKB2(p52):REL(c-Rel)	NFKBIB	4793	Protein	NFKBIB	Binding	cytoplasm	11571291							NFKB		Ying Chen
	NFKB2:REL	4791:5966	Complex	NFKB2(p52):REL(c-Rel)	NFKBIB	4793	Protein	NFKBIB	Binding	cytoplasm	15145317							NFKB		Ying Chen
166	NFKB2:REL:NFKBIA	4791:5966:4792	Complex	NFKB2(p52):REL(c-Rel):NFKBIA[P][Ub]					Dissociation	cytoplasm	9990853							NFKB		Ying Chen
	NFKB2:REL:NFKBIA	4791:5966:4792	Complex	NFKB2(p52):REL(c-Rel):NFKBIA[P][Ub]					Dissociation	cytoplasm	10075690							NFKB		Ying Chen
167	NFKB2:REL:NFKBIB	4791:5966:4793	Complex	NFKB2(p52):REL(c-Rel):NFKBIB[P][Ub]					Dissociation	cytoplasm	11571291							NFKB		Ying Chen
	NFKB2:REL:NFKBIB	4791:5966:4793	Complex	NFKB2(p52):REL(c-Rel):NFKBIB[P][Ub]					Dissociation	cytoplasm	15145317							NFKB		Ying Chen
168	NFKB2:RELB	4791:5971	Complex	NFKB2(p52):RELB	[AGGAAGATTTG]		DNASeq.	[AGGAAGATTTG]	Binding	nucleus	17182562							NFKB		Ying Chen
	NFKB2:RELB	4791:5971	Complex	NFKB2(p52):RELB:[AGGAAGATTTG]	CCL19	6363	Gene	CCL19(ELC)	Gene Expression	nucleus	14691250							NFKB		Ying Chen
	NFKB2:RELB	4791:5971	Complex	NFKB2(p52):RELB:[AGGAAGATTTG]	CCL19	6363	Gene	CCL19(ELC)	Gene Expression	nucleus	17182562							NFKB		Ying Chen
169	NFKB2:RELB	4791:5971	Complex	NFKB2(p52):RELB:[GGGAGATTTG]	CXCL13	10563	Gene	CXCL13(BLC)	Gene Expression	nucleus	16552041							NFKB		Ying Chen
170	NFKBIA	4792	Protein	NFKBIA(IKKα)	NFKB1(p50):RELA	N/A	Complex	NFKB1(p50):RELA(p65)	Binding	cytoplasm	15214841					NFKBIA commonly referred to as IкBα in the literature		NFKB		Mike Chisholm
	NFKBIA	4792	Protein	NFKBIA(IKKα)	NFKB1(p50):RELA	N/A	Complex	NFKB1(p50):RELA(p65)	Binding	cytoplasm	15371334							NFKB		Mike Chisholm
	NFKBIA	4792	Protein	NFKBIA(IKKα)	NFKB1(p50):RELA	N/A	Complex	NFKB1(p50):RELA(p65)	Binding	cytoplasm	16846590							NFKB		Mike Chisholm
	NFKBIA	4792	Protein	NFKBIA(IKKα)	NFKB1(p50):RELA	N/A	Complex	NFKB1(p50):RELA(p65)	Binding	cytoplasm	16970925							NFKB		Mike Chisholm
	NFKBIA	4792	Protein	NFKBIA(IKKα)	NFKB1(p50):RELA	N/A	Complex	NFKB1(p50):RELA(p65)	Binding	cytoplasm	17561400							NFKB		Mike Chisholm
171	NFKBIA	4792	Complex	NFKB1(p50):RELA:NFKBIA[P]					Ubiquitination	cytoplasm	9990853							NFKB		Ying Chen
	NFKBIA	4792	Complex	NFKB1(p50):RELA:NFKBIA[P]					Ubiquitination	cytoplasm	10075690							NFKB		Ying Chen
	NFKBIA	4792	Complex	NFKB1(p50):RELA:NFKBIA[P]					Ubiquitination	cytoplasm	10321728							NFKB		Ying Chen
172	NFKBIA	4792	Complex	NFKB1(p50):REL(c-Rel):NFKBIA[P]					Ubiquitination	cytoplasm	9990853							NFKB		Ying Chen
	NFKBIA	4792	Complex	NFKB1(p50):REL(c-Rel):NFKBIA[P]					Ubiquitination	cytoplasm	10075690							NFKB		Ying Chen
	NFKBIA	4792	Complex	NFKB1(p50):REL(c-Rel):NFKBIA[P]					Ubiquitination	cytoplasm	10321728							NFKB		Ying Chen
	NFKBIA	4792	Complex	NFKB2(p52):REL(c-Rel):NFKBIA[P]					Ubiquitination	cytoplasm	9990853							NFKB		Ying Chen
	NFKBIA	4792	Complex	NFKB2(p52):REL(c-Rel):NFKBIA[P]					Ubiquitination	cytoplasm	10075690							NFKB		Ying Chen
	NFKBIA	4792	Complex	NFKB2(p52):REL(c-Rel):NFKBIA[P]					Ubiquitination	cytoplasm	10321728							NFKB		Ying Chen
173	NFKBIA	4792	Protein	NFKBIA[P][Ub]					Degradation	cytoplasm	11983155							NFKB		Ying Chen
	NFKBIA(IкBα)	4792	Protein	NFKBIA(IкBα)	NFKB1(p50):REL(c-Rel)	N/A	Complex	NFKB1(p50):REL(c-Rel)	Binding	cytoplasm	16513645							NFKB		Mike Chisholm
	NFKBIA(IкBα)	4792	Protein	NFKBIA(IкBα)	NFKB1(p50):REL(c-Rel)	N/A	Complex	NFKB1(p50):REL(c-Rel)	Binding	cytoplasm	7867065			co-transfection; GST pulldowns				NFKB		Mike Chisholm
	NFKBIA(IкBα)	4792	Protein	NFKBIA(IкBα)	NFKB1(p50):REL(c-Rel)	N/A	Complex	NFKB1(p50):REL(c-Rel)	Binding	cytoplasm	10497169							NFKB		Mike Chisholm
	NFKBIA(IкBα)	4792	Protein	NFKBIA(IкBα)	NFKB1(p50):REL(c-Rel)	N/A	Complex	NFKB1(p50):REL(c-Rel)	Binding	cytoplasm	9597130							NFKB		Mike Chisholm
174	NFKBIB	4793	Complex	NFKB1(p50):REL(c-Rel):NFKBIB[P]					Ubiquitination	cytoplasm	10514424							NFKB		Ying Chen
	NFKBIB	4793	Complex	NFKB1(p50):REL(c-Rel):NFKBIB[P]					Ubiquitination	cytoplasm	9351830							NFKB		Ying Chen
	NFKBIB	4793	Complex	NFKB2(p52):REL(c-Rel):NFKBIB[P]					Ubiquitination	cytoplasm	10514424							NFKB		Ying Chen
	NFKBIB	4793	Complex	NFKB2(p52):REL(c-Rel):NFKBIB[P]					Ubiquitination	cytoplasm	9351830							NFKB		Ying Chen
175	NFKBIB	4793	Complex	NFKB1(p50):RELA:NFKBIB[P]					Ubiquitination	cytoplasm	10514424							NFKB		Ying Chen
	NFKBIB	4793	Complex	NFKB1(p50):RELA:NFKBIB[P]					Ubiquitination	cytoplasm	9351830							NFKB		Ying Chen
176	NFKBIB	4793	Protein	NFKBIB[P][Ub]					Degradation	cytoplasm	10514424							NFKB		Ying Chen
	NFKBIB	4793	Protein	NFKBIB[P][Ub]					Degradation	cytoplasm	11571291							NFKB		Ying Chen
177	NFKBIB(IкBβ)	4793	Protein	NFKBIB(IкBβ)	NFKB1(p50):REL(c-Rel)	N/A	Complex	NFKB1(p50):REL(c-Rel)	Binding	cytoplasm	16513645							NFKB		Mike Chisholm
	NFKBIB(IкBβ)	4793	Protein	NFKBIB(IкBβ)	NFKB1(p50):REL(c-Rel)	N/A	Complex	NFKB1(p50):REL(c-Rel)	Binding	cytoplasm	7867065			co-transfection; GST pulldowns				NFKB		Mike Chisholm
	NFKBIB(IкBβ)	4793	Protein	NFKBIB(IкBβ)	NFKB1(p50):REL(c-Rel)	N/A	Complex	NFKB1(p50):REL(c-Rel)	Binding	cytoplasm	10497169							NFKB		Mike Chisholm
	NFKBIB(IкBβ)	4793	Protein	NFKBIB(IкBβ)	NFKB1(p50):REL(c-Rel)	N/A	Complex	NFKB1(p50):REL(c-Rel)	Binding	cytoplasm	9597130							NFKB		Mike Chisholm
178	NFKBIB(IкBβ)	4793	Protein	NFKBIB(IкBβ)	NFKB1(p50):RELA	N/A	Complex	NFKB1(p50):RELA(p65)	Binding	cytoplasm	15371334					NFKBIB commonly referred to as IкBβ in the literature		NFKB		Mike Chisholm
	NFKBIB(IкBβ)	4793	Protein	NFKBIB(IкBβ)	NFKB1(p50):RELA	N/A	Complex	NFKB1(p50):RELA(p65)	Binding	cytoplasm	16513645							NFKB		Mike Chisholm
	NFKBIB(IкBβ)	4793	Protein	NFKBIB(IкBβ)	NFKB1(p50):RELA	N/A	Complex	NFKB1(p50):RELA(p65)	Binding	cytoplasm	10497169							NFKB		Mike Chisholm
	NFKBIB(IкBβ)	4793	Protein	NFKBIB(IкBβ)	NFKB1(p50):RELA	N/A	Complex	NFKB1(p50):RELA(p65)	Binding	cytoplasm	9597130							NFKB		Mike Chisholm
179	NFKBIB(IкBβ)	4793	Protein	NFKBIB(IкBβ)	RELA:REL	N/A	Complex	RELA(p65):REL(c-Rel)	Binding	cytoplasm	15371334							NFKB		Mike Chisholm
180	NFKBIE(IкBε)	4794	Protein	NFKBIE(IкBε)	REL:REL	N/A	Complex	REL(c-Rel):REL(c-Rel)	Binding	cytoplasm	16513645							NFKB		Mike Chisholm
181	NFKBIE(IкBε)	4794	Protein	NFKBIE(IкBε)	RELA:REL	N/A	Complex	RELA(p65):REL(c-Rel)	Binding	cytoplasm	15371334							NFKB		Mike Chisholm
	NFKBIE(IкBε)	4794	Protein	NFKBIE(IкBε)	RELA:REL	N/A	Complex	RELA(p65):REL(c-Rel)	Binding	cytoplasm	10497169							NFKB		Mike Chisholm
	NFKBIE(IкBε)	4794	Protein	NFKBIE(IкBε)	RELA:REL	N/A	Complex	RELA(p65):REL(c-Rel)	Binding	cytoplasm	9405619			yeast-2-hybrid; EMSA; GST pulldowns				NFKB		Mike Chisholm
	NFKBIE(IкBε)	4794	Protein	NFKBIE(IкBε)	RELA:REL	N/A	Complex	RELA(p65):REL(c-Rel)	Binding	cytoplasm	9597130							NFKB		Mike Chisholm
182	NFKBIE(IкBε)	4794	Protein	NFKBIE(IкBε)	RELA:RELA	N/A	Complex	RELA(p65):RELA(p65)	Binding	cytoplasm	15371334					NFKBIE commonly referred to as IкBε in the literature		NFKB		Mike Chisholm
	NFKBIE(IкBε)	4794	Protein	NFKBIE(IкBε)	RELA:RELA	N/A	Complex	RELA(p65):RELA(p65)	Binding	cytoplasm	10497169							NFKB		Mike Chisholm
	NFKBIE(IкBε)	4794	Protein	NFKBIE(IкBε)	RELA:RELA	N/A	Complex	RELA(p65):RELA(p65)	Binding	cytoplasm	9405619			EMSA; GST Pulldowns; co-transfection experiments				NFKB		Mike Chisholm
	NFKBIE(IкBε)	4794	Protein	NFKBIE(IкBε)	RELA:RELA	N/A	Complex	RELA(p65):RELA(p65)	Binding	cytoplasm	9597130							NFKB		Mike Chisholm
183	NFKBIZ	64332	Protein	NFKBIZ(IKKζ)	NFKB1(p50):NFKB1(p50)	N/A	Complex	NFKB1(p50):NFKB1(p50)	Binding	nucleus	17561400							NFKB		Mike Chisholm
	NFKBIZ	64332	Protein	NFKBIZ(IKKζ)	NFKB1(p50):NFKB1(p50)	N/A	Complex	NFKB1(p50):NFKB1(p50)	Binding	nucleus	15241416			ChIP				NFKB		Mike Chisholm
	NFKBIZ	64332	Protein	NFKBIZ(IKKζ)	NFKB1(p50):NFKB1(p50)	N/A	Complex	NFKB1(p50):NFKB1(p50)	Binding	nucleus	17349209							NFKB		Mike Chisholm
184	NFKBIZ	64332	Protein	NFKBIZ(IKKζ)	NFKB1(p50):RELA(p65)	N/A	Complex	NFKB1(p50):RELA(p65)	Binding	nucleus	16513645			co-immunoprecipitation; EMSA		NFKBIZ commonly referred to as IкBζ in the literature		NFKB		Mike Chisholm
	NFKBIZ	64332	Protein	NFKBIZ(IKKζ)	NFKB1(p50):RELA(p65)	N/A	Complex	NFKB1(p50):RELA(p65)	Binding	nucleus	17349209							NFKB		Mike Chisholm
185	PLAU	5328	Gene	PLAU	RELA(p65):REL(c-Rel)	N/A	Complex	RELA(p65):REL(c-Rel)	Activation	nucleus	1740106						TP53 also involved in the activation of PLAU	NFKB		Mike Chisholm
	REL	5966	Protein	REL(c-Rel)	REL	5966	Protein	REL(c-Rel)	Binding	cytoplasm	17303919							NFKB		Ying Chen
	REL	5966	Protein	REL(c-Rel)	REL	5966	Protein	REL(c-Rel)	Binding	cytoplasm	15371334							NFKB		Ying Chen
186	REL(c-Rel)	5966	Protein	REL(c-Rel)	REL(c-Rel)	5966	Protein	REL(c-Rel)	Binding	cytoplasm	15371334			none specified	An auto-binding event	REL commonly referred to as c-Rel in the literature	A transcriptional activator [30, p4]	NFKB		Mike Chisholm
	REL(c-Rel)	5966	Protein	REL(c-Rel)	REL(c-Rel)	5966	Protein	REL(c-Rel)	Binding	cytoplasm	16513645							NFKB		Mike Chisholm
	REL(c-Rel)	5966	Protein	REL(c-Rel)	REL(c-Rel)	5966	Protein	REL(c-Rel)	Binding	cytoplasm	17255956							NFKB		Mike Chisholm
	REL(c-Rel)	5966	Protein	REL(c-Rel)	REL(c-Rel)	5966	Protein	REL(c-Rel)	Binding	cytoplasm	17072323							NFKB		Mike Chisholm
187	REL:REL	5966:5966	Complex	REL(c-Rel):REL(c-Rel)	[AGAAATTCC]		DNASeq.	[AGAAATTCC]	Binding	nucleus	12646638							NFKB		Ying Chen
188	REL:REL	5966:5966	Complex	REL(c-Rel):REL(c-Rel)	HMGA1	3159	Protein	HMGA1(HMGIY)	Binding	nucleus	8934574							NFKB		Ying Chen
189	REL:REL	5966:5966	Complex	REL(c-Rel):REL(c-Rel)	NFKBIE	4794	Protein	NFKBIE	Binding	cytoplasm	15145317							NFKB		Ying Chen
	REL:REL:HMGA1	5966:5966:3159	Complex	REL(c-Rel):REL(c-Rel):HMGA1(HMGIY):[AGAAATTCC]	IL2	3558	Gene	IL2	Gene Expression	nucleus	12646638							NFKB		Ying Chen
	REL:REL:HMGA1	5966:5966:3159	Complex	REL(c-Rel):REL(c-Rel):HMGA1(HMGIY):[AGAAATTCC]	IL2	3558	Gene	IL2	Gene Expression	nucleus	8934574							NFKB		Ying Chen
	REL:REL:HMGA1	5966:5966:3159	Complex	REL(c-Rel):REL(c-Rel):HMGA1(HMGIY):[AGAAATTCC]	IL2	3558	Gene	IL2	Gene Expression	nucleus	9584155							NFKB		Ying Chen
190	RELA	5970	Protein	RELA	REL	5966	Protein	REL(c-Rel)	Binding	cytoplasm	16285893							NFKB		Ying Chen
	RELA	5970	Protein	RELA	REL	5966	Protein	REL(c-Rel)	Binding	cytoplasm	17303919							NFKB		Ying Chen
	RELA	5970	Protein	RELA	REL	5966	Protein	REL(c-Rel)	Binding	cytoplasm	15145317							NFKB		Ying Chen
191	RELA	5970	Protein	RELA	RELA	5970	Protein	RELA	Binding	cytoplasm	16285893							NFKB		Ying Chen
	RELA	5970	Protein	RELA	RELA	5970	Protein	RELA	Binding	cytoplasm	17303919							NFKB		Ying Chen
	RELA	5970	Protein	RELA	RELA	5970	Protein	RELA	Binding	cytoplasm	15145317							NFKB		Ying Chen
	RELA	5970	Protein	RELA	RELA	5970	Protein	RELA	Binding	cytoplasm	15371334							NFKB		Ying Chen
192	RELA(p65)	5970	Protein	RELA(p65)	REL(c-Rel)	5966	Protein	REL(c-Rel)	Binding	cytoplasm	16285893							NFKB		Mike Chisholm
	RELA(p65)	5970	Protein	RELA(p65)	REL(c-Rel)	5966	Protein	REL(c-Rel)	Binding	cytoplasm	1740106			co-immunoprecipitation			Binds to a xB-like phorbol ester (TPA) responsive DNA sequence 5'-GGGAAAGTAC-3' in the 5' flanking region of the human urokinase (uPA) gene.	NFKB		Mike Chisholm
	RELA(p65)	5970	Protein	RELA(p65)	REL(c-Rel)	5966	Protein	REL(c-Rel)	Binding	cytoplasm	15371334							NFKB		Mike Chisholm
	RELA(p65)	5970	Protein	RELA(p65)	REL(c-Rel)	5966	Protein	REL(c-Rel)	Binding	cytoplasm	16513645							NFKB		Mike Chisholm
	RELA(p65)	5970	Protein	RELA(p65)	REL(c-Rel)	5966	Protein	REL(c-Rel)	Binding	cytoplasm	8413215							NFKB		Mike Chisholm
	RELA(p65)	5970	Protein	RELA(p65)	REL(c-Rel)	5966	Protein	REL(c-Rel)	Binding	cytoplasm	11587641							NFKB		Mike Chisholm
	RELA(p65)	5970	Protein	RELA(p65)	REL(c-Rel)	5966	Protein	REL(c-Rel)	Binding	cytoplasm	10754326							NFKB		Mike Chisholm
	RELA(p65)	5970	Protein	RELA(p65)	REL(c-Rel)	5966	Protein	REL(c-Rel)	Binding	cytoplasm	7410453354							NFKB		Mike Chisholm
193	RELA(p65)	5970	Protein	RELA(p65)	RELA(p65)	5970	Protein	RELA(p65)	Binding	cytoplasm	15371334			none specified: paper simply states that p65:p65 exists	An auto-binding event.		A transcriptional activator [53, p229]	NFKB		Mike Chisholm
	RELA(p65)	5970	Protein	RELA(p65)	RELA(p65)	5970	Protein	RELA(p65)	Binding	cytoplasm	16285893							NFKB		Mike Chisholm
	RELA(p65)	5970	Protein	RELA(p65)	RELA(p65)	5970	Protein	RELA(p65)	Binding	cytoplasm	10497169							NFKB		Mike Chisholm
	RELA(p65)	5970	Protein	RELA(p65)	RELA(p65)	5970	Protein	RELA(p65)	Binding	cytoplasm	9405619							NFKB		Mike Chisholm
	RELA(p65)	5970	Protein	RELA(p65)	RELA(p65)	5970	Protein	RELA(p65)	Binding	cytoplasm	9597130							NFKB		Mike Chisholm
	RELA(p65)	5970	Protein	RELA(p65)	RELA(p65)	5970	Protein	RELA(p65)	Binding	cytoplasm	10453354							NFKB		Mike Chisholm
194	RELA(p65)	5970	Protein	RELA(p65)	RELB	5971	Protein	RELB	Binding	cytoplasmandnucleus(insmallerconcentration)	17561400							NFKB		Mike Chisholm
	RELA(p65)	5970	Protein	RELA(p65)	RELB	5971	Protein	RELB	Binding	cytoplasmandnucleus(insmallerconcentration)	12657634			EMSA; reporter gene assays; over-expression assays	Interaction achieved through their RHD's [42, 19854].		Transcriptionally inactive as it can't bind DNA (кB sites) in vitro [32, p19852]. Presence of these dimers found to be increased by phorbolesters or lipopolysaccharide or constitutively active IKKβ [32, p19852].	NFKB		Mike Chisholm
	RELA(p65)	5970	Protein	RELA(p65)	RELB	5971	Protein	RELB	Binding	cytoplasmandnucleus(insmallerconcentration)	10754326							NFKB		Mike Chisholm
195	RELA:REL	5970:5966	Complex	RELA:REL(c-Rel)	[GGGAAAGTAC]		DNASeq.	[GGGAAAGTAC]	Binding	nucleus	1740106							NFKB		Ying Chen
196	RELA:REL	5970:5966	Complex	RELA:REL(c-Rel)	NFKBIB	4793	Protein	NFKBIB	Binding	cytoplasm	11571291							NFKB		Ying Chen
	RELA:REL	5970:5966	Complex	RELA:REL(c-Rel)	NFKBIB	4793	Protein	NFKBIB	Binding	cytoplasm	15145317							NFKB		Ying Chen
197	RELA:REL	5970:5966	Complex	RELA:REL(c-Rel)	NFKBIE	4794	Protein	NFKBIE	Binding	cytoplasm	9315679							NFKB		Ying Chen
	RELA:REL	5970:5966	Complex	RELA:REL(c-Rel):[GGGAAAGTAC]	PLAU	5328	Gene	PLAU(uPA)	Gene Expression	nucleus	1740106							NFKB		Ying Chen
	RELA:REL	5970:5966	Complex	RELA:REL(c-Rel):[GGGAAAGTAC]	PLAU	5328	Gene	PLAU(uPA)	Gene Expression	nucleus	7479032							NFKB		Ying Chen
198	RELA:RELA	5970:5970	Complex	RELA:RELA	[GGAAATTCC]		DNASeq.	[GGAAATTCC]	Binding	nucleus	10228026							NFKB		Ying Chen
199	RELA:RELA	5970:5970	Complex	RELA:RELA	[GGGAACTTCC]		DNASeq.	[GGGAACTTCC]	Binding	nucleus	7799921							NFKB		Ying Chen
200	RELA:RELA	5970:5970	Complex	RELA:RELA	[GTGGAATTTCC]		DNASeq.	[GTGGAATTTCC]	Binding	nucleus	10801482							NFKB		Ying Chen
	RELA:RELA	5970:5970	Complex	RELA:RELA	[GTGGAATTTCC]		DNASeq.	[GTGGAATTTCC]	Binding	nucleus	9437432							NFKB		Ying Chen
201	RELA:RELA	5970:5970	Complex	RELA:RELA:[GGAAATTCC]	ICAM1	3383	Gene	ICAM1	Gene Expression	nucleus	10228026							NFKB		Ying Chen
	RELA:RELA	5970:5970	Complex	RELA:RELA:[GGAAATTCC]	ICAM1	3383	Gene	ICAM1	Gene Expression	nucleus	9888295							NFKB		Ying Chen
202	RELA:RELA	5970:5970	Complex	RELA:RELA:[GGGAACTTCC]	IFNB1	3456	Gene	IFNB1	Gene Expression	nucleus	9446577							NFKB		Ying Chen
	RELA:RELA	5970:5970	Complex	RELA:RELA:[GGGAACTTCC]	IFNB1	3456	Gene	IFNB1	Gene Expression	nucleus	9446577							NFKB		Ying Chen
203	RELA:RELA	5970:5970	Complex	RELA:RELA:[GTGGAATTTCC]	IL8	3576	Gene	IL8	Gene Expression	nucleus	10801482							NFKB		Ying Chen
204	RELA:RELA	5970:5970	Complex	RELA:RELA	NFKBIE	4794	Protein	NFKBIE	Binding	cytoplasm	9315679							NFKB		Ying Chen
205	RPS6KA1	6195	Protein	RPS6KA1[P]	NFKBIA	4792	Complex	NFKB1(p50):RELA:NFKBIA	Phosphorylation	cytoplasm	16410802							NFKB		Ying Chen
	RPS6KA1	6195	Protein	RPS6KA1[P]	NFKBIA	4792	Complex	NFKB1(p50):RELA:NFKBIA	Phosphorylation	cytoplasm	15073170							NFKB		Ying Chen
	RPS6KA1	6195	Protein	RPS6KA1[P]	NFKBIA	4792	Complex	NFKB1(p50):RELA:NFKBIA	Phosphorylation	cytoplasm	11821415							NFKB		Ying Chen
206	RPS6KA5	9252	Protein	RPS6KA5(MSK1)	NFKB1:RELA	4790:5970	Complex	NFKB1(p50):RELA	Phosphorylation	nucleus	12628924							NFKB		Ying Chen
	RPS6KA5	9252	Protein	RPS6KA5(MSK1)	NFKB1:RELA	4790:5970	Complex	NFKB1(p50):RELA	Phosphorylation	nucleus	17255956							NFKB		Ying Chen
207	RPS6KA5(MSK1)	9252	Protein	RPS6KA5(MSK1)	NFKB1(p50):RELA(p65)	N/A	Complex	NFKB1(p50):RELA(p65)	Phosphorylation	nucleus	17255956			SB 202190 and Ro 318220 inhibition of MSK1 to demonstrate a reduced level of p65 phosphorylation.		RPS6KA5 commonly referred to as MSK1 in the literature		NFKB		Mike Chisholm
208	SELP	6403	Gene	SELP	NFKB2(p52):NFKB2(p52):BCL3	N/A	Complex	NFKB2(p52):NFKB2(p52):BCL3	Activation	nucleus	7559449							NFKB		Mike Chisholm
209	SKP2	6502	Gene	SKP2	NFKB2(p52):RELB	N/A	Complex	NFKB2(p52):RELB	Activation	nucleus	17561400							NFKB		Mike Chisholm
	SKP2	6502	Gene	SKP2	NFKB2(p52):RELB	N/A	Complex	NFKB2(p52):RELB	Activation	nucleus	16902410							NFKB		Mike Chisholm
210	STAT4	6775	Gene	STAT4	NFKB1(p50):RELA(p65)	N/A	Complex	NFKB1(p50):RELA(p65)	Activation	nucleus	17046972							NFKB		Mike Chisholm
211	TIMP1	7076	Gene	TIMP1	NFKB1(p50):RELA(p65)	N/A	Complex	NFKB1(p50):RELA(p65)	Activation	nucleus	17012236						ATF2 homodimer also involved in activation of TIMP1	NFKB		Mike Chisholm
212	TNF	7124	Gene	TNF	NFKB1(p50):NFKB1(p50)	N/A	Complex	NFKB1(p50):NFKB1(p50)	Inhibition	nucleus								NFKB		Mike Chisholm
	TNF	7124	Gene	TNF	NFKB1(p50):RELA(p65)	N/A	Complex	NFKB1(p50):RELA(p65)	Activation	nucleus	10754326					TNF commonly referred to as TNFα in the literature		NFKB		Mike Chisholm
213	YY1	7528	Gene	YY1	NFKB1(p50):RELA(p65)	N/A	Complex	NFKB1(p50):RELA(p65)	Activation	nucleus	17438126							NFKB		Mike Chisholm
214	PI3K		Complex	PI3K[A]	Phosphatidylinositol4, 5biphosphate	N/A	Phospholipid	Phosphatidylinositol4, 5biphosphate	catalysis	internalsideofPlasma Membrane	16680006				PI3K catalyses the conversion of Phosphatidylinositol 4,5 biphosphate to phosphatidylinositol 3,4,5 trisphosphate			TLR	AKT1 -Beta Catenin	Stephanie Monk
	PI3K		Complex	PI3K[A]	Phosphatidylinositol4, 5biphosphate	N/A	Phospholipid	Phosphatidylinositol4, 5biphosphate	catalysis	internalsideofPlasma Membrane	12052830				PI3K catalyses the conversion of Phosphatidylinositol 4,5 biphosphate to phosphatidylinositol 3,4,5 trisphosphate			TLR	AKT1 -Beta Catenin	Stephanie Monk
215	PDPK1	5170	Protein	PDPK1	Phosphatidylinositol3, 4, 5trisphosphate	N/A	Phospholipid	Phosphatidylinositol3, 4, 5trisphosphate	Binding	internalsideofPlasma Membrane	11254732							TLR	AKT1 -Beta Catenin	Stephanie Monk
216	PDPK1	5170	Protein	PDPK1	Phosphatidylinositol3, 4, 5trisphosphate	N/A	Phospholipid	Phosphatidylinositol3, 4, 5trisphosphate	Binding	internalsideofPlasma Membrane	12052830							TLR	AKT1 -Beta Catenin	Stephanie Monk
217	PDPK1	5170	Complex	Phosphatidylinositol3, 4, 5trisphosphate:PDPK1	Phosphatidylinositol3, 4, 5trisphosphate	N/A	Complex	Phosphatidylinositol3, 4, 5trisphosphate:PDPK1	Activation	internalsideofPlasma Membrane	11254732				PDK-1 is a constitutively active kinase, the activity of which is regulated by binding to PI3,4P and PI3,4,5P on the inner plasma membrane.'			TLR	AKT1 -Beta Catenin	Stephanie Monk
218	PDPK1	5170	Complex	Phosphatidylinositol3, 4, 5trisphosphate:PDPK1[A]					Phosphorylation	cytoplasm	11714830							TLR	AKT1 -Beta Catenin	Stephanie Monk
219	AKT1	207	Protein	AKT1[P]	BAD	572	Protein	BAD	Phosphorylation	cytoplasm	11714830							TLR	AKT1 -Beta Catenin	Stephanie Monk
	AKT1	207	Protein	AKT1[P]	BAD	572	Protein	BAD	Phosphorylation	cytoplasm	11254732							TLR	AKT1 -Beta Catenin	Stephanie Monk
220	AKT1	207	Protein	AKT1[P]	CASP9	842	Protein	CASP9	Phosphorylation	cytoplasm	11714830							TLR	AKT1 -Beta Catenin	Stephanie Monk
221	AKT1	207	Protein	AKT1[P]	FOXO3	2309	Protein	FOXO3	Phosphorylation	cytoplasm	10102273	Human epithelial kidney cell line, Chinese hamster lung fibroblast cell line	293T cells, CCL39 fibroblasts	Immunoprecipitation/immunoblot				TLR	AKT1 -Beta Catenin	Stephanie Monk
223	FOXO3	2309	Protein	FOXO3[P]	YWHAQ	10971	Protein	YWHAQ(14-3-3)	Binding	cytoplasm	10102273	Human epithelial kidney cell line	293T cells	Immunoblot				TLR	AKT1 -Beta Catenin	Stephanie Monk
224	YWHAQ	10971	Complex	FOXO3[P]:YWHAQ(14-3-3)	FOXO3	2309	Protein	FOXO3	Inhibition	cytoplasm	10102273	Chinese hamster lung fibroblast cell line	CCL39 fibroblasts	Immunolocalization	Through the binding of FOXO3 to 14-3-3, it inhibits the translocation of FOXO3 to the nucleus where it acts as a transcription factor.			TLR	AKT1 -Beta Catenin	Stephanie Monk
225	AXIN1	8312	Complex	AXIN1:GSK3:APC:CTNNB1	CTNNB1	1499	Protein	CTNNB1(beta-catenin)	Binding	cytoplasm	9554852		Neuro2A cells	Coimmunoprecipitation				TLR	AKT1 -Beta Catenin	Stephanie Monk
226	AXIN1	8312	Complex	AXIN1:GSK3:APC:CTNNB1	GSK3B	2932	Protein	GSK3B	Binding	cytoplasm	9554852		Neuro2A cells	Coimmunoprecipitation				TLR	AKT1 -Beta Catenin	Stephanie Monk
227	AXIN1	8312	Complex	AXIN1:GSK3:APC:CTNNB1	APC	324	Protein	APC	Binding	cytoplasm	9554852		Neuro2A cells	Coimmunoprecipitation				TLR	AKT1 -Beta Catenin	Stephanie Monk
228	AKT1	207	Protein	AKT1	GSK3B	2932	Complex	AXIN1:GSK3:APC:CTNNB1	Phosphorylation	cytoplasm	11254732	Human	Alveolar macrophages	Western analysis				TLR	AKT1 -Beta Catenin	Stephanie Monk
	AKT1	207	Protein	AKT1	GSK3B	2932	Complex	AXIN1:GSK3:APC:CTNNB1	Phosphorylation	cytoplasm	12052830	Human monocytic cell line	THP-1 cells	Western blot				TLR	AKT1 -Beta Catenin	Stephanie Monk
229	GSK3B	2932	Complex	AXIN1:GSK3[P](inactive):APC:CTNNB1					Dissociation	cytoplasm	11254732				GSK3[P] dissociates from AXIN1:GSK3[P](inactive):APC:CTNNB1 leaving AXIN1:APC:CTNNB1			TLR	AKT1 -Beta Catenin	Stephanie Monk
230	GSK3B	2932	Protein	GSK3B[P](inactive)	CTNNB1	1499	Protein	CTNNB1(beta-catenin)	Translocation	cytoplasm->nucleus	11254732	Human	Alveolar macrophages	Western analysis				TLR	AKT1 -Beta Catenin	Stephanie Monk
231	GSK3B	2932	Complex	AXIN1:GSK3:APC:CTNNB1	CTNNB1	1499	Complex	AXIN1:GSK3:APC:CTNNB1	autoPhosphorylation	cytoplasm	11254732							TLR	AKT1 -Beta Catenin	Stephanie Monk
232	CTNNB1	1499	Complex	AXIN1:GSK3:APC:CTNNB1[P]					Ubiquitination	cytoplasm	11254732							TLR	AKT1 -Beta Catenin	Stephanie Monk
233	CTNNB1	1499	Complex	AXIN1:GSK3:APC:CTNNB1[P]					Degradation	cytoplasm	11254732							TLR	AKT1 -Beta Catenin	Stephanie Monk
234	PDPK1	5170	Complex	Phosphatidylinositol3, 4, 5trisphosphate:PDPK1[A]					Phosphorylation	cytoplasm	11254732	Human	Alveolar macrophages	Western analysis				TLR	AKT1 -Beta Catenin	Stephanie Monk
235	UBE2N	7334	Protein	UBE2N	UBE2V1	7335	Protein	UBE2V1	Binding	Cytoplasm	1551980				Formation of E2 Ligase	UBC13: UEV1A respectively		TLR	MAP3K	Neil McDerment
236	UBE2N	7334	Protein	UBE2N	UBE2V1	7335	Protein	UBE2V1	Binding	Cytoplasm	15492226				Formation of E2 Ligase	UBC13: UEV1A respectively		TLR	MAP3K	Neil McDerment
237	MAP3K7IP2	23118	Protein	MAP3K7IP2	[Ubiquitin]		Protein		Binding	Cytoplasm	15836773				MAP3K7IP2 binds [K63}Ubiquitin			TLR	MAP3K	Neil McDerment
238	MAP3K7IP1	10454	Protein	MAP3K7IP1	MAP3K7IP2	23118	Protein	MAP3K7IP2[Ub]	Binding	Cytoplasm	12372426				Complex exists in inactive form until binding with activated TRAF6	TAB1 & TAB 2 respectively		TLR	MAP3K	Neil McDerment
239	MAP3K7IP2	23118	Protein	MAP3K7IP2	MAP3K7IP1	10454	Protein	MAP3K7IP1	Binding	Cytoplasm	12372426				Formation of Initial MAP Kinase complex			TLR	MAP3K	Neil McDerment
240	MAP3K7	6885	Protein	MAP3K7	MAP3K7IP1:MAP3K7IP2		Complex	MAP3K7:MAP3K7IP1:MAP3K7IP2[Ub]	Binding	Cytoplasm	12372426				Formation of Initial MAP Kinase complex			TLR	MAP3K	Neil McDerment
	MAP3K7	6885	Protein	MAP3K7	MAP3K7IP1:MAP3K7IP2		Complex	MAP3K7:MAP3K7IP1:MAP3K7IP2[Ub]	Binding	Cytoplasm	10838074				Formation of Initial MAP Kinase complex			TLR	MAP3K	Neil McDerment
	MAP3K7	6885	Protein	MAP3K7	MAP3K7IP1:MAP3K7IP2		Complex	MAP3K7:MAP3K7IP1:MAP3K7IP2[Ub]	Binding	Cytoplasm	12242293				Formation of Initial MAP Kinase complex			TLR	MAP3K	Neil McDerment
	MAP3K7	6885	Protein	MAP3K7	MAP3K7IP1:MAP3K7IP2		Complex	MAP3K7:MAP3K7IP1:MAP3K7IP2[Ub]	Binding	Cytoplasm	11259596				Formation of Initial MAP Kinase complex			TLR	MAP3K	Neil McDerment
241	MAP3K7IP2	23118	Protein	MAP3K7IP2	MAP3K7IP3	257397	Protein	MAP3K7IP3	Binding	Cytoplasm	14633987							TLR	MAP3K	Neil McDerment
242	MAP3K7	6885	Protein	MAP3K7	MAP3K7IP2:MAP3K7IP3		Complex	MAP3K7:MAP3K7IP2:MAP3K7IP3	Binding	Cytoplasm	14633987							TLR	MAP3K	Neil McDerment
243	MAP3K7IP1	10454	Protein	MAP3K7IP1	MAP3K7IP2:MAP3K7IP3			MAP3K7:MAP3K7IP1:MAP3K7IP2:MAP3K7IP3	Binding	Cytoplasm	14633987							TLR	MAP3K	Neil McDerment
244	MAP3K7	6885	Protein	MAP3K7	MAP3K7IP1:MAP3K7IP2:MAP3K7IP3		Complex	MAP3K7:MAP3K7IP1:MAP3K7IP2:MAP3K7IP3	Binding	Cytoplasm	14633987							TLR	MAP3K	Neil McDerment
245	UBE2N:UBE2V1		Complex	UBE2N:UBE2V1	TRAF6	7189	Complex	IRAK1[{n}P]:TRAF6:TIFA	Ubiquitination	Cytoplasm	1551980				E2 Ligase complex facilitates TRAF6/MAP3K7IP2 binding by Ubiquitination of TRAF6 with Ubiquitin from MAP3K7IP2			TLR	MAP3K	Neil McDerment
	UBE2N:UBE2V1		Complex	UBE2N:UBE2V1	TRAF6	7189	Complex	IRAK1[{n}P]:TRAF6:TIFA	Ubiquitination	Cytoplasm	1551980				E2 Ligase complex facilitates TRAF6/MAP3K7IP2 binding by Ubiquitination of TRAF6 with Ubiquitin from MAP3K7IP2			TLR	MAP3K	Neil McDerment
246	TRAF6	7189	Complex	IRAK1[P]:TRAF6:TIFA	MAP3K7IP2	23118	Complex	MAP3K7:MAP3K7IP1:MAP3K7IP2[Ub]	Binbing	Cytoplasm	1551980				MAP Kinase complex binds to TRAF6 via a ubiquitin chain	MAP3K7IP2 commonly known as TAB2		TLR	MAP3K	Neil McDerment
	TRAF6	7189	Complex	IRAK1[P]:TRAF6:TIFA	MAP3K7IP2	23118	Complex	MAP3K7:MAP3K7IP1:MAP3K7IP2[Ub]	Binbing	Cytoplasm	15492226				MAP Kinase complex binds to TRAF6 via a ubiquitin chain	MAP3K7IP2 commonly known as TAB2		TLR	MAP3K	Neil McDerment
247	MAP3K7IP2	23118	Complex	TRAF6:{TIFA}:MAP3K7:MAP3K7IP1:MAP3K7IP2[Ub]	MAP3K7IP1	10454	Complex	TRAF6:{TIFA}:MAP3K7:MAP3K7IP1:MAP3K7IP2[Ub]	Phosohorylation	Cytoplasm	12372426							TLR	MAP3K	Neil McDerment
248	MAP3K7IP1	10454	Complex	TRAF6:{TIFA}:MAP3K7:MAP3K7IP1[P]:MAP3K7IP2[Ub]	MAP3K7	6885	Complex	TRAF6:{TIFA}:MAP3K7:MAP3K7IP1[P]:MAP3K7IP2	Phosohorylation	Cytoplasm	12372426							TLR	MAP3K	Neil McDerment
249	MAP3K8	1326	Protein	MAP3K8(TPL2)[P]	MAP2K1	5604	Protein	MAP2K1(MEK1)	Phosphorylation	cytoplasm	17906627							TLR	MEKK - ERK - RSK	Stephanie Monk
250	MAP3K8	1326	Protein	MAP3K8(TPL2)[P]	MAP2K2	5605	Protein	MAP2K2(MEK2)	Phosphorylation	cytoplasm	17906627							TLR	MEKK - ERK - RSK	Stephanie Monk
251	MAP2K1	5604	Protein	MAP2K1(MEK1)[P]	MAPK3	5595	Protein	MAPK3(ERK1)	Phosphorylation	cytoplasm	17906627							TLR	MEKK - ERK - RSK	Stephanie Monk
252	MAP2K1	5604	Protein	MAP2K1(MEK1)[P]	MAPK1	5594	Protein	MAPK1(ERK2)	Phosphorylation	cytoplasm	17906627							TLR	MEKK - ERK - RSK	Stephanie Monk
253	MAP2K2	5605	Protein	MAP2K2(MEK2)[P]	MAPK3	5595	Protein	MAPK3(ERK1)	Phosphorylation	cytoplasm	17906627							TLR	MEKK - ERK - RSK	Stephanie Monk
254	MAP2K2	5605	Protein	MAP2K2(MEK2)[P]	MAPK1	5594	Protein	MAPK1(ERK2)	Phosphorylation	cytoplasm	17906627							TLR	MEKK - ERK - RSK	Stephanie Monk
255	MAPK3	5595	Protein	MAPK3(ERK1)[P]	RPS6KA1	6195	Protein	RPS6KA1(RSK1)	Phosphorylation	cytoplasm	17906627	Mouse	DCs	Immunoprecipitation/immunoblot				TLR	MEKK - ERK - RSK	Stephanie Monk
256	MAPK3	5595	Protein	MAPK3(ERK1)[P]	RPS6KA3	6197	Protein	RPS6KA3(RSK2)	Phosphorylation	cytoplasm	17906627	Mouse	DCs	Immunoprecipitation/immunoblot				TLR	MEKK - ERK - RSK	Stephanie Monk
257	MAPK3	5595	Protein	MAPK3(ERK1)[P]	RPS6KA2	6196	Protein	RPS6KA2(RSK3)	Phosphorylation	cytoplasm	17906627	Mouse	DCs	Immunoprecipitation/immunoblot				TLR	MEKK - ERK - RSK	Stephanie Monk
258	MAPK1	5594	Protein	MAPK1(ERK2)[P]	RPS6KA1	6195	Protein	RPS6KA1(RSK1)	Phosphorylation	cytoplasm	17906627	Mouse	DCs	Immunoprecipitation/immunoblot				TLR	MEKK - ERK - RSK	Stephanie Monk
259	MAPK1	5594	Protein	MAPK1(ERK2)[P]	RPS6KA3	6197	Protein	RPS6KA3(RSK2)	Phosphorylation	cytoplasm	17906627	Mouse	DCs	Immunoprecipitation/immunoblot				TLR	MEKK - ERK - RSK	Stephanie Monk
260	MAPK1	5594	Protein	MAPK1(ERK2)[P]	RPS6KA2	6196	Protein	RPS6KA2(RSK3)	Phosphorylation	cytoplasm	17906627	Mouse	DCs	Immunoprecipitation/immunoblot				TLR	MEKK - ERK - RSK	Stephanie Monk
261	PDPK1	5170	Protein	PDPK1	RPS6KA1	6195	Protein	RPS6KA1(RSK1)	Binding	cytoplasm	17906627							TLR	MEKK - ERK - RSK	Stephanie Monk
262	PDPK1	5170	Protein	PDPK1	RPS6KA3	6197	Protein	RPS6KA3(RSK2)	Binding	cytoplasm	17906627							TLR	MEKK - ERK - RSK	Stephanie Monk
263	PDPK1	5170	Protein	PDPK1	RPS6KA2	6196	Protein	RPS6KA2(RSK3)	Binding	cytoplasm	17906627							TLR	MEKK - ERK - RSK	Stephanie Monk
264	RPS6KA1	6195	Complex	RPS6KA1(RSK1)[P]:PDPK1	PDPK1	5170	Complex	RPS6KA1(RSK1)[P]:PDPK1	Phosphorylation	cytoplasm	17906627							TLR	MEKK - ERK - RSK	Stephanie Monk
265	RPS6KA3	6197	Complex	RPS6KA3(RSK2)[P]:PDPK1	PDPK1	5170	Complex	RPS6KA3(RSK2)[P]:PDPK1	Phosphorylation	cytoplasm	17906627							TLR	MEKK - ERK - RSK	Stephanie Monk
266	RPS6KA2	6196	Complex	RPS6KA2(RSK3)[P]:PDPK1	PDPK1	5170	Complex	RPS6KA2(RSK3)[P]:PDPK1	Phosphorylation	cytoplasm	17906627							TLR	MEKK - ERK - RSK	Stephanie Monk
267	PDPK1	5170	Complex	RPS6KA1(RSK1)[P]:PDPK1					Dissociation	cytoplasm	17906627				PDPK1 dissociates from RPS6KA1 (RSK1) [P]:PDPK1, leaving RPS6KA1 (RSK1) [P] [A] (fully activated)			TLR	MEKK - ERK - RSK	Stephanie Monk
268	PDPK1	5170	Complex	RPS6KA3(RSK2)[P]:PDPK1					Dissociation	cytoplasm	17906627				PDPK1 dissociates from RPS6KA3 (RSK2) [P]:PDPK1, leaving RPS6KA3 (RSK2) [P] [A] (fully activated)			TLR	MEKK - ERK - RSK	Stephanie Monk
269	PDPK1	5170	Complex	RPS6KA2(RSK3)[P]:PDPK1					Dissociation	cytoplasm	17906627				PDPK1 dissociates from RPS6KA2 (RSK3) [P]:PDPK1, leaving RPS6KA2 (RSK3) [P] [A] (fully activated)			TLR	MEKK - ERK - RSK	Stephanie Monk
270	IKBKG	8517	Protein	IKBKG	CHUK	1147	Protein	CHUK	Binding	Cytoplasm	15836773				Formation of IKK Complex		components bind to inhibit NFKB activity	TLR	NFKB Activation	Neil McDerment
271	IKBKG	8517	Protein	IKBKG	IKBKB	3551	Protein	IKBKB	Binding	Cytoplasm	15836773				Formation of IKK Complex		components bind to inhibit NFKB activity	TLR	NFKB Activation	Neil McDerment
272	NFKB		Protein	NFKB	NFKBIA	4792	Protein	NFKBIA	Binding	Cytoplasm	15836773				Formation of NFkB Inhibitory Complex		components bind to inhibit NFKB activity	TLR	NFKB Activation	Neil McDerment
273	NFKB		Protein	NFKB	NFKBIB	4793	Protein	NFKBIB	Binding	Cytoplasm	15836773				Formation of NFkB Inhibitory Complex		components bind to inhibit NFKB activity	TLR	NFKB Activation	Neil McDerment
274	MAP3K7	6885	Complex	TRAF6:{TIFA}:MAP3K7[P]:MAP3K7IP1[P]:MAP3K7IP2	IKBKG:CHUK:IKBKB		Complex	IKBKG:CHUK:IKBKB	Phosohorylation	Cytoplasm	15836773					MAP3K7 is commonly known as TAK1	Protein is targeted for degredation	TLR	NFKB Activation	Neil McDerment
275	IKBKG:CHUK:IKBKB		Complex	IKBKG:CHUK:IKBKB	NFKBIA	4792	Protein	NFkB:NFKBIA	Phosohorylation	Cytoplasm	15836773							TLR	NFKB Activation	Neil McDerment
276	IKBKG:CHUK:IKBKB		Complex	IKBKG:CHUK:IKBKB	NFKBIB	4793	Protein	NFkB:NFKBIB	Phosohorylation	Cytoplasm	15836773							TLR	NFKB Activation	Neil McDerment
	MAP3K7	6885	Complex	TRAF6[Ub]:TIFA:MAP3K7[P][Ub]:MAP3K7IP1[P]:MAP3K7IP2[Ub]	MAP3K14	9020	Protein	MAP3K14(NIK)	Phosphorylation	cytoplasm	10094049		293 cells	Phosphorylation assay/immunoprecipitation	TAK1 may phosphorylate the N-terminal region of NIK ... which might partially activate NIK so that it can autophosphorylate in the catalytic domain, possibly at Thr559, and stimulate catalytic activity.'			TLR	NFKB Activation	Stephanie Monk
277	MAP3K14	9020	Protein	MAP3K14[P]	CHUK	1147	Protein	CHUK	Phosphorylation	cytoplasm	10094049		293 cells	Phosphorylation assay/immunoprecipitation	'NIK ... phosphorylates Ser176 during the activation of IKK-alpha'			TLR	NFKB Activation	Stephanie Monk
278	AKT1	207	Protein	AKT1[P]	NFKBIA	4792	Protein	NFKBIA	Phosphorylation	cytoplasm	11714830							TLR	NFKB Activation	Stephanie Monk
	AKT1	207	Protein	AKT1[P]	NFKBIA	4792	Protein	NFKBIA	Phosphorylation	cytoplasm	11254732							TLR	NFKB Activation	Stephanie Monk
279	ECSIT	51295	Protein	ECSIT	TRAF6	7189	Protein	TRAF6	Binding	cytoplasm	10465784	Human	293 cells	Immunoprecipitation/immunoblot				TLR	NFKB Activation	Stephanie Monk
280	ECSIT	51295	Complex	ECSIT:TRAF6	MAP3K1	4214	Protein	MAP3K1(MEKK1)	Cleavage	cytoplasm	10465784	Human	293 cells	Immunoblot	ECSIT enhances the cleavage of MEKK1 from its 195-kD form to a characteristic 80-kD active fragment.			TLR	NFKB Activation	Stephanie Monk
281	MAP3K1	4214	Protein	MAP3K1(MEKK1)[A]	MAPK8	5599	Protein	MAPK8(JNK)	Activation	cytoplasm	10465784							TLR	NFKB Activation	Stephanie Monk
282	MAP3K1	4214	Protein	MAP3K1(MEKK1)[A]	CHUK	1147	Protein	CHUK	Phosphorylation	cytoplasm	9819420		HeLa cells	Immunoprecipitation/kinase assay				TLR	NFKB Activation	Stephanie Monk
283	MAP3K1	4214	Protein	MAP3K1(MEKK1)[A]	IKBKB	3551	Protein	IKBKB	Phosphorylation	cytoplasm	9819420		HeLa cells	Immunoprecipitation/kinase assay				TLR	NFKB Activation	Stephanie Monk
284	MAP3K7	6885	Complex	TRAF6[Ub]:TIFA:MAP3K7[P][Ub]:MAP3K7IP1[P]:MAP3K7IP2[Ub]	MAP2K3	5606	Protein	MAP2K3	Phosphorylation	cytoplasm	12791976							TLR	p38	Stephanie Monk
285	MAP2K3	5606	Protein	MAP2K3[P]	MAPK14	1432	Protein	MAPK14(p38)	Phosphorylation	cytoplasm	8622669		COS cells	Immunoprecipitation/kinase assay				TLR	p38	Stephanie Monk
286	MAP2K6	5608	Protein	MAP2K6[P]	MAPK14	1432	Protein	MAPK14(p38)	Phosphorylation	cytoplasm	8626699			Immunoprecipitation/kinase assay				TLR	p38	Stephanie Monk
287	MAP2K6	5608	Protein	MAP2K6[P]	MAPK14	1432	Protein	MAPK14(p38)	Phosphorylation	cytoplasm	8622669			Immunoprecipitation/kinase assay				TLR	p38	Stephanie Monk
288	MAPK14	1432	Protein	MAPK14(p38)[P]	MAPKAPK2	9261	Protein	MAPKAPK2(MK2)	Phosphorylation	cytoplasm	17906627	Mouse	DCs	Immunoprecipitation/kinase assay				TLR	p38	Stephanie Monk
289	MAPK14	1432	Protein	MAPK14(p38)[P]	MAPKAPK3	7867	Protein	MAPKAPK3(MK3)	Phosphorylation	cytoplasm	17906627	Mouse	DCs	Immunoprecipitation/kinase assay				TLR	p38	Stephanie Monk
290	MAP3K7	6885	Complex	TRAF6[Ub]:TIFA:MAP3K7[P][Ub]:MAP3K7IP1[P]:MAP3K7IP2[Ub]	MAP2K6	5608	Protein	MAP2K6	Phosphorylation	cytoplasm	11460167			Kinase assay	ubiquitin-activated TAK1 kinase specifically phosphorylates MKK6 [MAP2K6] at S207 and T211			TLR	PIK3 - JUN - FOS	Stephanie Monk
291	MAP2K6	5608	Protein	MAP2K6[P]	MAPK8	5599	Protein	MAPK8(JNK)	Activation	cytoplasm	11460167							TLR	PIK3 - JUN - FOS	Stephanie Monk
292	MAPK8	5599	Protein	MAPK8[A](JNK)	JUN	3725	Protein	JUN(c-Jun)	Phosphorylation	cytoplasm	11460167				JNK ... Phosphorylates c-Jun at S63 and S73			TLR	PIK3 - JUN - FOS	Stephanie Monk
293	JUN	3725	Protein	JUN[P](c-Jun)	FOS	2353	Protein	FOS(c-Fos)	Binding	cytoplasm	16055710				This binding of c-Jun and c-Fos is simplified because: 'AP-1 collectively describes a group of structurally and functionally related members of the Jun protein family [Jun (originally described as c-Jun), JunB and JunD] and Fos protein family [Fos (originally described as c-Fos), FosB, Fra-1 and Fra-2]. Additionally, some members of the ATF (ATFa, ATF-2 and ATF-3) and JDP (JDP-1 and JDP-2) subfam…			TLR	PIK3 - JUN - FOS	Stephanie Monk
294	JAK2	3717	Protein	JAK2(P)	PI3K		Complex	PI3K	Activation	cytoplasm	12686512	Mouse	RAW264.7	Immunoblot				TLR	PIK3 - JUN - FOS	Stephanie Monk
295	JAK2	3717	Protein	JAK2(P)	PI3K		Complex	PI3K	Activation	cytoplasm	14699155							TLR	PIK3 - JUN - FOS	Stephanie Monk
296	PI3K		Complex	PI3K[A]	PDPK1	5170	Protein	PDPK1	Translocation	cytoplasm->Plasma Membrane	11254732	Human	Alveolar macrophages	Western analysis				TLR	PIK3 - JUN - FOS	Stephanie Monk
297	PIK3CA	5290	Protein	PIK3CA					Binding		16680006							TLR	PIK3 - JUN - FOS	Stephanie Monk
298	PIK3CB	5291	Protein	PIK3CB					Binding		16680006							TLR	PIK3 - JUN - FOS	Stephanie Monk
299	PIK3CD	5293	Protein	PIK3CD					Binding		16680006							TLR	PIK3 - JUN - FOS	Stephanie Monk
300	PIK3CG	5294	Protein	PIK3CG					Binding		16680006							TLR	PIK3 - JUN - FOS	Stephanie Monk
301	PIK3R1	5295	Protein	PIK3R1					Binding		16680006							TLR	PIK3 - JUN - FOS	Stephanie Monk
302	PIK3R2	5296	Protein	PIK3R2					Binding		16680006							TLR	PIK3 - JUN - FOS	Stephanie Monk
303	PIK3R3	8503	Protein	PIK3R3					Binding		16680006							TLR	PIK3 - JUN - FOS	Stephanie Monk
304	PI3K		Complex	PI3K[A]	MAPK8	5599	Protein	MAPK8(JNK)	Activation	cytoplasm	12686512	Mouse	RAW264.7	Immunoprecipitation/immunoblot				TLR	PIK3 - JUN - FOS	Stephanie Monk
305	IRAK1	3654	Protein	IRAK1	TOLLIP	54472	Protein	TOLLIP	Binding	Cytoplasm	14751757				TOLLIP associates with IRAK1 in the Cytoplasm until complex is required			TLR	TLR	Neil McDerment
306	IRAK4	1135	Complex	TLR1:TLR2:IRAK2:TIRAP:MYD88:IRAK4:IRAK1:TOLLIP	IRAK1	3654	Complex	TLR1:TLR2:IRAK2:TIRAP:MYD88:IRAK4:IRAK1:TOLLIP	Phosohorylation	Inner Surface, Plasma Membrane	14751757				IRAK4 phosphorylates IRAK1 on residue Thr 209 forcing conformational change		Initial phosphorylation cases conformational change which exposes further residues. Also cause disociation of TOLLIP	TLR	TLR	Neil McDerment
307	IRAK4	1135	Complex	TLR2:TLR6:MYD88:TOLLIP:IRAK4:IRAK1	IRAK1	3654	Complex	TLR2:TLR6:MYD88:TOLLIP:IRAK4:IRAK1	Phosohorylation	Inner Surface, Plasma Membrane	14751757				IRAK4 phosphorylates IRAK1 on residue Thr 209 forcing conformational change		Initial phosphorylation cases conformational change which exposes further residues. Also cause disociation of TOLLIP	TLR	TLR	Neil McDerment
308	IRAK4	1135	Complex	TLR5:MYD88:IRAK4:IRAK1:TOLLIP	IRAK1	3654	Complex	TLR5:MYD88:IRAK4:IRAK1:TOLLIP	Phosohorylation	Inner Surface, Plasma Membrane	14751757				IRAK4 phosphorylates IRAK1 on residue Thr 209 forcing conformational change		Initial phosphorylation cases conformational change which exposes further residues. Also cause disociation of TOLLIP	TLR	TLR	Neil McDerment
309	IRAK4	1135	Complex	TLR7:MYD88:IRAK4:IRAK1:TOLLIP	IRAK1	3654	Complex	TLR7:MYD88:IRAK4:IRAK1:TOLLIP	Phosohorylation	Endosome	14751757				IRAK4 phosphorylates IRAK1 on residue Thr 209 forcing conformational change		Initial phosphorylation cases conformational change which exposes further residues. Also cause disociation of TOLLIP	TLR	TLR	Neil McDerment
310	IRAK4	1135	Complex	TLR9:MYD88:IRAK4:IRAK1:TOLLIP	IRAK1	3654	Complex	TLR9:MYD88:IRAK4:IRAK1;TOLLIP	Phosohorylation	Endosome	14751757				IRAK4 phosphorylates IRAK1 on residue Thr 209 forcing conformational change		Initial phosphorylation cases conformational change which exposes further residues. Also cause disociation of TOLLIP	TLR	TLR	Neil McDerment
311	IRAK4	1135	Complex	IL1B:IL1R1:MYD88:IRAK4:IRAK1:TOLLIP	IRAK1	3654	Complex	IL1B:IL1R1:MYD88:IRAK4:IRAK1:TOLLIP	Phosohorylation	Inner Surface, Plasma Membrane	14751757				IRAK4 phosphorylates IRAK1 on residue Thr 209 forcing conformational change		Initial phosphorylation cases conformational change which exposes further residues. Also cause disociation of TOLLIP	TLR	TLR	Neil McDerment
312	TOLLIP	54472	Complex	TLR1:TLR2:IRAK2:TIRAP:MYD88:IRAK4:IRAK1;TOLLIP	IRAK1	3654	Complex	TLR1:TLR2:IRAK2:TIRAP:MYD88:IRAK4:IRAK1;TOLLIP	Dissociation	Inner Surface, Plasma Membrane	14751757				Conformational change forces TOLLIP to dissociate from the Complex, exposing further phosphorylation sites on IRAK1			TLR	TLR	Neil McDerment
313	TOLLIP	54472	Complex	TLR2:TLR6:MYD88:IRAK4:IRAK1;TOLLIP	IRAK1	3654	Complex	TLR2:TLR6:MYD88:IRAK4:IRAK1;TOLLIP	Dissociation	Inner Surface, Plasma Membrane	14751757				Conformational change forces TOLLIP to dissociate from the Complex, exposing further phosphorylation sites on IRAK1			TLR	TLR	Neil McDerment
314	TOLLIP	54472	Complex	TLR5:MYD88:IRAK4:IRAK1;TOLLIP	IRAK1	3654	Complex	TLR5:MYD88:IRAK4:IRAK1;TOLLIP	Dissociation	Inner Surface, Plasma Membrane	14751757				Conformational change forces TOLLIP to dissociate from the Complex, exposing further phosphorylation sites on IRAK1			TLR	TLR	Neil McDerment
315	TOLLIP	54472	Complex	TLR7:MYD88:IRAK4:IRAK1;TOLLIP	IRAK1	3654	Complex	TLR7:MYD88:IRAK4:IRAK1;TOLLIP	Dissociation	Inner Surface, Plasma Membrane	14751757				Conformational change forces TOLLIP to dissociate from the Complex, exposing further phosphorylation sites on IRAK1			TLR	TLR	Neil McDerment
316	TOLLIP	54472	Complex	TLR9:MYD88:IRAK4:IRAK1;TOLLIP	IRAK1	3654	Complex	TLR9:MYD88:IRAK4:IRAK1;TOLLIP	Dissociation	Inner Surface, Plasma Membrane	14751757				Conformational change forces TOLLIP to dissociate from the Complex, exposing further phosphorylation sites on IRAK1			TLR	TLR	Neil McDerment
317	TOLLIP	54472	Complex	IL1B:IL1R1MYD88:IRAK4:IRAK1;TOLLIP	IRAK1	3654	Complex	IL1B:IL1R1MYD88:IRAK4:IRAK1;TOLLIP	Dissociation	Inner Surface, Plasma Membrane	14751757				Conformational change forces TOLLIP to dissociate from the Complex, exposing further phosphorylation sites on IRAK1			TLR	TLR	Neil McDerment
318	IRAK4	1135	Complex	TLR1:TLR2:IRAK2:TIRAP:MYD88:IRAK4:IRAK1	IRAK1	3654	Complex	TLR1:TLR2:IRAK2:TIRAP:MYD88:IRAK4:IRAK1	Phosohorylation	Inner Surface, Plasma Membrane	14751757				IRAK4 phosphorylates IRAK1 multiple times to enable it to bind TIFA			TLR	TLR	Neil McDerment
319	IRAK4	1135	Complex	TLR2:TLR6:MYD88:IRAK4:IRAK1	IRAK1	3654	Complex	TLR2:TLR6:MYD88::IRAK4:IRAK1	Phosohorylation	Inner Surface, Plasma Membrane	14751757				IRAK4 phosphorylates IRAK1 multiple times to enable it to bind TIFA		5 further residues are phosphorylated to allow TIFA to bind	TLR	TLR	Neil McDerment
320	IRAK4	1135	Complex	TLR5:MYD88:IRAK4:IRAK1	IRAK1	3654	Complex	TLR5:MYD88:IRAK4:IRAK1	Phosohorylation	Inner Surface, Plasma Membrane	14751757				IRAK4 phosphorylates IRAK1 multiple times to enable it to bind TIFA		5 further residues are phosphorylated to allow TIFA to bind	TLR	TLR	Neil McDerment
321	IRAK4	1135	Complex	TLR7:MYD88:IRAK4:IRAK1	IRAK1	3654	Complex	TLR7:MYD88:IRAK4:IRAK1	Phosohorylation	Inner Surface, Plasma Membrane	14751757				IRAK4 phosphorylates IRAK1 multiple times to enable it to bind TIFA		5 further residues are phosphorylated to allow TIFA to bind	TLR	TLR	Neil McDerment
322	IRAK4	1135	Complex	TLR9:MYD88:IRAK4:IRAK1	IRAK1	3654	Complex	TLR9:MYD88:IRAK4:IRAK1	Phosohorylation	Inner Surface, Plasma Membrane	14751757				IRAK4 phosphorylates IRAK1 multiple times to enable it to bind TIFA		5 further residues are phosphorylated to allow TIFA to bind	TLR	TLR	Neil McDerment
323	IRAK4	1135	Complex	IL1B:IL1R1MYD88:IRAK4:IRAK1	IRAK1	3654	Complex	IL1B:IL1R1MYD88:IRAK4:IRAK1	Phosohorylation	Inner Surface, Plasma Membrane	14751757				IRAK4 phosphorylates IRAK1 multiple times to enable it to bind TIFA		5 further residues are phosphorylated to allow TIFA to bind	TLR	TLR	Neil McDerment
324	IRAK1	3654	Complex	TLR1:TLR2:IRAK2:TIRAP:MYD88:IRAK4:IRAK1[P]	TIFA	92610	Protein	TIFA	Binding	Inner Surface, Plasma Membrane	14751757				IRAK1 binds the TRAF6 Adapter Protein TIFA		TIFA binds to phosphorylated Ser/Thr residues	TLR	TLR	Neil McDerment
	IRAK1	3654	Complex	TLR1:TLR2:IRAK2:TIRAP:MYD88:IRAK4:IRAK1[P]	TIFA	92610	Protein	TIFA	Binding	Inner Surface, Plasma Membrane	12566447				IRAK1 binds the TRAF6 Adapter Protein TIFA		TIFA binds to phosphorylated Ser/Thr residues	TLR	TLR	Neil McDerment
	IRAK1	3654	Complex	TLR1:TLR2:IRAK2:TIRAP:MYD88:IRAK4:IRAK1[P]	TIFA	92610	Protein	TIFA	Binding	Inner Surface, Plasma Membrane	16023795				IRAK1 binds the TRAF6 Adapter Protein TIFA		TIFA binds to phosphorylated Ser/Thr residues	TLR	TLR	Neil McDerment
325	IRAK1	3654	Complex	TLR2:TLR6:MYD88:TOLLIP:IRAK4:IRAK1[P]	TIFA	92610	Protein	TIFA	Binding	Inner Surface, Plasma Membrane	14751757				IRAK1 binds the TRAF6 Adapter Protein TIFA		TIFA binds to phosphorylated Ser/Thr residues	TLR	TLR	Neil McDerment
	IRAK1	3654	Complex	TLR2:TLR6:MYD88:TOLLIP:IRAK4:IRAK1[P]	TIFA	92610	Protein	TIFA	Binding	Inner Surface, Plasma Membrane	12566447				IRAK1 binds the TRAF6 Adapter Protein TIFA		TIFA binds to phosphorylated Ser/Thr residues	TLR	TLR	Neil McDerment
	IRAK1	3654	Complex	TLR2:TLR6:MYD88:TOLLIP:IRAK4:IRAK1[P]	TIFA	92610	Protein	TIFA	Binding	Inner Surface, Plasma Membrane	16023795				IRAK1 binds the TRAF6 Adapter Protein TIFA		TIFA binds to phosphorylated Ser/Thr residues	TLR	TLR	Neil McDerment
326	IRAK1	3654	Complex	TLR5:MYD88:IRAK4:IRAK1[P]	TIFA	92610	Protein	TIFA	Binding	Inner Surface, Plasma Membrane	14751757				IRAK1 binds the TRAF6 Adapter Protein TIFA		TIFA binds to phosphorylated Ser/Thr residues	TLR	TLR	Neil McDerment
	IRAK1	3654	Complex	TLR5:MYD88:IRAK4:IRAK1[P]	TIFA	92610	Protein	TIFA	Binding	Inner Surface, Plasma Membrane	16023795				IRAK1 binds the TRAF6 Adapter Protein TIFA		TIFA binds to phosphorylated Ser/Thr residues	TLR	TLR	Neil McDerment
	IRAK1	3654	Complex	TLR5:MYD88:IRAK4:IRAK1[P]	TIFA	92610	Protein	TIFA	Binding	Inner Surface, Plasma Membrane	12566447				IRAK1 binds the TRAF6 Adapter Protein TIFA		TIFA binds to phosphorylated Ser/Thr residues	TLR	TLR	Neil McDerment
327	IRAK1	3654	Complex	TLR7:MYD88:IRAK4:IRAK1[P]	TIFA	92610	Protein	TIFA	Binding	Inner Surface, Plasma Membrane	14751757				IRAK1 binds the TRAF6 Adapter Protein TIFA		TIFA binds to phosphorylated Ser/Thr residues	TLR	TLR	Neil McDerment
	IRAK1	3654	Complex	TLR7:MYD88:IRAK4:IRAK1[P]	TIFA	92610	Protein	TIFA	Binding	Inner Surface, Plasma Membrane	16023795				IRAK1 binds the TRAF6 Adapter Protein TIFA		TIFA binds to phosphorylated Ser/Thr residues	TLR	TLR	Neil McDerment
	IRAK1	3654	Complex	TLR7:MYD88:IRAK4:IRAK1[P]	TIFA	92610	Protein	TIFA	Binding	Inner Surface, Plasma Membrane	12566447				IRAK1 binds the TRAF6 Adapter Protein TIFA		TIFA binds to phosphorylated Ser/Thr residues	TLR	TLR	Neil McDerment
328	IRAK1	3654	Complex	TLR9:MYD88:IRAK4:IRAK1[P]	TIFA	92610	Protein	TIFA	Binding	Inner Surface, Plasma Membrane	14751757				IRAK1 binds the TRAF6 Adapter Protein TIFA		TIFA binds to phosphorylated Ser/Thr residues	TLR	TLR	Neil McDerment
	IRAK1	3654	Complex	TLR9:MYD88:IRAK4:IRAK1[P]	TIFA	92610	Protein	TIFA	Binding	Inner Surface, Plasma Membrane	12566447				IRAK1 binds the TRAF6 Adapter Protein TIFA		TIFA binds to phosphorylated Ser/Thr residues	TLR	TLR	Neil McDerment
	IRAK1	3654	Complex	TLR9:MYD88:IRAK4:IRAK1[P]	TIFA	92610	Protein	TIFA	Binding	Inner Surface, Plasma Membrane	14751757				IRAK1 binds the TRAF6 Adapter Protein TIFA		TIFA binds to phosphorylated Ser/Thr residues	TLR	TLR	Neil McDerment
329	IRAK1	3654	Complex	IL1B:IL1R1:MYD88:IRAK4:IRAK1[P]	TIFA	92610	Protein	TIFA	Binding	Inner Surface, Plasma Membrane	14751757				IRAK1 binds the TRAF6 Adapter Protein TIFA		TIFA binds to phosphorylated Ser/Thr residues	TLR	TLR	Neil McDerment
	IRAK1	3654	Complex	IL1B:IL1R1:MYD88:IRAK4:IRAK1[P]	TIFA	92610	Protein	TIFA	Binding	Inner Surface, Plasma Membrane	12566447				IRAK1 binds the TRAF6 Adapter Protein TIFA		TIFA binds to phosphorylated Ser/Thr residues	TLR	TLR	Neil McDerment
	IRAK1	3654	Complex	IL1B:IL1R1:MYD88:IRAK4:IRAK1[P]	TIFA	92610	Protein	TIFA	Binding	Inner Surface, Plasma Membrane	14751757				IRAK1 binds the TRAF6 Adapter Protein TIFA		TIFA binds to phosphorylated Ser/Thr residues	TLR	TLR	Neil McDerment
330	TIFA	92610	Complex	TLR1:TLR2:IRAK2:TIRAP:MYD88:IRAK4:IRAK1[P]:TIFA:TRAF6	TRAF6	7189	Protein	TRAF6	Binding	Inner Surface, Plasma Membrane	14751757				TRAF6 binds to its adapter protein			TLR	TLR	Neil McDerment
	TIFA	92610	Complex	TLR1:TLR2:IRAK2:TIRAP:MYD88:IRAK4:IRAK1[P]:TIFA:TRAF6	TRAF6	7189	Protein	TRAF6	Binding	Inner Surface, Plasma Membrane	12566447				TRAF6 binds to its adapter protein			TLR	TLR	Neil McDerment
	TIFA	92610	Complex	TLR1:TLR2:IRAK2:TIRAP:MYD88:IRAK4:IRAK1[P]:TIFA:TRAF6	TRAF6	7189	Protein	TRAF6	Binding	Inner Surface, Plasma Membrane	16023795				TRAF6 binds to its adapter protein			TLR	TLR	Neil McDerment
331	TIFA	92610	Complex	TLR2:TLR6:MYD88:TOLLIP:IRAK4:IRAK1[P]:TIFA:TRAF6	TRAF6	7189	Protein	TRAF6	Binding	Inner Surface, Plasma Membrane	14751757				TRAF6 binds to its adapter protein			TLR	TLR	Neil McDerment
	TIFA	92610	Complex	TLR2:TLR6:MYD88:TOLLIP:IRAK4:IRAK1[P]:TIFA:TRAF6	TRAF6	7189	Protein	TRAF6	Binding	Inner Surface, Plasma Membrane	12566447				TRAF6 binds to its adapter protein			TLR	TLR	Neil McDerment
	TIFA	92610	Complex	TLR2:TLR6:MYD88:TOLLIP:IRAK4:IRAK1[P]:TIFA:TRAF6	TRAF6	7189	Protein	TRAF6	Binding	Inner Surface, Plasma Membrane	16023795				TRAF6 binds to its adapter protein			TLR	TLR	Neil McDerment
332	TIFA	92610	Complex	TLR5:MYD88:IRAK4:IRAK1[P]:TIFA:TRAF6	TRAF6	7189	Protein	TRAF6	Binding	Inner Surface, Plasma Membrane	14751757				TRAF6 binds to its adapter protein			TLR	TLR	Neil McDerment
	TIFA	92610	Complex	TLR5:MYD88:IRAK4:IRAK1[P]:TIFA:TRAF6	TRAF6	7189	Protein	TRAF6	Binding	Inner Surface, Plasma Membrane	12566447				TRAF6 binds to its adapter protein			TLR	TLR	Neil McDerment
	TIFA	92610	Complex	TLR5:MYD88:IRAK4:IRAK1[P]:TIFA:TRAF6	TRAF6	7189	Protein	TRAF6	Binding	Inner Surface, Plasma Membrane	16023795				TRAF6 binds to its adapter protein			TLR	TLR	Neil McDerment
333	TIFA	92610	Complex	TLR7:MYD88:IRAK4:IRAK1[P]:TIFA:TRAF6	TRAF6	7189	Protein	TRAF6	Binding	Inner Surface, Plasma Membrane	14751757				TRAF6 binds to its adapter protein			TLR	TLR	Neil McDerment
	TIFA	92610	Complex	TLR7:MYD88:IRAK4:IRAK1[P]:TIFA:TRAF6	TRAF6	7189	Protein	TRAF6	Binding	Inner Surface, Plasma Membrane	12566447				TRAF6 binds to its adapter protein			TLR	TLR	Neil McDerment
	TIFA	92610	Complex	TLR7:MYD88:IRAK4:IRAK1[P]:TIFA:TRAF6	TRAF6	7189	Protein	TRAF6	Binding	Inner Surface, Plasma Membrane	16023795				TRAF6 binds to its adapter protein			TLR	TLR	Neil McDerment
334	TIFA	92610	Complex	TLR9:MYD88:IRAK4:IRAK1[P]:TIFA:TRAF6	TRAF6	7189	Protein	TRAF6	Binding	Inner Surface, Plasma Membrane	14751757				TRAF6 binds to its adapter protein			TLR	TLR	Neil McDerment
	TIFA	92610	Complex	TLR9:MYD88:IRAK4:IRAK1[P]:TIFA:TRAF6	TRAF6	7189	Protein	TRAF6	Binding	Inner Surface, Plasma Membrane	12566447				TRAF6 binds to its adapter protein			TLR	TLR	Neil McDerment
	TIFA	92610	Complex	TLR9:MYD88:IRAK4:IRAK1[P]:TIFA:TRAF6	TRAF6	7189	Protein	TRAF6	Binding	Inner Surface, Plasma Membrane	16023795				TRAF6 binds to its adapter protein			TLR	TLR	Neil McDerment
335	TIFA	92610	Complex	IL1B:IL1R1MYD88:IRAK4:IRAK1[P]:TIFA:TRAF6	TRAF6	7189	Protein	TRAF6	Binding	Inner Surface, Plasma Membrane	14751757				TRAF6 binds to its adapter protein			TLR	TLR	Neil McDerment
	TIFA	92610	Complex	IL1B:IL1R1MYD88:IRAK4:IRAK1[P]:TIFA:TRAF6	TRAF6	7189	Protein	TRAF6	Binding	Inner Surface, Plasma Membrane	12566447				TRAF6 binds to its adapter protein			TLR	TLR	Neil McDerment
	TIFA	92610	Complex	IL1B:IL1R1MYD88:IRAK4:IRAK1[P]:TIFA:TRAF6	TRAF6	7189	Protein	TRAF6	Binding	Inner Surface, Plasma Membrane	16023795				TRAF6 binds to its adapter protein			TLR	TLR	Neil McDerment
336	IRAK1	3654	Complex	IRAK1:TIFA:TRAF6	IRAK4	1135	Complex	TLR1:TLR2:MYD88:TIRAP:IRAK2:IRAK4	Dissociation	CellMembrane	14751757							TLR	TLR	Neil McDerment
337	IRAK1	3654	Complex	IRAK1:TIFA:TRAF6	IRAK4	1135	Complex	TLR2:TLR6:MYD88:IRAK4	Dissociation	CellMembrane	14751757							TLR	TLR	Neil McDerment
338	IRAK1	3654	Complex	IRAK1:TIFA:TRAF6	IRAK4	1135	Complex	TLR5:MYD88:IRAK4	Dissociation	CellMembrane	14751757							TLR	TLR	Neil McDerment
339	IRAK1	3654	Complex	IRAK1:TIFA:TRAF6	IRAK4	1135	Complex	TLR7:MYD88:IRAK4	Dissociation	Endosome	14751757							TLR	TLR	Neil McDerment
	IRAK1	3654	Complex	IRAK1:TIFA:TRAF6	IRAK4	1135	Complex	TLR9:MYD88:IRAK4	Dissociation	Endosome	14751757							TLR	TLR	Neil McDerment
340	IRAK1	3654	Complex	IRAK1:TIFA:TRAF6	IRAK4	1135	Complex	IL1B:IL1R1:MYD88:IRAK4	Dissociation	CellMembrane	14751757							TLR	TLR	Neil McDerment
341	TLR3	7098	Protein	TLR3	TICAM1	148022	Protein	TICAM1	Binding	Endosome	15932500				TICAM1 is the adapter for TLR3 and has several multiple sites			TLR	TLR	Neil McDerment
	TLR3	7098	Protein	TLR3	TICAM1	148022	Protein	TICAM1	Binding	Endosome	14751757				TICAM1 is the adapter for TLR3 and has several multiple sites			TLR	TLR	Neil McDerment
	TLR3	7098	Protein	TLR3	TICAM1	148022	Protein	TICAM1	Binding	Endosome	14982987				TICAM1 is the adapter for TLR3 and has several multiple sites			TLR	TLR	Neil McDerment
342	TICAM1	148022	Complex	TLR3:TICAM1	TRAF6	7189	Protein	TRAF6	Binding	Endosome	15932500				TRAF6 binds to TLR complex before TLR activation			TLR	TLR	Neil McDerment
	TICAM1	148022	Complex	TLR3:TICAM1	TRAF6	7189	Protein	TRAF6	Binding	Endosome	14751757				TRAF6 binds to TLR complex before TLR activation			TLR	TLR	Neil McDerment
	TICAM1	148022	Complex	TLR3:TICAM1	TRAF6	7189	Protein	TRAF6	Binding	Endosome	14982987				TRAF6 binds to TLR complex before TLR activation			TLR	TLR	Neil McDerment
343	TLR3	148022	Complex	TLR3:TICAM1:TICAM2:TRAF6	TLR3Ligand		dsRNA	dsRNA	Binding	Endosome	15932500				Ligand binding allows TRAF6 to recruit MAP Kinases			TLR	TLR	Neil McDerment
	TLR3	148022	Complex	TLR3:TICAM1:TICAM2:TRAF6	TLR3Ligand		dsRNA	dsRNA	Binding	Endosome	14751757				Ligand binding allows TRAF6 to recruit MAP Kinases			TLR	TLR	Neil McDerment
	TLR3	148022	Complex	TLR3:TICAM1:TICAM2:TRAF6	TLR3Ligand		dsRNA	dsRNA	Binding	Endosome	14982987				Ligand binding allows TRAF6 to recruit MAP Kinases			TLR	TLR	Neil McDerment
344	TRAF6	7189	Complex	TLR3:TICAM1:TICAM2:TRAF6	MAP3K7IP2	23118	Complex	MAP3K7:MAP3K7IP1:MAP3K7IP2	Binbing	Endosome	15932500				Ubiquitination of TRAF6?	MAP3K7IP2 commonly known as TAB2		TLR	TLR	Neil McDerment
	TRAF6	7189	Complex	TLR3:TICAM1:TICAM2:TRAF6	MAP3K7IP2	23118	Complex	MAP3K7:MAP3K7IP1:MAP3K7IP2	Binbing	Endosome	14751757				Ubiquitination of TRAF6?	MAP3K7IP2 commonly known as TAB2		TLR	TLR	Neil McDerment
	TRAF6	7189	Complex	TLR3:TICAM1:TICAM2:TRAF6	MAP3K7IP2	23118	Complex	MAP3K7:MAP3K7IP1:MAP3K7IP2	Binbing	Endosome	14982987				Ubiquitination of TRAF6?	MAP3K7IP2 commonly known as TAB2		TLR	TLR	Neil McDerment
345	LPS	N/A	Lipid:carbohydrate	LPS	LBP	3929	Protein	LBP	Binding	extracellular	17535871							TLR	TLR	Stephanie Monk
346	CD14	929	Protein	CD14	LBP	3929	Complex	LPS:LBP	Binding	extracellular	17535871							TLR	TLR	Stephanie Monk
347	CD14	929	Protein	CD14	LBP	3929	Complex	LPS:LBP	Binding	extracellular	12417309							TLR	TLR	Stephanie Monk
348	TLR4	7099	Protein	TLR4	LY96	23643	Protein	LY96	Binding	extracellular	17535871							TLR	TLR	Stephanie Monk
349	TLR4	7099	Complex	TLR4:LY96	CD14	929	Complex	CD14:LPS:LBP	Binding	externalsideofPlasma Membrane	17535871							TLR	TLR	Stephanie Monk
350	TLR4	7099	Complex	TLR4:LY96:LPS:LBP:CD14	MYD88	4615	Protein	MYD88	Binding	internalsideofPlasma Membrane	17635639							TLR	TLR	Stephanie Monk
351	TLR4	7099	Complex	TLR4:LY96:LPS:LBP:CD14	TOLLIP	54472	Protein	TOLLIP	Binding	internalsideofPlasma Membrane	17635639							TLR	TLR	Stephanie Monk
352	TLR4	7099	Complex	TLR4:LY96:LPS:LBP:CD14	IRAK1	3654	Protein	IRAK1	Binding	internalsideofPlasma Membrane	17635639							TLR	TLR	Stephanie Monk
353	TLR4	7099	Complex	TLR4:LY96:LPS:LBP:CD14	TIRAP	114609	Protein	TIRAP	Binding	internalsideofPlasma Membrane	17635639							TLR	TLR	Stephanie Monk
354	TLR4	7099	Complex	TLR4:LY96:LPS:LBP:CD14	IRAK4	51135	Protein	IRAK4	Binding	internalsideofPlasma Membrane	17635639							TLR	TLR	Stephanie Monk
355	IRAK1	3654	Complex	TLR4:LY96:LPS:LBP:CD14:MYD88:IRAK1:IRAK4:TOLLIP:TIRAP	IRAK1	3654	Complex	TLR4:LY96:LPS:LBP:CD14:MYD88:IRAK1:IRAK4:TOLLIP:TIRAP	autoPhosphorylation	internalsideofPlasma Membrane	17635639				...enables IRAK4 to phosphorylate IRAK1, leading to its activation and IRAK1 autophosphorylation'		In the map these two phosphorylation events are shown as one step of autophosphorylation	TLR	TLR	Stephanie Monk
356	TOLLIP	54472	Complex	TLR4:LY96:LPS:LBP:CD14:MYD88:IRAK1:IRAK4:TOLLIP:TIRAP	IRAK1	3654	Complex	TLR4:LY96:LPS:LBP:CD14:MYD88:IRAK1[P]:IRAK4:TOLLIP:TIRAP	autoPhosphorylation	internalsideofPlasma Membrane	17635639							TLR	TLR	Stephanie Monk
357	TOLLIP	54472	Protein	TLR4:LY96:LPS:LBP:CD14:MYD88:IRAK1:IRAK4:TOLLIP:TIRAP					Dissociation	internalsideofPlasma Membrane	17635639				TOLLIP dissociates from the TLR complex following its phosphorylation leaving TLR4:LY96:LPS:LBP:CD14:MYD88:IRAK1[P]:IRAK4:TIRAP			TLR	TLR	Stephanie Monk
358	TRAF6	7189	Protein	TRAF6	TIFA	92610	Protein	TIFA	Binding	internalsideofPlasma Membrane	12566447							TLR	TLR	Stephanie Monk
359	IRAK1	3654	Complex	TLR4:LY96:LPS:LBP:CD14:MYD88:IRAK1:IRAK4:TIRAP	TIFA	92610	Complex	TRAF6:TIFA	Binding	internalsideofPlasma Membrane	12566447							TLR	TLR	Stephanie Monk
360	IRAK1[P]:TRAF6:TIFA		Complex	TLR4:LY96:LPS:LBP:CD14:MYD88:IRAK1[P]:IRAK4:TIRAP:TRAF6:TIFA					Dissociation	internalsideofPlasma Membrane	17635639				IRAK1[P]:TRAF6:TIFA dissociates from TLR4:LY96:LPS:LBP:CD14:MYD88:IRAK1[P]:IRAK4:TIRAP:TRAF6:TIFA, leaving TLR4:LY96:LPS:LBP:CD14:MYD88:IRAK4:TIRAP			TLR	TLR	Stephanie Monk
361	TLR4	7099	Complex	TLR4:LY96:LPS:LBP:CD14	MAP3K8	1326	Protein	MAP3K8(TPL2)	Phosphorylation	cytoplasm	16484370							TLR	TLR	Stephanie Monk
362	MYD88	4615	Protein	MYD88	PI3K		Complex	PI3K	Binding	cytoplasm	12616480	Mouse	RAW264.7	Immunoprecipitation/immunoblot	'the SH2 domain of PI 3-kinase bound to MyD88' 'LPS challenge increased the complex formation rapidly and transiently'			TLR	Undefined	Stephanie Monk
363	MAP3K7	6885	Complex	TRAF6[U]:TIFA:MAP3K7[P][U]:MAP3K7IP1[P]:MAP3K7IP2	IKBKB	3551	Protein	IKBKB	Phosphorylation	cytoplasm	11460167		Sf9 cells (expressed in)	Kinase assay				TLR		Stephanie Monk
364	APAF1	317	Protein	APAF1	CYCS	54205	Protein	CYCS	Binding	cytoplasm	10329646				Cytochrome c released from damaged mitochondria binds to Apaf-1 presumably via its WD-40 repeat region	CYCS/cytochrome c		Non-TLRs	NOD1	Maire O'Sullivan
	APAF1	317	Protein	APAF1	CYCS	54205	Protein	CYCS	Binding	cytoplasm	10364241				Cytochrome c released from damaged mitochondria binds to Apaf-1 presumably via its WD-40 repeat region	CYCS/cytochrome c		Non-TLRs	NOD1	Maire O'Sullivan
	APAF1	317	Protein	APAF1	CYCS	54205	Protein	CYCS	Binding	cytoplasm	10722681				Cytochrome c released from damaged mitochondria binds to Apaf-1 presumably via its WD-40 repeat region	CYCS/cytochrome c		Non-TLRs	NOD1	Maire O'Sullivan
	APAF1	317	Protein	APAF1	CYCS	54205	Protein	CYCS	Binding	cytoplasm	10940292			Filter binding assay		CYCS/Cytochrome c		Non-TLRs	NOD1	George Eleftheriadis
	APAF1	317	Protein	APAF1	CYCS	54205	Protein	CYCS	Binding	cytoplasm	9390557		Ep.C	Immunoprecipitation		CYCS/Cytochrome c		Non-TLRs	NOD1	George Eleftheriadis
	APAF1	317	Protein	APAF1	CYCS	54205	Protein	CYCS	Binding	cytoplasm	10722681		Ep.C	Immunoprecipitation		CYCS/Cytochrome c		Non-TLRs	NOD1	George Eleftheriadis
	APAF1	317	Protein	APAF1	CYCS	54205	Protein	CYCS	Binding	cytoplasm	10393175		Ep.C	Immunoprecipitation		CYCS/Cytochrome c		Non-TLRs	NOD1	George Eleftheriadis
365	APAF1	317	Protein	APAF1	ProCASP9	842	Protein	ProCASP9	Binding	cytoplasm	10329646				The large molecular complex that is formed which is known as the apoptosome facilitates activation of the bound caspase-9 possibly by bringing caspase molecules into juxtaposition.	CASP9		Non-TLRs	NOD1	Maire O'Sullivan
	APAF1	317	Protein	APAF1	ProCASP9	842	Protein	ProCASP9	Binding	cytoplasm	10364241				The large molecular complex that is formed which is known as the apoptosome facilitates activation of the bound caspase-9 possibly by bringing caspase molecules into juxtaposition.	CASP9		Non-TLRs	NOD1	Maire O'Sullivan
	APAF1	317	Protein	APAF1	ProCASP9	842	Protein	ProCASP9	Binding	cytoplasm	10722681				The large molecular complex that is formed which is known as the apoptosome facilitates activation of the bound caspase-9 possibly by bringing caspase molecules into juxtaposition.	CASP9		Non-TLRs	NOD1	Maire O'Sullivan
366	APAF1	317	Protein	APAF1	ProCASP9	842	Protein	ProCASP9	Binding	cytoplasm	10428850		Monocytes	Chromatography		Same		Non-TLRs	NOD1	George Eleftheriadis
	APAF1	317	Protein	APAF1	ProCASP9	842	Protein	ProCASP9	Binding	cytoplasm	10393175		Ep.C	Immunoprecipitation		Same		Non-TLRs	NOD1	George Eleftheriadis
	APAF1	317	Protein	APAF1	ProCASP9	842	Protein	ProCASP9	Binding	cytoplasm	10617566		Ep.C	Immunoprecipitation		Same		Non-TLRs	NOD1	George Eleftheriadis
	APAF1	317	Protein	APAF1	ProCASP9	842	Protein	ProCASP9	Binding	cytoplasm	10206961		Ep.C	Immunoprecipitation		Same		Non-TLRs	NOD1	George Eleftheriadis
	APAF1	317	Protein	APAF1	ProCASP9	842	Protein	ProCASP9	Binding	cytoplasm	9390557		Ep.C	Immunoprecipitation		Same		Non-TLRs	NOD1	George Eleftheriadis
367	ATPnigericinmaitotoxin	N/A	Molecular Species	Several	NLRP3	114548	Protein	NLRP3[I]	Activation	cytoplasm	16407890		Macrophages	NALP3 -/- mice cytokine ELISAs		NLRP3/NALP3/Cryopyrin		Non-TLRs	NALP	George Eleftheriadis
368	ATPUricacidcrystals	N/A	Molecular Species	Uricacidcrystals	NLRP3	114548	Protein	NLRP3[I]	Activation	cytoplasm	16407889		Monocytes/Macrophages	NALP3 -/- mice		NLRP3/NALP3/Cryopyrin		Non-TLRs	NALP	George Eleftheriadis
369	BacterialRNA:LPS	N/A	Molecular Species	BacterialRNA	NLRP3	114548	Protein	NLRP3[I]	Activation	cytoplasm	16407888		Macrophages	NALP3 -/- mice cytokine ELISAs		NLRP3/NALP3/Cryopyrin		Non-TLRs	NALP	George Eleftheriadis
370	BTRC	8945	Protein	BTRC	NFKBIA	4792	Complex	NFKBIA[P]:NFKB1:RELA	Ubiquitination	cytoplasm	9859996		Ep.C	Immunopurification in vitro binding and ubiquitination assays nanoelectrospray mass spectrometry		NFKBIA/IkBα		Non-TLRs	NOD - NFKB Common	George Eleftheriadis
	BTRC	8945	Protein	BTRC	NFKBIA	4792	Complex	NFKBIA[P]:NFKB1:RELA	Ubiquitination	cytoplasm	10338206		N/A	Review		NFKBIA/IkBα		Non-TLRs	NOD - NFKB Common	George Eleftheriadis
	BTRC	8945	Protein	BTRC	NFKBIA	4792	Complex	NFKBIA[P]:NFKB1:RELA	Ubiquitination	cytoplasm	10072378		N/A	Review		NFKBIA/IkBα		Non-TLRs	NOD - NFKB Common	George Eleftheriadis
371	CASP1	834	Complex	NLRP1:2:3orNLRC4inflammasomes	SREBPs	N/A	Protein	SREBPs	Activation	cytoplasm	16990137		Ep.C/human fibroblasts	Immunofluorescence RT-PCR		Same		Non-TLRs	NALP	George Eleftheriadis
372	CASP12	120329	Protein	CASP12	proCASP1	834	Protein	proCASP1	Inhibition	cytoplasm	16625199		Monocytes/Ep.C	IL-1b secretion assay immunoprecipitation		CASP12/CASP12P1		Non-TLRs	NALP	George Eleftheriadis
373	CASP5	838	Protein	ProCASP5	Max	4149	Protein	Max	Cleavage	cytoplasm	11535131		T lymphocytes	Several		Same		Non-TLRs	NALP	George Eleftheriadis
374	CASP9	842	Complex	APAF1:CYCS:CASP9	BIRC4	331	Protein	BIRC4	Binding	cytoplasm	11242052		E.coli mouse fibroblasts	In vitro binding assay far western blotting		BIRC4/XIAP		Non-TLRs	NOD1	George Eleftheriadis
375	COP1	114769	Protein	COP1	proCASP1	834	Protein	proCASP1	Binding	cytoplasm	11432859				COP/Pseudo-ICE binds to and prevents procaspase-1 activation and the subsequent generation of IL-1B	COP1/Peudo-ICE		Non-TLRs	NALP	Maire O'Sullivan
	COP1	114769	Protein	COP1	proCASP1	834	Protein	proCASP1	Inhibition	cytoplasm	11536016		Monocytes	IL-1b secretion assay immunoprecipitation		COP1/pseudo-ICE		Non-TLRs	NALP	George Eleftheriadis
376	DAMPs	N/A	Molecular Species	DAMPs	NLRP1	22861	Protein	NLRP1[I]	Activation	cytoplasm	17349957				.	NLRP1/NALP1		Non-TLRs	NALP	Maire O'Sullivan
	DAMPs	N/A	Molecular Species	DAMPs	NLRP1	22861	Protein	NLRP1[I]	Activation	cytoplasm	17470531				.	NLRP1/NALP1		Non-TLRs	NALP	Maire O'Sullivan
	DAMPs	N/A	Molecular Species	DAMPs	NLRP1	22861	Protein	NLRP1[I]	Activation	cytoplasm	17186029				.	NLRP1/NALP1		Non-TLRs	NALP	Maire O'Sullivan
377	DAMPs	N/A	Molecular Species	DAMPs	NLRP2	55655	Protein	NLRP2[A]	Activation	cytoplasm	15456791				.	NLRP2/NALP2		Non-TLRs	NALP	Maire O'Sullivan
	DAMPs	N/A	Molecular Species	DAMPs	NLRP2	55655	Protein	NLRP2[A]	Activation	cytoplasm	17186029				.	NLRP2/NALP2		Non-TLRs	NALP	Maire O'Sullivan
378	DAMPs:MDP	N/A	Molecular Species	DAMPs:MDP	NLRP3	114548	Protein	NLRP3[I]	Activation	cytoplasm	17382568				various pathogens toxins bacterial RNA and gout crystals trigger NALP3 inflammasomes by inducing a conformational change in NALP3 by an unknown mechanism leading to exposure of the NACHT domain and NALP3 oligomerization. bacterial muramyl dipeptide as activator of the NALP3/cryopyrin inflammasome.	NLRP3/NALP3		Non-TLRs	NALP	Maire O'Sullivan
	DAMPs:MDP	N/A	Molecular Species	DAMPs:MDP	NLRP3	114548	Protein	NLRP3[I]	Activation	cytoplasm	15530394				various pathogens toxins bacterial RNA and gout crystals trigger NALP3 inflammasomes by inducing a conformational change in NALP3 by an unknown mechanism leading to exposure of the NACHT domain and NALP3 oligomerization. bacterial muramyl dipeptide as activator of the NALP3/cryopyrin inflammasome.	NLRP3/NALP3		Non-TLRs	NALP	Maire O'Sullivan
	DAMPs:MDP	N/A	Molecular Species	DAMPs:MDP	NLRP3	114548	Protein	NLRP3[I]	Activation	cytoplasm	16407889				various pathogens toxins bacterial RNA and gout crystals trigger NALP3 inflammasomes by inducing a conformational change in NALP3 by an unknown mechanism leading to exposure of the NACHT domain and NALP3 oligomerization. bacterial muramyl dipeptide as activator of the NALP3/cryopyrin inflammasome.	NLRP3/NALP3		Non-TLRs	NALP	Maire O'Sullivan
	DAMPs:MDP	N/A	Molecular Species	DAMPs:MDP	NLRP3	114548	Protein	NLRP3[I]	Activation	cytoplasm	16407890				various pathogens toxins bacterial RNA and gout crystals trigger NALP3 inflammasomes by inducing a conformational change in NALP3 by an unknown mechanism leading to exposure of the NACHT domain and NALP3 oligomerization. bacterial muramyl dipeptide as activator of the NALP3/cryopyrin inflammasome.	NLRP3/NALP3		Non-TLRs	NALP	Maire O'Sullivan
	DAMPs:MDP	N/A	Molecular Species	DAMPs:MDP	NLRP3	114548	Protein	NLRP3[I]	Activation	cytoplasm	17403772				various pathogens toxins bacterial RNA and gout crystals trigger NALP3 inflammasomes by inducing a conformational change in NALP3 by an unknown mechanism leading to exposure of the NACHT domain and NALP3 oligomerization. bacterial muramyl dipeptide as activator of the NALP3/cryopyrin inflammasome.	NLRP3/NALP3		Non-TLRs	NALP	Maire O'Sullivan
	DAMPs:MDP	N/A	Molecular Species	DAMPs:MDP	NLRP3	114548	Protein	NLRP3[I]	Activation	cytoplasm	17433728				various pathogens toxins bacterial RNA and gout crystals trigger NALP3 inflammasomes by inducing a conformational change in NALP3 by an unknown mechanism leading to exposure of the NACHT domain and NALP3 oligomerization. bacterial muramyl dipeptide as activator of the NALP3/cryopyrin inflammasome.	NLRP3/NALP3		Non-TLRs	NALP	Maire O'Sullivan
	DAMPs:MDP	N/A	Molecular Species	DAMPs:MDP	NLRP3	114548	Protein	NLRP3[I]	Activation	cytoplasm	17121814				various pathogens toxins bacterial RNA and gout crystals trigger NALP3 inflammasomes by inducing a conformational change in NALP3 by an unknown mechanism leading to exposure of the NACHT domain and NALP3 oligomerization. bacterial muramyl dipeptide as activator of the NALP3/cryopyrin inflammasome.	NLRP3/NALP3		Non-TLRs	NALP	Maire O'Sullivan
	DAMPs:MDP	N/A	Molecular Species	DAMPs:MDP	NLRP3	114548	Protein	NLRP3[I]	Activation	cytoplasm	17491021				various pathogens toxins bacterial RNA and gout crystals trigger NALP3 inflammasomes by inducing a conformational change in NALP3 by an unknown mechanism leading to exposure of the NACHT domain and NALP3 oligomerization. bacterial muramyl dipeptide as activator of the NALP3/cryopyrin inflammasome.	NLRP3/NALP3		Non-TLRs	NALP	Maire O'Sullivan
379	DAP	N/A	Molecular Species	iE-DAP	NOD1	16390	Protein	NOD1[I]	Activation	cytoplasm	12796777				γ-D-glutamyl-meso-diaminopimelic acid cell-wall derivative but from gram-negative bacteria	NOD1/CARD4		Non-TLRs	NOD1	Maire O'Sullivan
	DAP	N/A	Molecular Species	iE-DAP	NOD1	16390	Protein	NOD1[I]	Activation	cytoplasm	12791997				γ-D-glutamyl-meso-diaminopimelic acid cell-wall derivative but from gram-negative bacteria	NOD1/CARD4		Non-TLRs	NOD1	Maire O'Sullivan
380	DAP:MDP:DAMPs	N/A	Molecular Species	DAP:MDP:DAMPs	NLRC4	58484	Protein	NLRC4[I]	Activation	cytoplasm	17696608				As flagellin alone is not sufficient to activate the IPAF inflammasome it is possible that rather than detecting a specific pathogen-derived molecule IPAF detects membrane damage induced by Type III or Type IV secretion systems. Flagellin may serve to enhance Type III or Type IV secretion system-dependent caspase-1 activation through aiding bacterial adhesion to the host cell.	NLRC4/IPAF/CARD12/CLAN		Non-TLRs	NOD - NFKB Common	Maire O'Sullivan
381	DDX58	23586	Protein	DDX58[I]	DDX58	23586	Protein	DDX58[I]	Activation:oligomerization	cytoplasm	17190814		Huh7	Transfection assays immunoprecipitation		DDX58/RIG-I		Non-TLRs	RIG	George Eleftheriadis
382	DDX58	23586	Complex	RNF125:DDX58[Ub]	DDX58	23586	Complex	RNF125:DDX58[Ub]	Degradation	proteasome	17460044		MEFs Ep.C	RNAi		DDX58/RIG-I		Non-TLRs	RIG	George Eleftheriadis
383	DDX58	23586	Protein	DDX58[A]	DHX58	79132	Protein	DHX58	Binding	cytoplasm	17190814		Huh7	Transfection assays Immunoprecipitation		DHX58/LGP2		Non-TLRs	RIG	George Eleftheriadis
	DDX58	23586	Protein	DDX58[A]	DHX58	79132	Protein	DHX58	Binding	cytoplasm	16210631		Ep.C	Transfection assays Immunoprecipitation		DHX58/LGP2		Non-TLRs	RIG	George Eleftheriadis
	DDX58	23586	Protein	DDX58[A]	DHX58	79132	Protein	DHX58	Binding	cytoplasm	17020950		Ep.C	Transfection assays Immunoprecipitation		DHX58/LGP2		Non-TLRs	RIG	George Eleftheriadis
384	DDX58	23586	Protein	DDX58[A]	VISA	57506	Protein	VISA	Binding	mitochondrialmembrane	16127453				recruits a CARD-containing adaptor IPS-1	.		Non-TLRs	RIG	Maire O'Sullivan
	DDX58	23586	Protein	DDX58[A]	VISA	57506	Protein	VISA	Binding	mitochondrialmembrane	16177806				recruits a CARD-containing adaptor IPS-1	.		Non-TLRs	RIG	Maire O'Sullivan
	DDX58	23586	Protein	DDX58[A]	VISA	57506	Protein	VISA	Binding	mitochondrialmembrane	16125763				recruits a CARD-containing adaptor IPS-1	.		Non-TLRs	RIG	Maire O'Sullivan
	DDX58	23586	Protein	DDX58[A]	VISA	57506	Protein	VISA	Binding	mitochondrialmembrane	16153868				recruits a CARD-containing adaptor IPS-1	.		Non-TLRs	RIG	Maire O'Sullivan
	DDX58	23586	Protein	DDX58[A]	VISA	57506	Protein	VISA	Binding	mitochondrialmembrane	16177806		Ep.C	Immunoprecipitation		VISA/IPS-1/MAVS/Cardif		Non-TLRs	RIG	George Eleftheriadis
	DDX58	23586	Protein	DDX58[A]	VISA	57506	Protein	VISA	Binding	mitochondrialmembrane	16127453		Ep.C	Immunoprecipitation		VISA/IPS-1/MAVS/Cardif		Non-TLRs	RIG	George Eleftheriadis
	DDX58	23586	Protein	DDX58[A]	VISA	57506	Protein	VISA	Binding	mitochondrialmembrane	16713980		MEFs Macrophages	VISA -/- mice		VISA/IPS-1/MAVS/Cardif		Non-TLRs	RIG	George Eleftheriadis
	DDX58	23586	Protein	DDX58[A]	VISA	57506	Protein	VISA	Binding	mitochondrialmembrane	16153868		Ep.C	Immunoprecipitation		VISA/IPS-1/MAVS/Cardif		Non-TLRs	RIG	George Eleftheriadis
	DDX58	23586	Protein	DDX58[A]	VISA	57506	Protein	VISA	Binding	mitochondrialmembrane	16785313		MEFs	VISA -/- mice		VISA/IPS-1/MAVS/Cardif		Non-TLRs	RIG	George Eleftheriadis
	DDX58	23586	Protein	DDX58[A]	VISA	57506	Protein	VISA	Binding	mitochondrialmembrane	16301520		Ep.C	Transfection assays confocal microscopy immunoprecipitation		VISA/IPS-1/MAVS/Cardif		Non-TLRs	RIG	George Eleftheriadis
	DDX58	23586	Protein	DDX58[A]	VISA	57506	Protein	VISA	Binding	mitochondrialmembrane	16125763		Ep.C	Transfection assays RNAi confocal microscopy		VISA/IPS-1/MAVS/Cardif		Non-TLRs	RIG	George Eleftheriadis
385	DDX58:IFIH1:VISA:DHX58	23586:64135:57506:79132	Complex	DDX58:IFIH1:VISA:DHX58	DDX58:VISA:TRAF3:TBK1:IKBKE	23586:57506:7187:29110:9641	Complex	DDX58:VISA:TRAF3:TBK1:IKBKE	Inhibition	mitochondrialmembrane	17020950				LGP2 regulates IPS-1 signaling by preventing IKKi interaction	.		Non-TLRs	RIG	Maire O'Sullivan
386	DDX58:IFIH1:VISA:DHX58	23586:64135:57506:79132	Complex	DDX58:IFIH1:VISA:DHX58	IFIH1:VISA:TRAF3:TBK1:IKBKE	64135:57506:7187:29110:9641	Complex	IFIH1:VISA:TRAF3:TBK1:IKBKE	Inhibition	mitochondrialmembrane	17020950				LGP2 regulates IPS-1 signaling by preventing IKKi interaction	.		Non-TLRs	RIG	Maire O'Sullivan
387	DDX58:DHX58	23586:79132	Complex	DDX58:DHX58	DDX58	23586	Protein	DDX58[A]	Inhibition	cytoplasm	17190814				LGP2 inhibits RIG-I through RD interactions RIG-I signaling inhibition is mediated directly by the LGP2 RD	.		Non-TLRs	RIG	Maire O'Sullivan
	DDX58:DHX58	23586:79132	Complex	DDX58:DHX58	DDX58	23586	Protein	DDX58[A]	Inhibition	cytoplasm	17190814		Huh7	Transfection assays Immunoprecipitation		DDX58/RIG-I		Non-TLRs	RIG	George Eleftheriadis
	DDX58:DHX58	23586:79132	Complex	DDX58:DHX58	DDX58	23586	Protein	DDX58[A]	Inhibition	cytoplasm	16116171		Ep.C	Transfection assays		DDX58/RIG-I		Non-TLRs	RIG	George Eleftheriadis
	DDX58:DHX58	23586:79132	Complex	DDX58:DHX58	DDX58	23586	Protein	DDX58[A]	Inhibition	cytoplasm	16210631		Ep.C	Transfection assays		DDX58/RIG-I		Non-TLRs	RIG	George Eleftheriadis
	DDX58:DHX58	23586:79132	Complex	DDX58:DHX58	DDX58	23586	Protein	DDX58[A]	Inhibition	cytoplasm	17020950		Ep.C	Transfection assays		DDX58/RIG-I		Non-TLRs	RIG	George Eleftheriadis
388	DDX58:VISA	23586:57506	Complex	DDX58:VISA	CHUK:IKBKB:IKBKG	1147:3551:8517	Complex	CHUK:IKBKB:IKBKG	Binding	mitochondrialmembrane	16177806				NEMO like MAVS acts as an adaptor protein that allows RIG-I to activate both the NF-kappaB and IRF signaling pathways.	.	Intracellular detection of RNA virus infection is mediated by the RNA helicase RIG-I which is recruited to mitochondria by the adaptor protein MAVS and triggers activation of the transcription factors NF-kB IRF3 and IRF7.	Non-TLRs	RIG	Maire O'Sullivan
	DDX58:VISA	23586:57506	Complex	DDX58:VISA	CHUK:IKBKB:IKBKG	1147:3551:8517	Complex	CHUK:IKBKB:IKBKG	Binding	mitochondrialmembrane	16153868				NEMO like MAVS acts as an adaptor protein that allows RIG-I to activate both the NF-kappaB and IRF signaling pathways.	.	Intracellular detection of RNA virus infection is mediated by the RNA helicase RIG-I which is recruited to mitochondria by the adaptor protein MAVS and triggers activation of the transcription factors NF-kB IRF3 and IRF7.	Non-TLRs	RIG	Maire O'Sullivan
	DDX58:VISA	23586:57506	Complex	DDX58:VISA	CHUK:IKBKB:IKBKG	1147:3551:8517	Complex	CHUK:IKBKB:IKBKG	Binding	mitochondrialmembrane	17468758				NEMO like MAVS acts as an adaptor protein that allows RIG-I to activate both the NF-kappaB and IRF signaling pathways.	.	Intracellular detection of RNA virus infection is mediated by the RNA helicase RIG-I which is recruited to mitochondria by the adaptor protein MAVS and triggers activation of the transcription factors NF-kB IRF3 and IRF7.	Non-TLRs	RIG	Maire O'Sullivan
389	DDX58:VISA	23586:57506	Complex	DDX58:VISA	IKBKE	9641	Protein	IKBKE	Binding	mitochondrialmembrane	16127453				in addition to IKKi TBK1 is involved in phosphorylation of IRF-3 and IRF-7 to execute antiviral responses	.		Non-TLRs	RIG	Maire O'Sullivan
	DDX58:VISA	23586:57506	Complex	DDX58:VISA	IKBKE	9641	Protein	IKBKE	Binding	mitochondrialmembrane	16177806				in addition to IKKi TBK1 is involved in phosphorylation of IRF-3 and IRF-7 to execute antiviral responses	.		Non-TLRs	RIG	Maire O'Sullivan
	DDX58:VISA	23586:57506	Complex	DDX58:VISA	IKBKE	9641	Protein	IKBKE	Binding	mitochondrialmembrane	16177806		Ep.C	Immunoprecipitation Western blots		IKBKE/IKKε		Non-TLRs	RIG	George Eleftheriadis
	DDX58:VISA	23586:57506	Complex	DDX58:VISA	IKBKE	9641	Protein	IKBKE	Binding	mitochondrialmembrane	16127453		MEFs	Transfection assays RNAi		IKBKE/IKKε		Non-TLRs	RIG	George Eleftheriadis
	DDX58:VISA	23586:57506	Complex	DDX58:VISA	IKBKE	9641	Protein	IKBKE	Binding	mitochondrialmembrane	12702806		Ep.C	In vitro kinase assay immunofluorescence RNAi		IKBKE/IKKε		Non-TLRs	RIG	George Eleftheriadis
390	DDX58:VISA	23586:57506	Complex	DDX58:VISA	IKBKG	8517	Protein	IKBKG	Binding	mitochondrialmembrane	17468758		Ep.C	Immunoprecipitation		IKBKG/NEMO		Non-TLRs	RIG	George Eleftheriadis
391	DDX58:VISA	23586:57506	Complex	DDX58:VISA	TANK	10010	Protein	TANK	Binding	mitochondrialmembrane	17327220							Non-TLRs	RIG	Maire O'Sullivan
	DDX58:VISA	23586:57506	Complex	DDX58:VISA	TANK	10010	Protein	TANK	Binding	mitochondrialmembrane	17327220		MEFs Ep.C	Immunoprecipiation RNAi IFN assay		TANK/TRAF2		Non-TLRs	RIG	George Eleftheriadis
392	DDX58:VISA	23586:57506	Complex	DDX58:VISA	TBK1	29110	Protein	TBK1	Binding	mitochondrialmembrane	16127453				in addition to IKKi TBK1 is involved in phosphorylation of IRF-3 and IRF-7 to execute antiviral responses	.		Non-TLRs	RIG	Maire O'Sullivan
	DDX58:VISA	23586:57506	Complex	DDX58:VISA	TBK1	29110	Protein	TBK1	Binding	mitochondrialmembrane	16306936		Ep.C	Immunoprecipitation		TBK1/T2K		Non-TLRs	RIG	George Eleftheriadis
	DDX58:VISA	23586:57506	Complex	DDX58:VISA	TBK1	29110	Protein	TBK1	Binding	mitochondrialmembrane	15210742		MEFs	IKK-I -/- TBK1 -/- mice		TBK1/T2K		Non-TLRs	RIG	George Eleftheriadis
	DDX58:VISA	23586:57506	Complex	DDX58:VISA	TBK1	29110	Protein	TBK1	Binding	mitochondrialmembrane	15210743		MEFs Macrophages	TBK1 -/- mice		TBK1/T2K		Non-TLRs	RIG	George Eleftheriadis
393	DDX58:VISA	23586:57506	Complex	DDX58:VISA	TRAF3	7187	Protein	TRAF3	Binding	mitochondrialmembrane	16858409				Cardif-mediated IFNa induction occurs through a direct interaction between the TRAF domain of TRAF3 and a TRAF-interaction motif within Cardif.	.		Non-TLRs	RIG	Maire O'Sullivan
	DDX58:VISA	23586:57506	Complex	DDX58:VISA	TRAF3	7187	Protein	TRAF3	Binding	mitochondrialmembrane	16858409		Ep.C	Immunoprecipitation		TRAF3/CAP-1		Non-TLRs	RIG	George Eleftheriadis
	DDX58:VISA	23586:57506	Complex	DDX58:VISA	TRAF3	7187	Protein	TRAF3	Binding	mitochondrialmembrane	16306936		MEFs Ep.C	Traf3 -/- mice flow cytometry		TRAF3/CAP-1		Non-TLRs	RIG	George Eleftheriadis
394	DDX58:VISA:IFIH1:VISA	23586:57506:64135:57506	Complex	DDX58:VISA:IFIH1:VISA	NFkB	N/A	N/A	NFkB	Activation	cytoplasm:nucleus	16116171		Ep.C	NFkB activation/transfection assays		N/A		Non-TLRs	RIG	George Eleftheriadis
	DDX58:VISA:IFIH1:VISA	23586:57506:64135:57506	Complex	DDX58:VISA:IFIH1:VISA	NFkB	N/A	N/A	NFkB	Activation	cytoplasm:nucleus	16210631		Ep.C	NFkB activation/transfection assays		N/A		Non-TLRs	RIG	George Eleftheriadis
	DDX58:VISA:IFIH1:VISA	23586:57506:64135:57506	Complex	DDX58:VISA:IFIH1:VISA	NFkB	N/A	N/A	NFkB	Activation	cytoplasm:nucleus	17020950		Ep.C	NFkB activation/transfection assays		N/A		Non-TLRs	RIG	George Eleftheriadis
	DDX58:VISA:IFIH1:VISA	23586:57506:64135:57506	Complex	DDX58:VISA:IFIH1:VISA	NFkB	N/A	N/A	NFkB	Activation	cytoplasm:nucleus	16177806		Ep.C	Transfection assays immunoprecipitation		N/A		Non-TLRs	RIG	George Eleftheriadis
	DDX58:VISA:IFIH1:VISA	23586:57506:64135:57506	Complex	DDX58:VISA:IFIH1:VISA	NFkB	N/A	N/A	NFkB	Activation	cytoplasm:nucleus	16153868		Ep.C	NFkB activation/transfection assays EMSA RNAi		N/A		Non-TLRs	RIG	George Eleftheriadis
	DDX58:VISA:IFIH1:VISA	23586:57506:64135:57506	Complex	DDX58:VISA:IFIH1:VISA	NFkB	N/A	N/A	NFkB	Activation	cytoplasm:nucleus	17468758		MEFs Ep.C			N/A		Non-TLRs	RIG	George Eleftheriadis
	DDX58:VISA:IFIH1:VISA	23586:57506:64135:57506	Complex	DDX58:VISA:IFIH1:VISA	NFkB	N/A	N/A	NFkB	Activation	cytoplasm:nucleus	17706453		N/A					Non-TLRs	RIG	George Eleftheriadis
395	DDX58:VISA:CHUK:IKBKB:IKBKG	23586:57506:1147:3551:8517	Complex	DDX58:VISA:CHUK:IKBKB:IKBKG	NFKBIA	4792	Complex	NFKBIA:NFKB1:RELA	Phosphorylation	mitochondrialmembrane	17706453				NEMO like MAVS acts as an adaptor protein that allows RIG-I to activate both the NF-kappaB and IRF signaling pathways.	.		Non-TLRs	RIG	Maire O'Sullivan
	DDX58:VISA:CHUK:IKBKB:IKBKG	23586:57506:1147:3551:8517	Complex	DDX58:VISA:CHUK:IKBKB:IKBKG	NFKBIA	4792	Complex	NFKBIA:NFKB1:RELA	Phosphorylation	mitochondrialmembrane	16177806				NEMO like MAVS acts as an adaptor protein that allows RIG-I to activate both the NF-kappaB and IRF signaling pathways.	.		Non-TLRs	RIG	Maire O'Sullivan
	DDX58:VISA:CHUK:IKBKB:IKBKG	23586:57506:1147:3551:8517	Complex	DDX58:VISA:CHUK:IKBKB:IKBKG	NFKBIA	4792	Complex	NFKBIA:NFKB1:RELA	Phosphorylation	mitochondrialmembrane	16153868				NEMO like MAVS acts as an adaptor protein that allows RIG-I to activate both the NF-kappaB and IRF signaling pathways.	.		Non-TLRs	RIG	Maire O'Sullivan
	DDX58:VISA:CHUK:IKBKB:IKBKG	23586:57506:1147:3551:8517	Complex	DDX58:VISA:CHUK:IKBKB:IKBKG	NFKBIA	4792	Complex	NFKBIA:NFKB1:RELA	Phosphorylation	mitochondrialmembrane	17468758				NEMO like MAVS acts as an adaptor protein that allows RIG-I to activate both the NF-kappaB and IRF signaling pathways.	.		Non-TLRs	RIG	Maire O'Sullivan
396	DDX58:VISA:TRAF3:TANK:TBK1:IKBKE	23586:57506:7187:29110:9641	Complex	DDX58:VISA:TRAF3:TANK:TBK1:IKBKE	IKBKE	9641	Complex	DDX58:VISA:TRAF3:TANK:TBK1[A]:IKBKE[A]	Activation	mitochondrialmembrane	15210742				MAVS can signal to both NF-κB and IRF3 signaling pathways by activating the IKK and TBK-1/IKKε kinase complexes.	.		Non-TLRs	RIG	Maire O'Sullivan
	DDX58:VISA:TRAF3:TANK:TBK1:IKBKE	23586:57506:7187:29110:9641	Complex	DDX58:VISA:TRAF3:TANK:TBK1:IKBKE	IKBKE	9641	Complex	DDX58:VISA:TRAF3:TANK:TBK1[A]:IKBKE[A]	Activation	mitochondrialmembrane	16127453				MAVS can signal to both NF-κB and IRF3 signaling pathways by activating the IKK and TBK-1/IKKε kinase complexes.	.		Non-TLRs	RIG	Maire O'Sullivan
397	DDX58:VISA:TRAF3:TANK:TBK1:IKBKE	23586:57506:7187:29110:9641	Complex	DDX58:VISA:TRAF3:TANK:TBK1:IKBKE	TBK1	29110	Complex	DDX58:VISA:TRAF3:TANK:TBK1[A]:IKBKE[A]	Activation	mitochondrialmembrane	15210742				MAVS can signal to both NF-κB and IRF3 signaling pathways by activating the IKK and TBK-1/IKKε kinase complexes.	.		Non-TLRs	RIG	Maire O'Sullivan
	DDX58:VISA:TRAF3:TANK:TBK1:IKBKE	23586:57506:7187:29110:9641	Complex	DDX58:VISA:TRAF3:TANK:TBK1:IKBKE	TBK1	29110	Complex	DDX58:VISA:TRAF3:TANK:TBK1[A]:IKBKE[A]	Activation	mitochondrialmembrane	16127453				MAVS can signal to both NF-κB and IRF3 signaling pathways by activating the IKK and TBK-1/IKKε kinase complexes.	.		Non-TLRs	RIG	Maire O'Sullivan
398	DDX58:VISA:TRAF3:TBK1:IKBKE	23586:57506:7187:29110:9641	Complex	DDX58:VISA:TRAF3:TBK1:IKBKE	IKBKE:TBK1	9641:29110	Protein	IKBKE:TBK1	Activation	mitochondrialmembrane	15210742							Non-TLRs	RIG	George Eleftheriadis
	DDX58:VISA:TRAF3:TBK1:IKBKE	23586:57506:7187:29110:9641	Complex	DDX58:VISA:TRAF3:TBK1:IKBKE	IKBKE:TBK1	9641:29110	Protein	IKBKE:TBK1	Activation	mitochondrialmembrane	16858409							Non-TLRs	RIG	George Eleftheriadis
	DDX58:VISA:TRAF3:TBK1:IKBKE	23586:57506:7187:29110:9641	Complex	DDX58:VISA:TRAF3:TBK1:IKBKE	IKBKE:TBK1	9641:29110	Protein	IKBKE:TBK1	Activation	mitochondrialmembrane	16306936							Non-TLRs	RIG	George Eleftheriadis
	DDX58:VISA:TRAF3:TBK1:IKBKE	23586:57506:7187:29110:9641	Complex	DDX58:VISA:TRAF3:TBK1:IKBKE	IKBKE:TBK1	9641:29110	Protein	IKBKE:TBK1	Activation	mitochondrialmembrane	15210743							Non-TLRs	RIG	George Eleftheriadis
	DDX58:VISA:TRAF3:TBK1:IKBKE	23586:57506:7187:29110:9641	Complex	DDX58:VISA:TRAF3:TBK1:IKBKE	IKBKE:TBK1	9641:29110	Protein	IKBKE:TBK1	Activation	mitochondrialmembrane	16177806							Non-TLRs	RIG	George Eleftheriadis
	DDX58:VISA:TRAF3:TBK1:IKBKE	23586:57506:7187:29110:9641	Complex	DDX58:VISA:TRAF3:TBK1:IKBKE	IKBKE:TBK1	9641:29110	Protein	IKBKE:TBK1	Activation	mitochondrialmembrane	16127453							Non-TLRs	RIG	George Eleftheriadis
	DDX58:VISA:TRAF3:TBK1:IKBKE	23586:57506:7187:29110:9641	Complex	DDX58:VISA:TRAF3:TBK1:IKBKE	IKBKE:TBK1	9641:29110	Protein	IKBKE:TBK1	Activation	mitochondrialmembrane	12702806							Non-TLRs	RIG	George Eleftheriadis
	DDX58:VISA:TRAF3:TBK1:IKBKE	23586:57506:7187:29110:9641	Complex	DDX58:VISA:TRAF3:TBK1:IKBKE	IKBKE:TBK1	9641:29110	Protein	IKBKE:TBK1	Activation	mitochondrialmembrane	17468758							Non-TLRs	RIG	George Eleftheriadis
	DDX58:VISA:TRAF3:TBK1:IKBKE	23586:57506:7187:29110:9641	Complex	DDX58:VISA:TRAF3:TBK1:IKBKE	IKBKE:TBK1	9641:29110	Protein	IKBKE:TBK1	Activation	mitochondrialmembrane	17327220							Non-TLRs	RIG	George Eleftheriadis
399	DHX58	79132	Protein	DHX58	DDX58	23586	Protein	DDX58[I]	Binding	cytoplasm	17190814				LGP2 inhibits RIG-I through RD interactions RIG-I signaling inhibition is mediated directly by the LGP2 RD	DHX58/LGP2	LGP2 expression is induced as a result of RIG-I signaling	Non-TLRs	RIG	Maire O'Sullivan
400	DHX58	79132	Protein	DHX58	DDX58:VISA	23586:57506	Complex	DDX58:VISA	Binding	mitochondrialmembrane	17020950				LGP2 forms a multicomponent complex requiring both the mitochondrial transmembrane domain and the amino acids between residues 300 and 440 of IPS-1 but not its CARD region. CARD of IPS-1 is still free to engage upstream dsRNA sensors RIG-I and MDA5	.		Non-TLRs	RIG	Maire O'Sullivan
401	DHX58	79132	Protein	DHX58	IFIH1:VISA	64135:57506	Complex	IFIH1:VISA	Binding	mitochondrialmembrane	17020950				LGP2 forms a multicomponent complex requiring both the mitochondrial transmembrane domain and the amino acids between residues 300 and 440 of IPS-1 but not its CARD region. CARD of IPS-1 is still free to engage upstream dsRNA sensors RIG-I and MDA5	.		Non-TLRs	RIG	Maire O'Sullivan
402	DHX58	79132	Protein	DHX58	VISA	57506	Protein	VISA	Binding	mitochondrialmembrane	17020950				LGP2 forms a multicomponent complex requiring both the mitochondrial transmembrane domain and the amino acids between residues 300 and 440 of IPS-1 but not its CARD region. CARD of IPS-1 is still free to engage upstream dsRNA sensors RIG-I and MDA5	.		Non-TLRs	RIG	Maire O'Sullivan
403	DHX58	79132	Protein	DHX58	VISA	57506	Protein	VISA	Binding	mitochondrialmembrane	17020950		Ep.C	Immunoprecipitation		VISA/IPS-1/MAVS/Cardif		Non-TLRs	RIG	George Eleftheriadis
404	DHX58:VISA	79132:57506	Complex	DHX58:VISA	IRF3:IRF7	3661:3665	Protein	IRF3:IRF7	Inhibition	mitochondrialmembrane	17020950		Ep.C	Transfection assays Immunoprecipitation		Same		Non-TLRs	RIG	George Eleftheriadis
405	DIABLO	56616	Protein	DIABLO	BIRC4	331	Protein	BIRC4	Binding	cytoplasm	10972280		E.coli	In vitro binding assay crystallography		DIABLO/SMAC		Non-TLRs	NOD1	George Eleftheriadis
406	DNA	N/A	Molecular Species	DNA	ZBP1	81030	Protein	ZBP1[I]	Binding	cytoplasm	17618271				DAI binds to double-stranded DNA and by doing so enhances its association with the IRF3 transcription factor and the TBK1 serine/threonine kinase. DNA is not only critical to initiate but also to sustain the active signalling complex.	ZBP1/DAI/DLM-1	DAI may require both its aminoterminal DNA-binding region and carboxy-terminal TBK1/IRF binding region for its activity. Therefore DNA is not only critical to initiate but also to sustain the active signalling complex.	Non-TLRs	TBK1	Maire O'Sullivan
	DNA	N/A	Molecular Species	DNA	ZBP1	81030	Protein	ZBP1[I]	Binding	cytoplasm	17618271		MEFs	Irf3-/- Irf5-/- and Irf7-/- mice transfection assays EMSA immunoprecipitation fluorescence microscopy		ZBP1/DAI/DLM-1		Non-TLRs	TBK1	George Eleftheriadis
407	DNA:ZBP1	81030	Complex	DNA:ZBP1[A]	IRF3	3661	Protein	IRF3	Binding	cytoplasm	17618271				postulate that when TBK1 and IRF3 are recruited to the DNA–DAI complex IRF3 is activated and undergoes nuclear translocation and in the absence of IRF3 TBK1 dissociates from the complex.	.		Non-TLRs	TBK1	Maire O'Sullivan
408	DNA:ZBP1	81030	Complex	DNA:ZBP1[A]	IRF3	3661	Protein	IRF3	Binding	cytoplasm	17618271		MEFs	Irf3-/- Irf5-/- and Irf7-/- mice transfection assays EMSA immunoprecipitation fluorescence microscopy		Same		Non-TLRs	TBK1	George Eleftheriadis
409	DNA:ZBP1	81030	Complex	DNA:ZBP1[A]	TBK1	29110	Protein	TBK1	Binding	cytoplasm	17618271				postulate that when TBK1 and IRF3 are recruited to the DNA–DAI complex IRF3 is activated and undergoes nuclear translocation and in the absence of IRF3 TBK1 dissociates from the complex.	.		Non-TLRs	TBK1	Maire O'Sullivan
	DNA:ZBP1	81030	Complex	DNA:ZBP1[A]	TBK1	29110	Protein	TBK1	Binding	cytoplasm	17618271		MEFs	Irf3-/- Irf5-/- and Irf7-/- mice transfection assays EMSA immunoprecipitation fluorescence microscopy		TBK1/T2K		Non-TLRs	TBK1	George Eleftheriadis
410	DNA:ZBP1:TBK1	81030:29110	Complex	DNA:ZBP1:TBK1	TBK1	29110	Complex	TBK1	Dissociation	cytoplasm	17618271				postulate that when TBK1 and IRF3 are recruited to the DNA–DAI complex IRF3 is activated and undergoes nuclear translocation and in the absence of IRF3 TBK1 dissociates from the complex.	.		Non-TLRs	TBK1	Maire O'Sullivan
	DNA:ZBP1:TBK1	81030:29110	Complex	DNA:ZBP1:TBK1	TBK1	29110	Complex	TBK1	Dissociation	cytoplasm	17618271		MEFs	Irf3-/- Irf5-/- and Irf7-/- mice transfection assays EMSA immunoprecipitation fluorescence microscopy		TBK1/T2K		Non-TLRs	TBK1	George Eleftheriadis
411	DNA:ZBP1:TBK1:IRF3	81030:29110:3661	Complex	DNA:ZBP1:TBK1:IRF3[P]	IRF3	3661	Protein	IRF3[P]	Dissociation	cytoplasm	17618271				postulate that when TBK1 and IRF3 are recruited to the DNA–DAI complex IRF3 is activated and undergoes nuclear translocation and in the absence of IRF3 TBK1 dissociates from the complex.	.		Non-TLRs	TBK1	Maire O'Sullivan
	DNA:ZBP1:TBK1:IRF3	81030:29110:3661	Complex	DNA:ZBP1:TBK1:IRF3[P]	IRF3	3661	Protein	IRF3[P]	Dissociation	cytoplasm	17618271		MEFs	Irf3-/- Irf5-/- and Irf7-/- mice transfection assays EMSA immunoprecipitation fluorescence microscopy		Same		Non-TLRs	TBK1	George Eleftheriadis
412	dsRNA	N/A	Molecular Species	dsRNA:ssRNA	IFIH1	64135	Protein	IFIH1[I]	Activation	cytoplasm	16625202		MEFs Ep.C	MDA5 -/- mice transfection assays immunofluorescence siRNA microarrays RT-PCR		IFIH1/MDA5		Non-TLRs	RIG	George Eleftheriadis
	dsRNA:ssRNA	N/A	Molecular Species	dsRNA:ssRNA	DDX58	23586	Protein	DDX58[I]	Activation	cytoplasm	17395582				RIG-I is a specific sensor for dsRNA single-stranded RNA with 5’-triphosphate functions as a ligand for RIG-I. RIG-I specifically binds with RNA containing 5’-triphosphate RIG-I has been implicated in the recognition RNA that assume complex secondary structures	DDX58/RIG-I	in resting cells the RD mediates conformational constraints that through internal interactions maintain RIG-I in a orientation that masks the CARDs from signaling. During virus infection RIG-I activation and signaling will then occur in steps involving dsRNA binding and conformation changes that stimulate self-association and that possibly involve ATP hydrolysis to displace the RD and unmask the …	Non-TLRs	RIG	Maire O'Sullivan
	dsRNA:ssRNA	N/A	Molecular Species	dsRNA:ssRNA	DDX58	23586	Protein	DDX58[I]	Activation	cytoplasm	17942531				RIG-I is a specific sensor for dsRNA single-stranded RNA with 5’-triphosphate functions as a ligand for RIG-I. RIG-I specifically binds with RNA containing 5’-triphosphate RIG-I has been implicated in the recognition RNA that assume complex secondary structures	DDX58/RIG-I	in resting cells the RD mediates conformational constraints that through internal interactions maintain RIG-I in a orientation that masks the CARDs from signaling. During virus infection RIG-I activation and signaling will then occur in steps involving dsRNA binding and conformation changes that stimulate self-association and that possibly involve ATP hydrolysis to displace the RD and unmask the …	Non-TLRs	RIG	Maire O'Sullivan
413	dsRNA:ssRNA	N/A	Molecular Species	dsRNA:ssRNA	IFIH1	64135	Protein	IFIH1[I]	Activation	cytoplasm	17395582				signaling by MDA5 is uniquely triggered during picornavirus infections or in the presence of a synthetic RNA polymer consisting of annealing strands of inosine and cytosine poly . poly is primarily recognized by MDA5 not RIG-I and TLR3	IFIH1/MDA5/Helicard		Non-TLRs	RIG	Maire O'Sullivan
	dsRNA:ssRNA	N/A	Molecular Species	dsRNA:ssRNA	IFIH1	64135	Protein	IFIH1[I]	Activation	cytoplasm	16625202				signaling by MDA5 is uniquely triggered during picornavirus infections or in the presence of a synthetic RNA polymer consisting of annealing strands of inosine and cytosine poly . poly is primarily recognized by MDA5 not RIG-I and TLR3	IFIH1/MDA5/Helicard		Non-TLRs	RIG	Maire O'Sullivan
	dsRNA:ssRNA	N/A	Molecular Species	dsRNA:ssRNA	IFIH1	64135	Protein	IFIH1[I]	Activation	cytoplasm	17942531				signaling by MDA5 is uniquely triggered during picornavirus infections or in the presence of a synthetic RNA polymer consisting of annealing strands of inosine and cytosine poly . poly is primarily recognized by MDA5 not RIG-I and TLR3	IFIH1/MDA5/Helicard		Non-TLRs	RIG	Maire O'Sullivan
414	ERBB2IP	55914	Protein	ERBB2IP	ERBB2IP	55914	Protein	ERBB2IP	localisation	basolateralmembrane	10878805		Ep.C	Several		ERBB2IP/ERBIN		Non-TLRs	NOD2	George Eleftheriadis
	ERBB2IP	55914	Protein	ERBB2IP	ERBB2IP	55914	Protein	ERBB2IP	localisation	basolateralmembrane	14578922		Ep.C	Several		ERBB2IP/ERBIN		Non-TLRs	NOD2	George Eleftheriadis
415	ERBB2IP	55914	Protein	ERBB2IP	ERBB2IP	55914	Protein	ERBB2IP	function	cytoplasm	12379659		Ep.C	Several		ERBB2IP/ERBIN		Non-TLRs	NOD2	George Eleftheriadis
	ERBB2IP	55914	Protein	ERBB2IP	ERBB2IP	55914	Protein	ERBB2IP	function	cytoplasm	12966186		Ep.C	Several		ERBB2IP/ERBIN		Non-TLRs	NOD2	George Eleftheriadis
416	Flagellin	N/A	Molecular Species	Flagellin	NLRC4	58484	Protein	NLRC4[I]	Activation	cytoplasm	16984919		Macrophages	Ipaf -/- mice fluorescence/electron microscopy		NLRC4/IPAF/CARD12		Non-TLRs		George Eleftheriadis
	Flagellin	N/A	Molecular Species	Flagellin	NLRC4	58484	Protein	NLRC4[I]	Activation	cytoplasm	16648852		Macrophages	Ipaf -/- mice cytokine assays		NLRC4/IPAF/CARD12		Non-TLRs	NOD - NFKB Common	George Eleftheriadis
417	GRIM19	51079	Protein	GRIM19	GRIM19	51079	Protein	GRIM19	localization	cytoplasm:nucleus	10924506		Ep.C	Immunofluorescence		GRIM19/CDA016		Non-TLRs	NOD2	George Eleftheriadis
	GRIM19	51079	Protein	GRIM19	GRIM19	51079	Protein	GRIM19	localization	cytoplasm:nucleus	12433281		Ep.C	Immunofluorescence		GRIM19/CDA016		Non-TLRs	NOD2	George Eleftheriadis
418	ICEBERG	59082	Protein	ICEBERG	proCASP1	834	Protein	proCASP1	Binding	cytoplasm	11536016				ICEBERG binds to and prevents procaspase-1 activation and the subsequent generation of IL-1B			Non-TLRs	NALP	Maire O'Sullivan
	ICEBERG	59082	Protein	ICEBERG	proCASP1	834	Protein	proCASP1	Binding	cytoplasm	11051551				ICEBERG binds to and prevents procaspase-1 activation and the subsequent generation of IL-1B			Non-TLRs	NALP	Maire O'Sullivan
	ICEBERG	59082	Protein	ICEBERG	proCASP1	834	Protein	proCASP1	Inhibition	cytoplasm	11536016		Monocytes	IL-1b secretion assay immunoprecipitation		ICEBERG		Non-TLRs	NALP	George Eleftheriadis
	ICEBERG	59082	Protein	ICEBERG	proCASP1	834	Protein	proCASP1	Inhibition	cytoplasm	11051551		Monocytes	IL-1b secretion assay immunoprecipitation		ICEBERG		Non-TLRs	NALP	George Eleftheriadis
419	ICEBERG:COP1:INCA:proCASP1	59082:114769:440068:834	Complex	ICEBERG:COP1:INCA:proCASP1	NLRC4:PYCARD:proCASP1	58484:29108:834	Complex	NLRC4:PYCARD:proCASP1	Inhibition	cytoplasm	11536016				INCA physically interacts with procaspase- 1 and blocks the release of mature IL-1B from LPS-stimulated macrophages.			Non-TLRs	NALP	Maire O'Sullivan
	ICEBERG:COP1:INCA:proCASP1	59082:114769:440068:834	Complex	ICEBERG:COP1:INCA:proCASP1	NLRC4:PYCARD:proCASP1	58484:29108:834	Complex	NLRC4:PYCARD:proCASP1	Inhibition	cytoplasm	11051551				INCA physically interacts with procaspase- 1 and blocks the release of mature IL-1B from LPS-stimulated macrophages.			Non-TLRs	NALP	Maire O'Sullivan
	ICEBERG:COP1:INCA:proCASP1	59082:114769:440068:834	Complex	ICEBERG:COP1:INCA:proCASP1	NLRC4:PYCARD:proCASP1	58484:29108:834	Complex	NLRC4:PYCARD:proCASP1	Inhibition	cytoplasm	11432859				INCA physically interacts with procaspase- 1 and blocks the release of mature IL-1B from LPS-stimulated macrophages.			Non-TLRs	NALP	Maire O'Sullivan
	ICEBERG:COP1:INCA:proCASP1	59082:114769:440068:834	Complex	ICEBERG:COP1:INCA:proCASP1	NLRC4:PYCARD:proCASP1	58484:29108:834	Complex	NLRC4:PYCARD:proCASP1	Inhibition	cytoplasm	15383541				INCA physically interacts with procaspase- 1 and blocks the release of mature IL-1B from LPS-stimulated macrophages.			Non-TLRs	NALP	Maire O'Sullivan
420	ICEBERG:COP1:INCA:proCASP1	59082:114769:440068:834	Complex	ICEBERG:COP1:INCA:proCASP1	NLRP1:PYCARD:proCASP1:proCASP5	22861:29108:834:838	Complex	NLRP1:PYCARD:proCASP1:proCASP5	Inhibition	cytoplasm	11536016				ICEBERG binds to and prevents procaspase-1 activation and the subsequent generation of IL-1B			Non-TLRs	NALP	Maire O'Sullivan
	ICEBERG:COP1:INCA:proCASP1	59082:114769:440068:834	Complex	ICEBERG:COP1:INCA:proCASP1	NLRP1:PYCARD:proCASP1:proCASP5	22861:29108:834:838	Complex	NLRP1:PYCARD:proCASP1:proCASP5	Inhibition	cytoplasm	11051551				ICEBERG binds to and prevents procaspase-1 activation and the subsequent generation of IL-1B			Non-TLRs	NALP	Maire O'Sullivan
	ICEBERG:COP1:INCA:proCASP1	59082:114769:440068:834	Complex	ICEBERG:COP1:INCA:proCASP1	NLRP1:PYCARD:proCASP1:proCASP5	22861:29108:834:838	Complex	NLRP1:PYCARD:proCASP1:proCASP5	Inhibition	cytoplasm	11432859				ICEBERG binds to and prevents procaspase-1 activation and the subsequent generation of IL-1B			Non-TLRs	NALP	Maire O'Sullivan
	ICEBERG:COP1:INCA:proCASP1	59082:114769:440068:834	Complex	ICEBERG:COP1:INCA:proCASP1	NLRP1:PYCARD:proCASP1:proCASP5	22861:29108:834:838	Complex	NLRP1:PYCARD:proCASP1:proCASP5	Inhibition	cytoplasm	15383541				ICEBERG binds to and prevents procaspase-1 activation and the subsequent generation of IL-1B			Non-TLRs	NALP	Maire O'Sullivan
421	ICEBERG:COP1:INCA:proCASP1	59082:114769:440068:834	Complex	ICEBERG:COP1:INCA:proCASP1	NLRP2:3:PYCARD:CARD8:proCASP1	55655:114548:29108:22900:834	Complex	NLRP2:3:PYCARD:CARD8:proCASP1	Inhibition	cytoplasm	11536016				COP/Pseudo-ICE binds to and prevents procaspase-1 activation and the subsequent generation of IL-1B			Non-TLRs	NALP	Maire O'Sullivan
	ICEBERG:COP1:INCA:proCASP1	59082:114769:440068:834	Complex	ICEBERG:COP1:INCA:proCASP1	NLRP2:3:PYCARD:CARD8:proCASP1	55655:114548:29108:22900:834	Complex	NLRP2:3:PYCARD:CARD8:proCASP1	Inhibition	cytoplasm	11051551				COP/Pseudo-ICE binds to and prevents procaspase-1 activation and the subsequent generation of IL-1B			Non-TLRs	NALP	Maire O'Sullivan
	ICEBERG:COP1:INCA:proCASP1	59082:114769:440068:834	Complex	ICEBERG:COP1:INCA:proCASP1	NLRP2:3:PYCARD:CARD8:proCASP1	55655:114548:29108:22900:834	Complex	NLRP2:3:PYCARD:CARD8:proCASP1	Inhibition	cytoplasm	11432859				COP/Pseudo-ICE binds to and prevents procaspase-1 activation and the subsequent generation of IL-1B			Non-TLRs	NALP	Maire O'Sullivan
	ICEBERG:COP1:INCA:proCASP1	59082:114769:440068:834	Complex	ICEBERG:COP1:INCA:proCASP1	NLRP2:3:PYCARD:CARD8:proCASP1	55655:114548:29108:22900:834	Complex	NLRP2:3:PYCARD:CARD8:proCASP1	Inhibition	cytoplasm	15383541				COP/Pseudo-ICE binds to and prevents procaspase-1 activation and the subsequent generation of IL-1B			Non-TLRs	NALP	Maire O'Sullivan
422	iE-DAP	N/A	Molecular Species	iE-DAP	NOD1	10392	Protein	NOD1[I]	Activation	cytoplasm	16172124		Ep.C	DAP purification NFkB activation/transfection assays site-directed mutagenesis		NOD1/CARD4		Non-TLRs	NOD1	George Eleftheriadis
	iE-DAP	N/A	Molecular Species	iE-DAP	NOD1	10392	Protein	NOD1[I]	Activation	cytoplasm	12871942		Ep.C	Natural/modified muramyl peptides reverse phase HPLC amino acid analysis mass spectrometry NfkB activation/transfection assays		NOD1/CARD4		Non-TLRs	NOD1	George Eleftheriadis
	iE-DAP	N/A	Molecular Species	iE-DAP	NOD1	10392	Protein	NOD1[I]	Activation	cytoplasm	12796777		Ep.C/Macrophages	NOD1 -/- mice gel-filtration chromatography NFkB transfection/activation assays cytokine secretion assays		NOD1/CARD4		Non-TLRs	NOD1	George Eleftheriadis
	iE-DAP	N/A	Molecular Species	iE-DAP	NOD1	10392	Protein	NOD1[I]	Activation	cytoplasm	12791997		Ep.C	NOD1 -/- mice NFkB transfection/activation assays immunofluorescence cytokine secretion assay.		NOD1/CARD4		Non-TLRs	NOD1	George Eleftheriadis
	iE-DAP	N/A	Molecular Species	iE-DAP	NOD1	10392	Protein	NOD1[I]	Activation	cytoplasm	16870615		Ep.C/Macrophages	NFkB activation assays bacterioassay - microarrays immunofluorescence		NOD1/CARD4		Non-TLRs	NOD1	George Eleftheriadis
423	iE-DAP	N/A	Molecular Species	iE-DAP	NOD1	10392	Protein	NOD1[I]	Activation:oligomerization	cytoplasm	10880512		Ep.C	Immunoprecipitation		NOD1/CARD4		Non-TLRs	NOD1	George Eleftheriadis
	iE-DAP	N/A	Molecular Species	iE-DAP	NOD1	10392	Protein	NOD1[I]	Activation:oligomerization	cytoplasm	11463746		Ep.C	Immunoprecipitation		NOD1/CARD4		Non-TLRs	NOD1	George Eleftheriadis
	iE-DAP	N/A	Molecular Species	iE-DAP	NOD1	10392	Protein	NOD1[I]	Activation:oligomerization	cytoplasm	10329646		Ep.C	Immunoprecipitation		NOD1/CARD4		Non-TLRs	NOD1	George Eleftheriadis
424	IFIH1	64135	Protein	IFIH1[I]	IFIH1	64135	Protein	IFIH1[I]	Activation:oligomerization	cytoplasm	17190814		Ep.C	Unpublished data		IFIH1/MDA5		Non-TLRs	RIG	George Eleftheriadis
425	IFIH1	64135	Protein	RNF125:IFIH1[Ub]	IFIH1	64135	Protein	RNF125:IFIH1[Ub]	Degradation	proteasome	17460044		MEFs Ep.C	RNAi		IFIH1/MDA5		Non-TLRs	RIG	George Eleftheriadis
426	IFIH1	64135	Protein	IFIH1[A]	VISA	57506	Protein	VISA	Binding	mitochondrialmembrane	16127453				recruits a CARD-containing adaptor IPS-1	VISA/IPS-1/MAVS/Cardif	the mitochondrial localization of IPS-1 must be maintained in order to support these signaling functions	Non-TLRs	RIG	Maire O'Sullivan
	IFIH1	64135	Protein	IFIH1[A]	VISA	57506	Protein	VISA	Binding	mitochondrialmembrane	16125763				recruits a CARD-containing adaptor IPS-1	VISA/IPS-1/MAVS/Cardif	the mitochondrial localization of IPS-1 must be maintained in order to support these signaling functions	Non-TLRs	RIG	Maire O'Sullivan
	IFIH1	64135	Protein	IFIH1[A]	VISA	57506	Protein	VISA	Binding	mitochondrialmembrane	16127453		Ep.C	Immunoprecipitation		VISA/IPS-1/MAVS/Cardif		Non-TLRs	RIG	George Eleftheriadis
	IFIH1	64135	Protein	IFIH1[A]	VISA	57506	Protein	VISA	Binding	mitochondrialmembrane	16713980		MEFs Macrophages	VISA -/- mice		VISA/IPS-1/MAVS/Cardif		Non-TLRs	RIG	George Eleftheriadis
	IFIH1	64135	Protein	IFIH1[A]	VISA	57506	Protein	VISA	Binding	mitochondrialmembrane	16785313		MEFs	VISA -/- mice		VISA/IPS-1/MAVS/Cardif		Non-TLRs	RIG	George Eleftheriadis
	IFIH1	64135	Protein	IFIH1[A]	VISA	57506	Protein	VISA	Binding	mitochondrialmembrane	16125763		Ep.C	Transfection assays RNAi confocal microscopy		VISA/IPS-1/MAVS/Cardif		Non-TLRs	RIG	George Eleftheriadis
427	IFIH1:VISA	64135:57506	Complex	IFIH1:VISA	IKBKE	9641	Protein	IKBKE	Binding	mitochondrialmembrane	16127453				in addition to IKKi TBK1 is involved in phosphorylation of IRF-3 and IRF-7 to execute antiviral responses	IKBKE/IKK-i/IKKɛ		Non-TLRs	RIG	Maire O'Sullivan
	IFIH1:VISA	64135:57506	Complex	IFIH1:VISA	IKBKE	9641	Protein	IKBKE	Binding	mitochondrialmembrane	16177806		Ep.C	Immunoprecipitation Western blots		IKBKE/IKKε		Non-TLRs	RIG	George Eleftheriadis
	IFIH1:VISA	64135:57506	Complex	IFIH1:VISA	IKBKE	9641	Protein	IKBKE	Binding	mitochondrialmembrane	16127453		MEFs	Transfection assays RNAi		IKBKE/IKKε		Non-TLRs	RIG	George Eleftheriadis
	IFIH1:VISA	64135:57506	Complex	IFIH1:VISA	IKBKE	9641	Protein	IKBKE	Binding	mitochondrialmembrane	12702806		Ep.C	In vitro kinase assay immunofluorescence RNAi		IKBKE/IKKε		Non-TLRs	RIG	George Eleftheriadis
428	IFIH1:VISA	64135:57506	Complex	IFIH1:VISA	TANK	10010	Protein	TANK	Binding	mitochondrialmembrane	17327220				Although it remains to be determined if TANK directly binds to Cardif or through adaptor proteins such as TRAF family members it seems that TANK may link RIG-I/Cardif to TBK1_IKKi_IRFs complexes.	TANK/TRAF2		Non-TLRs	RIG	Maire O'Sullivan
429	IFIH1:VISA	64135:57506	Complex	IFIH1:VISA	TBK1	29110	Protein	TBK1	Binding	mitochondrialmembrane	16127453				in addition to IKKi TBK1 is involved in phosphorylation of IRF-3 and IRF-7 to execute antiviral responses	.	TBK1 is ubiquitously expressed	Non-TLRs	RIG	Maire O'Sullivan
	IFIH1:VISA	64135:57506	Complex	IFIH1:VISA	TBK1	29110	Protein	TBK1	Binding	mitochondrialmembrane	16306936		Ep.C	Immunoprecipitation		TBK1/T2K		Non-TLRs	RIG	George Eleftheriadis
	IFIH1:VISA	64135:57506	Complex	IFIH1:VISA	TBK1	29110	Protein	TBK1	Binding	mitochondrialmembrane	15210742		MEFs	IKK-I -/- TBK1 -/- mice		TBK1/T2K		Non-TLRs	RIG	George Eleftheriadis
	IFIH1:VISA	64135:57506	Complex	IFIH1:VISA	TBK1	29110	Protein	TBK1	Binding	mitochondrialmembrane	15210743		MEFs Macrophages	TBK1 -/- mice		TBK1/T2K		Non-TLRs	RIG	George Eleftheriadis
430	IFIH1:VISA	64135:57506	Complex	IFIH1:VISA	TRAF3	7187	Protein	TRAF3	Binding	mitochondrialmembrane	16858409				Cardif-mediated IFNa induction occurs through a direct interaction between the TRAF domain of TRAF3 and a TRAF-interaction motif within Cardif.	.		Non-TLRs	RIG	Maire O'Sullivan
	IFIH1:VISA	64135:57506	Complex	IFIH1:VISA	TRAF3	7187	Protein	TRAF3	Binding	mitochondrialmembrane	16858409		Ep.C	Immunoprecipitation		TRAF3/CAP-1		Non-TLRs	RIG	George Eleftheriadis
	IFIH1:VISA	64135:57506	Complex	IFIH1:VISA	TRAF3	7187	Protein	TRAF3	Binding	mitochondrialmembrane	16306936		MEFs Ep.C	Traf3 -/- mice flow cytometry		TRAF3/CAP-1		Non-TLRs	RIG	George Eleftheriadis
431	IFIH1:VISA:TRAF3:TANK:TBK1:IKBKE	64135:57506:7187:29110:9641	Complex	IFIH1:VISA:TRAF3:TANK:TBK1:IKBKE	IKBKE	9641	Complex	IFIH1:VISA:TRAF3:TANK:TBK1[A]:IKBKE[A]	Activation	mitochondrialmembrane	15210742				MAVS can signal to both NF-κB and IRF3 signaling pathways by activating the IKK and TBK-1/IKKε kinase complexes.	.		Non-TLRs	RIG	Maire O'Sullivan
	IFIH1:VISA:TRAF3:TANK:TBK1:IKBKE	64135:57506:7187:29110:9641	Complex	IFIH1:VISA:TRAF3:TANK:TBK1:IKBKE	IKBKE	9641	Complex	IFIH1:VISA:TRAF3:TANK:TBK1[A]:IKBKE[A]	Activation	mitochondrialmembrane	16127453				MAVS can signal to both NF-κB and IRF3 signaling pathways by activating the IKK and TBK-1/IKKε kinase complexes.	.		Non-TLRs	RIG	Maire O'Sullivan
432	IFIH1:VISA:TRAF3:TANK:TBK1:IKBKE	64135:57506:7187:29110:9641	Complex	IFIH1:VISA:TRAF3:TANK:TBK1:IKBKE	TBK1	29110	Complex	IFIH1:VISA:TRAF3:TANK:TBK1[A]:IKBKE[A]	Activation	mitochondrialmembrane	16127453				MAVS can signal to both NF-κB and IRF3 signaling pathways by activating the IKK and TBK-1/IKKε kinase complexes.	.		Non-TLRs	RIG	Maire O'Sullivan
	IFIH1:VISA:TRAF3:TANK:TBK1:IKBKE	64135:57506:7187:29110:9641	Complex	IFIH1:VISA:TRAF3:TANK:TBK1:IKBKE	TBK1	29110	Complex	IFIH1:VISA:TRAF3:TANK:TBK1[A]:IKBKE[A]	Activation	mitochondrialmembrane	15210742				MAVS can signal to both NF-κB and IRF3 signaling pathways by activating the IKK and TBK-1/IKKε kinase complexes.	.		Non-TLRs	RIG	Maire O'Sullivan
433	IFIH1:VISA:TRAF3:TBK1:IKBKE	64135:57506:7187:29110:9641	Complex	IFIH1:VISA:TRAF3:TBK1:IKBKE	IKBKE:TBK1	9641:29110	Protein	IKBKE:TBK1	Activation	mitochondrialmembrane	15210742		Same as above	Same as above		Same as above		Non-TLRs	RIG	George Eleftheriadis
	IFIH1:VISA:TRAF3:TBK1:IKBKE	64135:57506:7187:29110:9641	Complex	IFIH1:VISA:TRAF3:TBK1:IKBKE	IKBKE:TBK1	9641:29110	Protein	IKBKE:TBK1	Activation	mitochondrialmembrane	16858409		Same as above	Same as above		Same as above		Non-TLRs	RIG	George Eleftheriadis
	IFIH1:VISA:TRAF3:TBK1:IKBKE	64135:57506:7187:29110:9641	Complex	IFIH1:VISA:TRAF3:TBK1:IKBKE	IKBKE:TBK1	9641:29110	Protein	IKBKE:TBK1	Activation	mitochondrialmembrane	16306936		Same as above	Same as above		Same as above		Non-TLRs	RIG	George Eleftheriadis
	IFIH1:VISA:TRAF3:TBK1:IKBKE	64135:57506:7187:29110:9641	Complex	IFIH1:VISA:TRAF3:TBK1:IKBKE	IKBKE:TBK1	9641:29110	Protein	IKBKE:TBK1	Activation	mitochondrialmembrane	15210743		Same as above	Same as above		Same as above		Non-TLRs	RIG	George Eleftheriadis
	IFIH1:VISA:TRAF3:TBK1:IKBKE	64135:57506:7187:29110:9641	Complex	IFIH1:VISA:TRAF3:TBK1:IKBKE	IKBKE:TBK1	9641:29110	Protein	IKBKE:TBK1	Activation	mitochondrialmembrane	16177806		Same as above	Same as above		Same as above		Non-TLRs	RIG	George Eleftheriadis
	IFIH1:VISA:TRAF3:TBK1:IKBKE	64135:57506:7187:29110:9641	Complex	IFIH1:VISA:TRAF3:TBK1:IKBKE	IKBKE:TBK1	9641:29110	Protein	IKBKE:TBK1	Activation	mitochondrialmembrane	16127453		Same as above	Same as above		Same as above		Non-TLRs	RIG	George Eleftheriadis
	IFIH1:VISA:TRAF3:TBK1:IKBKE	64135:57506:7187:29110:9641	Complex	IFIH1:VISA:TRAF3:TBK1:IKBKE	IKBKE:TBK1	9641:29110	Protein	IKBKE:TBK1	Activation	mitochondrialmembrane	12702806		Same as above	Same as above		Same as above		Non-TLRs	RIG	George Eleftheriadis
434	INCA	440068	Protein	INCA	proCASP1	834	Protein	proCASP1	Binding	cytoplasm	15383541				INCA physically interacts with procaspase-1 and blocks the release of mature IL-1B from LPS-stimulated macrophages.			Non-TLRs	NALP	Maire O'Sullivan
	INCA	440068	Protein	INCA	proCASP1	834	Protein	proCASP1	Inhibition	cytoplasm	15383541		Ep.C/Macrophages	IL-1b secretion assay immunoprecipitation		INCA		Non-TLRs	NALP	George Eleftheriadis
435	IRF3	3661	Protein	IRF3[P]	IRF3	3661	Protein	IRF3[P]	Translocation	cytoplasm	12702806				IKKi or TBK1 is sufficient to induce phosphorylation nuclear translocation and DNA binding of IRF-3 and IRF-7.	.		Non-TLRs	RIG	Maire O'Sullivan
	IRF3	3661	Protein	IRF3[P]	IRF3	3661	Protein	IRF3[P]	Translocation	cytoplasm	9566918				IKKi or TBK1 is sufficient to induce phosphorylation nuclear translocation and DNA binding of IRF-3 and IRF-7.	.		Non-TLRs	RIG	Maire O'Sullivan
436	IRF7	3665	Protein	IRF7[P]	IRF7	3665	Protein	IRF7[P]	Translocation	cytoplasm	12702806				IKKi or TBK1 is sufficient to induce phosphorylation nuclear translocation and DNA binding of IRF-3 and IRF-7.	.		Non-TLRs	RIG	Maire O'Sullivan
	IRF7	3665	Protein	IRF7[P]	IRF7	3665	Protein	IRF7[P]	Translocation	cytoplasm	9786932				IKKi or TBK1 is sufficient to induce phosphorylation nuclear translocation and DNA binding of IRF-3 and IRF-7.	.		Non-TLRs	RIG	Maire O'Sullivan
437	MAP3K7	6885	Protein	MAP3K7	MAPK8	5599	Protein	MAPK8	Activation	cytoplasm	17186025				Nod1-dependent JNK activation required activation of TAK1 as well as RIP2.	MAP3K7/TAK1 MAPK8/JNK		Non-TLRs	NOD2	Maire O'Sullivan
438	MDP	N/A	Molecular Species	MDP	NLRP1	22861	Protein	NLRP1[I]	Activation	cytoplasm	17349957		Cell free system	Caspase assays electron microscopy fluorescence polarization assays gel filtration		NLRP1/NALP1		Non-TLRs	NOD2	George Eleftheriadis
439	MDP	N/A	Molecular Species	MDP	NLRP3	114548	Protein	NLRP3[I]	Activation	cytoplasm	17403772		Macrophages	NALP3 -/- mice cytokine ELISAs		NLRP3/NALP3/Cryopyrin		Non-TLRs	NOD2	George Eleftheriadis
	MDP	N/A	Molecular Species	MDP	NLRP3	114548	Protein	NLRP3[I]	Activation	cytoplasm	15530394		Ep.C/Macrophages	IL-1 activation and release assay caspase-1 activation assay gel-filtration chromatography		NLRP3/NALP3/Cryopyrin		Non-TLRs	NOD2	George Eleftheriadis
440	MDP	N/A	Molecular Species	MDP	NOD2	64127	Protein	NOD2[I]	Activation	cytoplasm	12514169				Muramyl Dipeptide - a minimal cell wall component from gram-positive and -negative bacteria [30–32].	NOD2/CARD15		Non-TLRs	NOD2	Maire O'Sullivan
	MDP	N/A	Molecular Species	MDP	NOD2	64127	Protein	NOD2[I]	Activation	cytoplasm	15044951				Muramyl Dipeptide - a minimal cell wall component from gram-positive and -negative bacteria [30–32].	NOD2/CARD15		Non-TLRs	NOD2	Maire O'Sullivan
	MDP	N/A	Molecular Species	MDP	NOD2	64127	Protein	NOD2[I]	Activation	cytoplasm	12527755				Muramyl Dipeptide - a minimal cell wall component from gram-positive and -negative bacteria [30–32].	NOD2/CARD15		Non-TLRs	NOD2	Maire O'Sullivan
	MDP	N/A	Molecular Species	MDP	NOD2	64127	Protein	NOD2[I]	Activation	cytoplasm	12514169		PBMC	NFkB activation/transfection assays EMSA RT-PCR		NOD2/CARD15		Non-TLRs	NOD2	George Eleftheriadis
	MDP	N/A	Molecular Species	MDP	NOD2	64127	Protein	NOD2[I]	Activation	cytoplasm	12527755		Ep.C/Macrophages	PGN purification NFkB activation/transfection assays		NOD2/CARD15		Non-TLRs	NOD2	George Eleftheriadis
	MDP	N/A	Molecular Species	MDP	NOD2	64127	Protein	NOD2[I]	Activation	cytoplasm	14560001		Macrophages	Nod2 -/- mice		NOD2/CARD15		Non-TLRs	NOD2	George Eleftheriadis
	MDP	N/A	Molecular Species	MDP	NOD2	64127	Protein	NOD2[I]	Activation	cytoplasm	12871942		Ep.C	PGN purification/modification NFkB activation/transfection assays		NOD2/CARD15		Non-TLRs	NOD2	George Eleftheriadis
	MDP	N/A	Molecular Species	MDP	NOD2	64127	Protein	NOD2[I]	Activation	cytoplasm	12626759		Ep.C	PGN purification NFkB activation/transfection assays immunoblotting		NOD2/CARD15		Non-TLRs	NOD2	George Eleftheriadis
	MDP	N/A	Molecular Species	MDP	NOD2	64127	Protein	NOD2[I]	Activation	cytoplasm	16870615		Ep.C/Macrophages	NFkB activation assays bacterioassay - microarrays immunofluorescence		NOD2/CARD15		Non-TLRs	NOD2	George Eleftheriadis
441	MDP	N/A	Molecular Species	MDP	NOD2	64127	Protein	NOD2[I]	Activation:oligomerization	cytoplasm	11087742		Macrophages	NFkB activation/transfection assays immunoblotting		NOD2/CARD15		Non-TLRs	NOD2	George Eleftheriadis
	MDP	N/A	Molecular Species	MDP	NOD2	64127	Protein	NOD2[I]	Activation:oligomerization	cytoplasm	15044951		Ep.C	Mutagenesis NFkB activation/transfection assays immunoprecipitation.		NOD2/CARD15		Non-TLRs	NOD2	George Eleftheriadis
442	NFKB1:RELA	4790:5970	Complex	NFKB1:RELA	NFKB1:RELA	4790:5970	Complex	NFKB1:RELA	Translocation	cytoplasm	16493424				IκB phosphorylation triggers its ubiquitination and ultimately its proteolytic degradation by the 26S proteasome freeing NF-κB to enter the nucleus and activate transcription [6].	NFKB1/p50 RELA/p65		Non-TLRs	NOD - NFKB Common	Maire O'Sullivan
	NFKB1:RELA	4790:5970	Complex	NFKB1:RELA	NFKB1:RELA	4790:5970	Complex	NFKB1:RELA	Translocation	cytoplasm	7479976				IκB phosphorylation triggers its ubiquitination and ultimately its proteolytic degradation by the 26S proteasome freeing NF-κB to enter the nucleus and activate transcription [6].	NFKB1/p50 RELA/p65		Non-TLRs	NOD - NFKB Common	Maire O'Sullivan
	NFKB1:RELA	4790:5970	Complex	NFKB1:RELA	NFKB1:RELA	4790:5970	Complex	NFKB1:RELA	Translocation	cytoplasm	7628694				IκB phosphorylation triggers its ubiquitination and ultimately its proteolytic degradation by the 26S proteasome freeing NF-κB to enter the nucleus and activate transcription [6].	NFKB1/p50 RELA/p65		Non-TLRs	NOD - NFKB Common	Maire O'Sullivan
	NFKB1:RELA	4790:5970	Complex	NFKB1:RELA	NFKB1:RELA	4790:5970	Complex	NFKB1:RELA	Translocation	cytoplasm	8657102				IκB phosphorylation triggers its ubiquitination and ultimately its proteolytic degradation by the 26S proteasome freeing NF-κB to enter the nucleus and activate transcription [6].	NFKB1/p50 RELA/p65		Non-TLRs	NOD - NFKB Common	Maire O'Sullivan
443	NFKBIA	4792	Complex	NFKBIA[P]:NFKB1:RELA	BTRC	8945	Complex	BTRC	Ubiquitination	cytoplasm	9859996				Phosphorylation leads to the immediate recognition of NFKBIA by the recently identified F-box/WD40 E3RSIkB/β-TrCP which consequently results in the polyubiquitinylation of NFKBIA primarily at lysines 21 and 22	BTRC/beta-TrCP1		Non-TLRs	NOD - NFKB Common	Maire O'Sullivan
	NFKBIA	4792	Complex	NFKBIA[P]:NFKB1:RELA	BTRC	8945	Complex	BTRC	Ubiquitination	cytoplasm	10338206				Phosphorylation leads to the immediate recognition of NFKBIA by the recently identified F-box/WD40 E3RSIkB/β-TrCP which consequently results in the polyubiquitinylation of NFKBIA primarily at lysines 21 and 22	BTRC/beta-TrCP1		Non-TLRs	NOD - NFKB Common	Maire O'Sullivan
	NFKBIA	4792	Complex	NFKBIA[P]:NFKB1:RELA	BTRC	8945	Complex	BTRC	Ubiquitination	cytoplasm	10072378				Phosphorylation leads to the immediate recognition of NFKBIA by the recently identified F-box/WD40 E3RSIkB/β-TrCP which consequently results in the polyubiquitinylation of NFKBIA primarily at lysines 21 and 22	BTRC/beta-TrCP1		Non-TLRs	NOD - NFKB Common	Maire O'Sullivan
	NFKBIA	4792	Complex	NFKBIA[P]:NFKB1:RELA	BTRC	8945	Complex	BTRC	Ubiquitination	cytoplasm	7479976				Phosphorylation leads to the immediate recognition of NFKBIA by the recently identified F-box/WD40 E3RSIkB/β-TrCP which consequently results in the polyubiquitinylation of NFKBIA primarily at lysines 21 and 22	BTRC/beta-TrCP1		Non-TLRs	NOD - NFKB Common	Maire O'Sullivan
	NFKBIA	4792	Complex	NFKBIA[P]:NFKB1:RELA	BTRC	8945	Complex	BTRC	Ubiquitination	cytoplasm	7628694				Phosphorylation leads to the immediate recognition of NFKBIA by the recently identified F-box/WD40 E3RSIkB/β-TrCP which consequently results in the polyubiquitinylation of NFKBIA primarily at lysines 21 and 22	BTRC/beta-TrCP1		Non-TLRs	NOD - NFKB Common	Maire O'Sullivan
	NFKBIA	4792	Complex	NFKBIA[P]:NFKB1:RELA	BTRC	8945	Complex	BTRC	Ubiquitination	cytoplasm	8657102				Phosphorylation leads to the immediate recognition of NFKBIA by the recently identified F-box/WD40 E3RSIkB/β-TrCP which consequently results in the polyubiquitinylation of NFKBIA primarily at lysines 21 and 22	BTRC/beta-TrCP1		Non-TLRs	NOD - NFKB Common	Maire O'Sullivan
444	NFKBIA:NFKB1:RELA	4792:4790:5970	Complex	NFKBIA[Ub]:NFKB1:RELA	NFKBIA	4792	Protein	NFKBIA[Ub]	Dissociation	cytoplasm	16493424				IκB phosphorylation triggers its ubiquitination and ultimately its proteolytic degradation by the 26S proteasome freeing NF-κB to enter the nucleus and activate transcription [6].	NFKBIA/IkBα		Non-TLRs	NOD - NFKB Common	Maire O'Sullivan
	NFKBIA:NFKB1:RELA	4792:4790:5970	Complex	NFKBIA[Ub]:NFKB1:RELA	NFKBIA	4792	Protein	NFKBIA[Ub]	Dissociation	cytoplasm	7479976				IκB phosphorylation triggers its ubiquitination and ultimately its proteolytic degradation by the 26S proteasome freeing NF-κB to enter the nucleus and activate transcription [6].	NFKBIA/IkBα		Non-TLRs	NOD - NFKB Common	Maire O'Sullivan
	NFKBIA:NFKB1:RELA	4792:4790:5970	Complex	NFKBIA[Ub]:NFKB1:RELA	NFKBIA	4792	Protein	NFKBIA[Ub]	Dissociation	cytoplasm	7628694				IκB phosphorylation triggers its ubiquitination and ultimately its proteolytic degradation by the 26S proteasome freeing NF-κB to enter the nucleus and activate transcription [6].	NFKBIA/IkBα		Non-TLRs	NOD - NFKB Common	Maire O'Sullivan
	NFKBIA:NFKB1:RELA	4792:4790:5970	Complex	NFKBIA[Ub]:NFKB1:RELA	NFKBIA	4792	Protein	NFKBIA[Ub]	Dissociation	cytoplasm	8657102				IκB phosphorylation triggers its ubiquitination and ultimately its proteolytic degradation by the 26S proteasome freeing NF-κB to enter the nucleus and activate transcription [6].	NFKBIA/IkBα		Non-TLRs	NOD - NFKB Common	Maire O'Sullivan
	NFKBIA:NFKB1:RELA	4792:4790:5970	Complex	NFKBIA[Ub]:NFKB1:RELA	NFKBIA	4792	Protein	NFKBIA[Ub]	Dissociation	cytoplasm	10837071		N/A	Review		NFKBIA/IkBα		Non-TLRs	NOD - NFKB Common	George Eleftheriadis
445	NFKBIA:NFKB1:RELA	4792:4790:5970	Complex	NFKBIA[Ub]:NFKB1:RELA	NFKBIA	4792	Protein	NFKBIA[Ub]	Degradation	26Sproteasome	7862124		Ep.C	Immunoprecipitation NFkB activation/transfection assays EMSA phopshopeptide mapping		NFKBIA/IkBα		Non-TLRs	NOD - NFKB Common	George Eleftheriadis
	NFKBIA:NFKB1:RELA	4792:4790:5970	Complex	NFKBIA[Ub]:NFKB1:RELA	NFKBIA	4792	Protein	NFKBIA[Ub]	Degradation	26Sproteasome	7479848		Ep.C	Proteolysis ubiquitin-conjugation assays immunoblotting		NFKBIA/IkBα		Non-TLRs	NOD - NFKB Common	George Eleftheriadis
	NFKBIA:NFKB1:RELA	4792:4790:5970	Complex	NFKBIA[Ub]:NFKB1:RELA	NFKBIA	4792	Protein	NFKBIA[Ub]	Degradation	26Sproteasome	7831327		Monocytes	EMSA immunoprecipitation		NFKBIA/IkBα		Non-TLRs	NOD - NFKB Common	George Eleftheriadis
446	NLRC4	58484	Protein	NLRC4[I]	NLRC4	58484	Protein	NLRC4[I]	Activation:oligomerization	cytoplasm	11374873		Ep.C	Yeast-two hybrid		NLRC4/IPAF/CARD12		Non-TLRs	NOD - NFKB Common	George Eleftheriadis
	NLRC4	58484	Protein	NLRC4[I]	NLRC4	58484	Protein	NLRC4[I]	Activation:oligomerization	cytoplasm	11390368		Ep.C	Immunoprecipitation		NLRC4/IPAF/CARD12		Non-TLRs	NOD - NFKB Common	George Eleftheriadis
447	NLRC4	58484	Protein	NLRC4[A]	ProCASP1	834	Protein	ProCASP1	Binding	cytoplasm	11390368				IPAF [also known as CARD12 or caspase-associated recruitment domain LRR and NAIP- CIIA- HET-E- and TP1-containing protein ] can bind to and activate caspase-1 through its N-terminal CARD [15] and may form a homo-oligomeric complex—the IPAF inflammasome.	.		Non-TLRs	NOD - NFKB Common	Maire O'Sullivan
	NLRC4	58484	Protein	NLRC4[A]	ProCASP1	834	Protein	ProCASP1	Binding	cytoplasm	17382568				IPAF [also known as CARD12 or caspase-associated recruitment domain LRR and NAIP- CIIA- HET-E- and TP1-containing protein ] can bind to and activate caspase-1 through its N-terminal CARD [15] and may form a homo-oligomeric complex—the IPAF inflammasome.	.		Non-TLRs	NOD - NFKB Common	Maire O'Sullivan
	NLRC4	58484	Protein	NLRC4[A]	ProCASP1	834	Protein	ProCASP1	Binding	cytoplasm	17470531				IPAF [also known as CARD12 or caspase-associated recruitment domain LRR and NAIP- CIIA- HET-E- and TP1-containing protein ] can bind to and activate caspase-1 through its N-terminal CARD [15] and may form a homo-oligomeric complex—the IPAF inflammasome.	.		Non-TLRs	NOD - NFKB Common	Maire O'Sullivan
448	NLRC4	58484	Protein	NLRC4[I]	proCASP1	834	Protein	proCASP1	Binding	cytoplasm	11374873		Ep.C	Immunoprecipitation		Same		Non-TLRs	NOD - NFKB Common	George Eleftheriadis
	NLRC4	58484	Protein	NLRC4[I]	proCASP1	834	Protein	proCASP1	Binding	cytoplasm	11390368		Ep.C	Immunoprecipitation		Same		Non-TLRs	NOD - NFKB Common	George Eleftheriadis
	NLRC4	58484	Protein	NLRC4[I]	proCASP1	834	Protein	proCASP1	Binding	cytoplasm	15190255		Macrophages	Asc Ipaf Rick -/- mice immunoprecipitation		Same		Non-TLRs	NOD - NFKB Common	George Eleftheriadis
449	NLRC4	58484	Protein	NLRC4[A]	PYCARD	29108	Protein	PYCARD	Binding	cytoplasm	11390368				The role for ASC in IPAF-mediated caspase-1 activation is unclear. Although IPAF can interact directly with procaspase-1 ASC may serve a role stabilizing the interaction between IPAF and procaspase-1.	.		Non-TLRs	NOD - NFKB Common	Maire O'Sullivan
	NLRC4	58484	Protein	NLRC4[A]	PYCARD	29108	Protein	PYCARD	Binding	cytoplasm	17382568				The role for ASC in IPAF-mediated caspase-1 activation is unclear. Although IPAF can interact directly with procaspase-1 ASC may serve a role stabilizing the interaction between IPAF and procaspase-1.	.		Non-TLRs	NOD - NFKB Common	Maire O'Sullivan
	NLRC4	58484	Protein	NLRC4[A]	PYCARD	29108	Protein	PYCARD	Binding	cytoplasm	17470531				The role for ASC in IPAF-mediated caspase-1 activation is unclear. Although IPAF can interact directly with procaspase-1 ASC may serve a role stabilizing the interaction between IPAF and procaspase-1.	.		Non-TLRs	NOD - NFKB Common	Maire O'Sullivan
	NLRC4	58484	Protein	NLRC4[A]	PYCARD	29108	Protein	PYCARD	Binding	cytoplasm	17696608				The role for ASC in IPAF-mediated caspase-1 activation is unclear. Although IPAF can interact directly with procaspase-1 ASC may serve a role stabilizing the interaction between IPAF and procaspase-1.	.		Non-TLRs	NOD - NFKB Common	Maire O'Sullivan
450	NLRC4	58484	Protein	NLRC4[I]	PYCARD	29108	Protein	PYCARD	Binding	cytoplasm	11374873		Ep.C	Immunoprecipitation		PYCARD/ASC		Non-TLRs	NOD - NFKB Common	George Eleftheriadis
451	NLRP1	22861	Protein	NLRP1[I]	NLRP1	22861	Protein	NLRP1[I]	Activation	cytoplasm	16429160		Macrophages	Nalp1 -/- Casp1 -/- mice toxin assay genetic mapping quantitative PCR protein blotting		NLRP1/NALP1		Non-TLRs	NALP	George Eleftheriadis
452	NLRP1	22861	Protein	NLRP1[A]	ProCASP1	834	Protein	ProCASP1	Binding	cytoplasm	12191486				The inflammasome comprises caspase-1 caspase-5 Pycard/Asc and NALP1 a Pyrin domain-containing protein sharing structural homology with NODs.	.		Non-TLRs	NALP	Maire O'Sullivan
	NLRP1	22861	Protein	NLRP1[A]	ProCASP1	834	Protein	ProCASP1	Binding	cytoplasm	12191486		Ep.C/Monocytes	In Vitro Caspase-1/pro-IL-1β activation assay immunoprecipitation		Same		Non-TLRs	NALP	George Eleftheriadis
453	NLRP1	22861	Protein	NLRP1[A]	ProCASP5	838	Protein	ProCASP5	Binding	cytoplasm	12191486				The inflammasome comprises caspase-1 caspase-5 Pycard/Asc and NALP1 a Pyrin domain-containing protein sharing structural homology with NODs.	.		Non-TLRs	NALP	Maire O'Sullivan
	NLRP1	22861	Protein	NLRP1[A]	ProCASP5	838	Protein	ProCASP5	Binding	cytoplasm	12191486		Ep.C/Monocytes	In Vitro Caspase-1/pro-IL-1β activation assay immunoprecipitation		Same		Non-TLRs	NALP	George Eleftheriadis
454	NLRP1	22861	Protein	NLRP1[A]	PYCARD	29108	Protein	PYCARD	Binding	cytoplasm	12191486				The inflammasome comprises caspase-1 caspase-5 Pycard/Asc and NALP1 a Pyrin domain-containing protein sharing structural homology with NODs.	PYCARD/ASC		Non-TLRs	NALP	Maire O'Sullivan
	NLRP1	22861	Protein	NLRP1[A]	PYCARD	29108	Protein	PYCARD	Binding	cytoplasm	17382568				The inflammasome comprises caspase-1 caspase-5 Pycard/Asc and NALP1 a Pyrin domain-containing protein sharing structural homology with NODs.	PYCARD/ASC		Non-TLRs	NALP	Maire O'Sullivan
	NLRP1	22861	Protein	NLRP1[A]	PYCARD	29108	Protein	PYCARD	Binding	cytoplasm	12191486		Ep.C/Monocytes	Immunoprecipitation confocal microscopy		PYCARD/ASC		Non-TLRs	NALP	George Eleftheriadis
	NLRP1	22861	Protein	NLRP1[A]	PYCARD	29108	Protein	PYCARD	Binding	cytoplasm	17349957		Cell free system	Caspase assays		PYCARD/ASC		Non-TLRs	NALP	George Eleftheriadis
455	NLRP2	55655	Protein	NLRP2[A]	CARD8	22900	Protein	CARD8	Binding	cytoplasm	15030775				NALP3 which has a PYD at its N terminus binds to two kinds of adaptor proteins ASC and a CARD-containing protein ; both of these adaptors bind to caspase-1 through CARD-CARD interactions so that a complex composed of a single NALP3 ASC and Cardinal molecule can attract two caspase-1 molecules to this caspase-1 activation platform the NALP3 inflammasome. NALP2 can also associate with the aforement…	CARD8/CARDINAL		Non-TLRs	NALP	Maire O'Sullivan
	NLRP2	55655	Protein	NLRP2[A]	CARD8	22900	Protein	CARD8	Binding	cytoplasm	15456791				NALP3 which has a PYD at its N terminus binds to two kinds of adaptor proteins ASC and a CARD-containing protein ; both of these adaptors bind to caspase-1 through CARD-CARD interactions so that a complex composed of a single NALP3 ASC and Cardinal molecule can attract two caspase-1 molecules to this caspase-1 activation platform the NALP3 inflammasome. NALP2 can also associate with the aforement…	CARD8/CARDINAL		Non-TLRs	NALP	Maire O'Sullivan
	NLRP2	55655	Protein	NLRP2[A]	CARD8	22900	Protein	CARD8	Binding	cytoplasm	15030775				NALP3 which has a PYD at its N terminus binds to two kinds of adaptor proteins ASC and a CARD-containing protein ; both of these adaptors bind to caspase-1 through CARD-CARD interactions so that a complex composed of a single NALP3 ASC and Cardinal molecule can attract two caspase-1 molecules to this caspase-1 activation platform the NALP3 inflammasome. NALP2 can also associate with the aforement…	CARD8/CARDINAL		Non-TLRs	NALP	Maire O'Sullivan
	NLRP2	55655	Protein	NLRP2[A]	CARD8	22900	Protein	CARD8	Binding	cytoplasm	15030775		Ep.C	Immunoprecipitation confocal microscopy		CARD8/Cardinal		Non-TLRs	NALP	George Eleftheriadis
456	NLRP2	55655	Protein	NLRP3[I]	NLRP2	55655	Protein	NLRP3[I]	N/A	N/A	12766759		N/A	Review		NLRP2/NALP2		Non-TLRs	NALP	George Eleftheriadis
	NLRP2	55655	Protein	NLRP3[I]	NLRP2	55655	Protein	NLRP3[I]	N/A	N/A	12563287		N/A	Review		NLRP2/NALP2		Non-TLRs	NALP	George Eleftheriadis
457	NLRP2	55655	Protein	NLRP2[A]	ProCASP1	834	Protein	ProCASP1	Binding	cytoplasm	15030775				NALP3 which has a PYD at its N terminus binds to two kinds of adaptor proteins ASC and a CARD-containing protein ; both of these adaptors bind to caspase-1 through CARD-CARD interactions so that a complex composed of a single NALP3 ASC and Cardinal molecule can attract two caspase-1 molecules to this caspase-1 activation platform the NALP3 inflammasome. NALP2 can also associate with the aforement…	.		Non-TLRs	NALP	Maire O'Sullivan
	NLRP2	55655	Protein	NLRP2[A]	ProCASP1	834	Protein	ProCASP1	Binding	cytoplasm	15456791				NALP3 which has a PYD at its N terminus binds to two kinds of adaptor proteins ASC and a CARD-containing protein ; both of these adaptors bind to caspase-1 through CARD-CARD interactions so that a complex composed of a single NALP3 ASC and Cardinal molecule can attract two caspase-1 molecules to this caspase-1 activation platform the NALP3 inflammasome. NALP2 can also associate with the aforement…	.		Non-TLRs	NALP	Maire O'Sullivan
	NLRP2	55655	Protein	NLRP2[A]	ProCASP1	834	Protein	ProCASP1	Binding	cytoplasm	17382568				NALP3 which has a PYD at its N terminus binds to two kinds of adaptor proteins ASC and a CARD-containing protein ; both of these adaptors bind to caspase-1 through CARD-CARD interactions so that a complex composed of a single NALP3 ASC and Cardinal molecule can attract two caspase-1 molecules to this caspase-1 activation platform the NALP3 inflammasome. NALP2 can also associate with the aforement…	.		Non-TLRs	NALP	Maire O'Sullivan
	NLRP2	55655	Protein	NLRP2[A]	proCASP1	834	Protein	ProCASP1	Binding	cytoplasm	15190255		Macrophages	ASC -/- mice cytokine ELISAs immunoprecipitation		Same		Non-TLRs	NALP	George Eleftheriadis
458	NLRP2	55655	Protein	NLRP2[A]	PYCARD	29108	Protein	PYCARD	Binding	cytoplasm	15030775				NALP3 which has a PYD at its N terminus binds to two kinds of adaptor proteins ASC and a CARD-containing protein ; both of these adaptors bind to caspase-1 through CARD-CARD interactions so that a complex composed of a single NALP3 ASC and Cardinal molecule can attract two caspase-1 molecules to this caspase-1 activation platform the NALP3 inflammasome. NALP2 can also associate with the aforement…	.		Non-TLRs	NALP	Maire O'Sullivan
	NLRP2	55655	Protein	NLRP2[A]	PYCARD	29108	Protein	PYCARD	Binding	cytoplasm	15456791				NALP3 which has a PYD at its N terminus binds to two kinds of adaptor proteins ASC and a CARD-containing protein ; both of these adaptors bind to caspase-1 through CARD-CARD interactions so that a complex composed of a single NALP3 ASC and Cardinal molecule can attract two caspase-1 molecules to this caspase-1 activation platform the NALP3 inflammasome. NALP2 can also associate with the aforement…	.		Non-TLRs	NALP	Maire O'Sullivan
	NLRP2	55655	Protein	NLRP2[A]	PYCARD	29108	Protein	PYCARD	Binding	cytoplasm	17382568				NALP3 which has a PYD at its N terminus binds to two kinds of adaptor proteins ASC and a CARD-containing protein ; both of these adaptors bind to caspase-1 through CARD-CARD interactions so that a complex composed of a single NALP3 ASC and Cardinal molecule can attract two caspase-1 molecules to this caspase-1 activation platform the NALP3 inflammasome. NALP2 can also associate with the aforement…	.		Non-TLRs	NALP	Maire O'Sullivan
	NLRP2	55655	Protein	NLRP2[A]	PYCARD	29108	Protein	PYCARD	Binding	cytoplasm	15456791		Monocytes	Immunoprecipitation cytokine assay siRNA		NLRP2/NALP2 PYCARD/ASC		Non-TLRs	NALP	George Eleftheriadis
	NLRP2	55655	Protein	NLRP2[A]	PYCARD	29108	Protein	PYCARD	Binding	cytoplasm	15030775		Macrophages/Ep.C	Immunoprecipitation confocal microscopy		PYCARD/ASC		Non-TLRs	NALP	George Eleftheriadis
459	NLRP3	114548	Protein	NLRP3[A]	CARD8	22900	Protein	CARD8	Binding	cytoplasm	15030775				NALP3 which has PYD at its N terminus binds to two kinds of adaptor proteins ASC and a CARD-containing protein ; both of these adaptors bind to caspase-1 through CARD-CARD interactions so that a complex composed of a single NALP3 ASC and Cardinal molecule can attract two caspase-1 molecules to this caspase-1 activation platform the NALP3 inflammasome. NALP1 and NALP2 also have been shown to form …	CARD8/CARDINAL		Non-TLRs	NALP	Maire O'Sullivan
	NLRP3	114548	Protein	NLRP3[A]	CARD8	22900	Protein	CARD8	Binding	cytoplasm	16407888				NALP3 which has PYD at its N terminus binds to two kinds of adaptor proteins ASC and a CARD-containing protein ; both of these adaptors bind to caspase-1 through CARD-CARD interactions so that a complex composed of a single NALP3 ASC and Cardinal molecule can attract two caspase-1 molecules to this caspase-1 activation platform the NALP3 inflammasome. NALP1 and NALP2 also have been shown to form …	CARD8/CARDINAL		Non-TLRs	NALP	Maire O'Sullivan
	NLRP3	114548	Protein	NLRP3[A]	CARD8	22900	Protein	CARD8	Binding	cytoplasm	17382568				NALP3 which has PYD at its N terminus binds to two kinds of adaptor proteins ASC and a CARD-containing protein ; both of these adaptors bind to caspase-1 through CARD-CARD interactions so that a complex composed of a single NALP3 ASC and Cardinal molecule can attract two caspase-1 molecules to this caspase-1 activation platform the NALP3 inflammasome. NALP1 and NALP2 also have been shown to form …	CARD8/CARDINAL		Non-TLRs	NALP	Maire O'Sullivan
	NLRP3	114548	Protein	NLRP3[A]	CARD8	22900	Protein	CARD8	Binding	cytoplasm	17470531				NALP3 which has PYD at its N terminus binds to two kinds of adaptor proteins ASC and a CARD-containing protein ; both of these adaptors bind to caspase-1 through CARD-CARD interactions so that a complex composed of a single NALP3 ASC and Cardinal molecule can attract two caspase-1 molecules to this caspase-1 activation platform the NALP3 inflammasome. NALP1 and NALP2 also have been shown to form …	CARD8/CARDINAL		Non-TLRs	NALP	Maire O'Sullivan
	NLRP3	114548	Protein	NLRP3[A]	CARD8	22900	Protein	CARD8	Binding	cytoplasm	15030775		Ep.C	Immunoprecipitation confocal microscopy		CARD8/Cardinal		Non-TLRs	NALP	George Eleftheriadis
	NLRP3	114548	Protein	NLRP3[A]	CARD8	22900	Protein	CARD8	Binding	cytoplasm	11821383		Ep.C	Immunoprecipitation		CARD8/Cardinal		Non-TLRs	NALP	George Eleftheriadis
460	NLRP3	114548	Protein	NLRP3[I]	NLRP3	114548	Protein	NLRP3[I]	N/A	N/A	15967716		N/A	Review		NLRP3/NALP3/Cryopyrin		Non-TLRs	NALP	George Eleftheriadis
	NLRP3	114548	Protein	NLRP3[I]	NLRP3	114548	Protein	NLRP3[I]	N/A	N/A	12766759		N/A	Review		NLRP3/NALP3/Cryopyrin		Non-TLRs	NALP	George Eleftheriadis
	NLRP3	114548	Protein	NLRP3[I]	NLRP3	114548	Protein	NLRP3[I]	N/A	N/A	15771576		N/A	Review		NLRP3/NALP3/Cryopyrin		Non-TLRs	NALP	George Eleftheriadis
	NLRP3	114548	Protein	NLRP3[I]	NLRP3	114548	Protein	NLRP3[I]	N/A	N/A	16823444		N/A	Review		NLRP3/NALP3/Cryopyrin		Non-TLRs	NALP	George Eleftheriadis
	NLRP3	114548	Protein	NLRP3[I]	NLRP3	114548	Protein	NLRP3[I]	N/A	N/A	12563287		N/A	Review		NLRP3/NALP3/Cryopyrin		Non-TLRs	NALP	George Eleftheriadis
	NLRP3	114548	Protein	NLRP3[I]	NLRP3	114548	Protein	NLRP3[I]	N/A	N/A	14662828		Monocytes	RT-PCR		NLRP3/NALP3/Cryopyrin		Non-TLRs	NALP	George Eleftheriadis
	NLRP3	114548	Protein	NLRP3[I]	NLRP3	114548	Protein	NLRP3[I]	N/A	N/A	11786556		Monocytes	Northern Blot		NLRP3/NALP3/Cryopyrin		Non-TLRs	NALP	George Eleftheriadis
461	NLRP3	114548	Protein	NLRP3[I]	NLRP3	114548	Protein	NLRP3[I]	Activation:oligomerization	cytoplasm	15020601		Monocytes	Transfection assays dimerizer treatment cytokine assay		NLRP3/NALP3/Cryopyrin		Non-TLRs	NALP	George Eleftheriadis
	NLRP3	114548	Protein	NLRP3[I]	NLRP3	114548	Protein	NLRP3[I]	Activation:oligomerization	cytoplasm	17483456		Ep.C	ATPγ S binding and ATP hydrolysis assays gel filtration chromatography immunoprecipitation Flow cytometry and ELISA.		NLRP3/NALP3/Cryopyrin		Non-TLRs	NALP	George Eleftheriadis
	NLRP3	114548	Protein	NLRP3[I]	NLRP3	114548	Protein	NLRP3[I]	Activation:oligomerization	cytoplasm	15030775		Macrophages	Transfection of cloned proteins immunoprecipitation IL-1 beta secretion assays		NLRP3/NALP3/Cryopyrin		Non-TLRs	NALP	George Eleftheriadis
462	NLRP3	114548	Protein	NLRP3[A]	ProCASP1	834	Protein	ProCASP1	Binding	cytoplasm	15030775				NALP3 which has PYD at its N terminus binds to two kinds of adaptor proteins ASC and a CARD-containing protein ; both of these adaptors bind to caspase-1 through CARD-CARD interactions so that a complex composed of a single NALP3 ASC and Cardinal molecule can attract two caspase-1 molecules to this caspase-1 activation platform the NALP3 inflammasome. NALP1 and NALP2 also have been shown to form …	.		Non-TLRs	NALP	Maire O'Sullivan
	NLRP3	114548	Protein	NLRP3[A]	ProCASP1	834	Protein	ProCASP1	Binding	cytoplasm	16407888				NALP3 which has PYD at its N terminus binds to two kinds of adaptor proteins ASC and a CARD-containing protein ; both of these adaptors bind to caspase-1 through CARD-CARD interactions so that a complex composed of a single NALP3 ASC and Cardinal molecule can attract two caspase-1 molecules to this caspase-1 activation platform the NALP3 inflammasome. NALP1 and NALP2 also have been shown to form …	.		Non-TLRs	NALP	Maire O'Sullivan
	NLRP3	114548	Protein	NLRP3[A]	ProCASP1	834	Protein	ProCASP1	Binding	cytoplasm	17382568				NALP3 which has PYD at its N terminus binds to two kinds of adaptor proteins ASC and a CARD-containing protein ; both of these adaptors bind to caspase-1 through CARD-CARD interactions so that a complex composed of a single NALP3 ASC and Cardinal molecule can attract two caspase-1 molecules to this caspase-1 activation platform the NALP3 inflammasome. NALP1 and NALP2 also have been shown to form …	.		Non-TLRs	NALP	Maire O'Sullivan
	NLRP3	114548	Protein	NLRP3[A]	ProCASP1	834	Protein	ProCASP1	Binding	cytoplasm	17470531				NALP3 which has PYD at its N terminus binds to two kinds of adaptor proteins ASC and a CARD-containing protein ; both of these adaptors bind to caspase-1 through CARD-CARD interactions so that a complex composed of a single NALP3 ASC and Cardinal molecule can attract two caspase-1 molecules to this caspase-1 activation platform the NALP3 inflammasome. NALP1 and NALP2 also have been shown to form …	.		Non-TLRs	NALP	Maire O'Sullivan
	NLRP3	114548	Protein	NLRP3[A]	proCASP1	834	Protein	ProCASP1	Binding	cytoplasm	11821383		Cell free system	In vitro binding assay		Same		Non-TLRs	NALP	George Eleftheriadis
	NLRP3	114548	Protein	NLRP3[A]	proCASP1	834	Protein	ProCASP1	Binding	cytoplasm	15030775		Macrophages	Immunoprecipitation confocal microscopy ELISA		Same		Non-TLRs	NALP	George Eleftheriadis
	NLRP3	114548	Protein	NLRP3[A]	proCASP1	834	Protein	ProCASP1	Binding	cytoplasm	15190255		Macrophages	ASC -/- mice cytokine ELISAs immunoprecipitation		Same		Non-TLRs	NALP	George Eleftheriadis
463	NLRP3	114548	Protein	NLRP3[A]	PYCARD	29108	Protein	PYCARD	Binding	cytoplasm	15030775				NALP3 which has PYD at its N terminus binds to two kinds of adaptor proteins ASC and a CARD-containing protein ; both of these adaptors bind to caspase-1 through CARD-CARD interactions so that a complex composed of a single NALP3 ASC and Cardinal molecule can attract two caspase-1 molecules to this caspase-1 activation platform the NALP3 inflammasome. NALP1 and NALP2 also have been shown to form …	.		Non-TLRs	NALP	Maire O'Sullivan
	NLRP3	114548	Protein	NLRP3[A]	PYCARD	29108	Protein	PYCARD	Binding	cytoplasm	16407888				NALP3 which has PYD at its N terminus binds to two kinds of adaptor proteins ASC and a CARD-containing protein ; both of these adaptors bind to caspase-1 through CARD-CARD interactions so that a complex composed of a single NALP3 ASC and Cardinal molecule can attract two caspase-1 molecules to this caspase-1 activation platform the NALP3 inflammasome. NALP1 and NALP2 also have been shown to form …	.		Non-TLRs	NALP	Maire O'Sullivan
	NLRP3	114548	Protein	NLRP3[A]	PYCARD	29108	Protein	PYCARD	Binding	cytoplasm	17382568				NALP3 which has PYD at its N terminus binds to two kinds of adaptor proteins ASC and a CARD-containing protein ; both of these adaptors bind to caspase-1 through CARD-CARD interactions so that a complex composed of a single NALP3 ASC and Cardinal molecule can attract two caspase-1 molecules to this caspase-1 activation platform the NALP3 inflammasome. NALP1 and NALP2 also have been shown to form …	.		Non-TLRs	NALP	Maire O'Sullivan
	NLRP3	114548	Protein	NLRP3[A]	PYCARD	29108	Protein	PYCARD	Binding	cytoplasm	17470531				NALP3 which has PYD at its N terminus binds to two kinds of adaptor proteins ASC and a CARD-containing protein ; both of these adaptors bind to caspase-1 through CARD-CARD interactions so that a complex composed of a single NALP3 ASC and Cardinal molecule can attract two caspase-1 molecules to this caspase-1 activation platform the NALP3 inflammasome. NALP1 and NALP2 also have been shown to form …	.		Non-TLRs	NALP	Maire O'Sullivan
	NLRP3	114548	Protein	NLRP3[A]	PYCARD	29108	Protein	PYCARD	Binding	cytoplasm	15030775		Macrophages/Ep.C	Immunoprecipitation confocal microscopy		PYCARD/ASC		Non-TLRs	NALP	George Eleftheriadis
	NLRP3	114548	Protein	NLRP3[A]	PYCARD	29108	Protein	PYCARD	Binding	cytoplasm	16407888		Macrophages	ASC -/- mice cytokine ELISAs		PYCARD/ASC		Non-TLRs	NALP	George Eleftheriadis
	NLRP3	114548	Protein	NLRP3[A]	PYCARD	29108	Protein	PYCARD	Binding	cytoplasm	15020601		Ep.C	Transfection assays dimerizer treatment cytokine assay		PYCARD/ASC		Non-TLRs	NALP	George Eleftheriadis
464	NOD1	10392	Protein	NOD1[A]	DEFB4	1673	Protein	DEFB4	Activation	cytoplasm	15489856		Ep.C	RT-PCR Nod1 -/- mice siRNA NFkB activation/transfection assays		DEFB4/hBD-2		Non-TLRs	NOD1	George Eleftheriadis
	NOD1	10392	Protein	NOD1[A]	DEFB4	1673	Protein	DEFB4	Activation	cytoplasm	11207625		Ep.C	NOD1 -/- mice NFkB luciferase assays		DEFB4/hBD-2		Non-TLRs	NOD1	George Eleftheriadis
	NOD1	10392	Protein	NOD1[A]	DEFB4	1673	Protein	DEFB4	Activation	cytoplasm	10512755		Ep.C	RT-PCR		DEFB4/hBD-2		Non-TLRs	NOD1	George Eleftheriadis
	NOD1	10392	Protein	NOD1[A]	DEFB4	1673	Protein	DEFB4	Activation	cytoplasm	16513653		Ep.C	NOD1 -/- mice RT-PCR Western blot siRNA		DEFB4/hBD-2		Non-TLRs	NOD1	George Eleftheriadis
465	NOD1	10392	Protein	NOD1[A]	MAPK14	1432	Protein	MAPK14	Activation	cytoplasm	16365441				Nod1 mediated activation of p38 MAPK signaling induced by L. monocytogenes.	NOD1/CARD4 MAPK14/p38		Non-TLRs	NOD2	Maire O'Sullivan
466	NOD1	10392	Protein	NOD1[A]	MAPK8	5599	Protein	MAPK8	Activation	cytoplasm	11463746				Nod1-dependent JNK activation required activation of TAK1 as well as RIP2.	MAPK8/JNK	activation of NOD1 by its ligand leads to the activation of JUN N-terminal kinase .	Non-TLRs	NOD1	Maire O'Sullivan
	NOD1	10392	Protein	NOD1[A]	MAPK8	5599	Protein	MAPK8	Activation	cytoplasm	17186025				Nod1-dependent JNK activation required activation of TAK1 as well as RIP2.	MAPK8/JNK	activation of NOD1 by its ligand leads to the activation of JUN N-terminal kinase .	Non-TLRs	NOD1	Maire O'Sullivan
	NOD1	10392	Protein	NOD1[A]	MAPK8	5599	Protein	MAPK8	Activation	cytoplasm	17965022				Nod1-dependent JNK activation required activation of TAK1 as well as RIP2.	MAPK8/JNK	activation of NOD1 by its ligand leads to the activation of JUN N-terminal kinase .	Non-TLRs	NOD1	Maire O'Sullivan
	NOD1	10392	Protein	NOD1[A]	MAPK8	5599	Protein	MAPK8	Activation	cytoplasm	17947236				Nod1-dependent JNK activation required activation of TAK1 as well as RIP2.	MAPK8/JNK	activation of NOD1 by its ligand leads to the activation of JUN N-terminal kinase .	Non-TLRs	NOD1	Maire O'Sullivan
	NOD1	10392	Protein	NOD1[A]	MAPK8	5599	Protein	MAPK8	Activation	cytoplasm	11463746				Nod1-dependent JNK activation required activation of TAK1 as well as RIP2.	NOD1/CARD4 MAPK8/JNK		Non-TLRs	NOD1	Maire O'Sullivan
	NOD1	10392	Protein	NOD1[A]	MAPK8	5599	Protein	MAPK8	Activation	cytoplasm	17186025				Nod1-dependent JNK activation required activation of TAK1 as well as RIP2.	NOD1/CARD4 MAPK8/JNK		Non-TLRs	NOD1	Maire O'Sullivan
	NOD1	10392	Protein	NOD1[A]	MAPK8	5599	Protein	MAPK8	Activation	cytoplasm	11463746		Ep.C	NFkB activation/transfection assays JNK assays		MAPK8/JNK		Non-TLRs	NOD1	George Eleftheriadis
	NOD1	10392	Protein	NOD1[A]	MAPK8	5599	Protein	MAPK8	Activation	cytoplasm	17186025		Ep.C	JNK activation assays. immunoprecipitation transfection assays.		MAPK8/JNK		Non-TLRs	NOD1	George Eleftheriadis
467	NOD1	10392	Protein	NOD1[A]	NLRC4	58484	Protein	NLRC4[A]	Binding	cytoplasm	15107016				CARD12 binds both NOD1 and NOD2 through NOD–NOD interactions	NLRC4/IPAF/CARD12/CLAN		Non-TLRs	NOD1	Maire O'Sullivan
	NOD1	10392	Protein	NOD1[A]	NLRC4	58484	Protein	NLRC4[A]	Binding	cytoplasm	11472070		Ep.C	Immunoprecipitation		NLRC4/IPAF/CARD12		Non-TLRs	NOD - NFKB Common	George Eleftheriadis
	NOD1	10392	Protein	NOD1[A]	NLRC4	58484	Protein	NLRC4[A]	Binding	cytoplasm	15107016		Ep.C	Immunoprecipitation		NLRC4/IPAF/CARD12		Non-TLRs	NOD - NFKB Common	George Eleftheriadis
468	NOD1	10392	Protein	NOD1[I]	NOD1	10392	Protein	NOD1[I]	N/A	N/A	15967716		N/A	Review		NOD1/CARD4		Non-TLRs	NOD1	George Eleftheriadis
	NOD1	10392	Protein	NOD1[I]	NOD1	10392	Protein	NOD1[I]	N/A	N/A	12766759		N/A	Review		NOD1/CARD4		Non-TLRs	NOD1	George Eleftheriadis
	NOD1	10392	Protein	NOD1[I]	NOD1	10392	Protein	NOD1[I]	N/A	N/A	15771576		N/A	Review		NOD1/CARD4		Non-TLRs	NOD1	George Eleftheriadis
	NOD1	10392	Protein	NOD1[I]	NOD1	10392	Protein	NOD1[I]	N/A	N/A	15952891		N/A	Review		NOD1/CARD4		Non-TLRs	NOD1	George Eleftheriadis
	NOD1	10392	Protein	NOD1[I]	NOD1	10392	Protein	NOD1[I]	N/A	N/A	12813035		Ep.C	Several		NOD1/CARD4		Non-TLRs	NOD1	George Eleftheriadis
469	NOD1	10392	Protein	NOD1[A]	ProCASP9	842	Protein	ProCASP9	Binding	cytoplasm	10329646				Nod1 binds caspase-9 and promotes apoptosis induced by caspase-9		Nod1 can also selfassociate suggesting that Apaf-1 and Nod1 may share a common mechanism for procaspase-9 activation.	Non-TLRs	NOD1	Maire O'Sullivan
	NOD1	10392	Protein	NOD1[A]	proCASP9	842	Protein	ProCASP9	Binding	cytoplasm	10329646		Ep.C	Immunoprecipitation		Same		Non-TLRs	NOD1	George Eleftheriadis
	NOD1	10392	Protein	NOD1[A]	proCASP9	842	Protein	ProCASP9	Binding	cytoplasm	10224040		Ep.C	Transfection apoptosis assays		Same		Non-TLRs	NOD1	George Eleftheriadis
470	NOD1	10392	Protein	NOD1[A]	RIPK2	8767	Protein	RIPK2	Binding	cytoplasm	10224040				Nod1 and Nod2 physically associate with RICK a CARD-containing protein kinase through homophilic CARD-CARD interactions .	RIPK2/RIP2/RICK		Non-TLRs	NOD - NFKB Common	Maire O'Sullivan
	NOD1	10392	Protein	NOD1[A]	RIPK2	8767	Protein	RIPK2	Binding	cytoplasm	11463746				Nod1 and Nod2 physically associate with RICK a CARD-containing protein kinase through homophilic CARD-CARD interactions .	RIPK2/RIP2/RICK		Non-TLRs	NOD - NFKB Common	Maire O'Sullivan
	NOD1	10392	Protein	NOD1[A]	RIPK2	8767	Protein	RIPK2	Binding	cytoplasm	12459189				Nod1 and Nod2 physically associate with RICK a CARD-containing protein kinase through homophilic CARD-CARD interactions .	RIPK2/RIP2/RICK		Non-TLRs	NOD - NFKB Common	Maire O'Sullivan
	NOD1	10392	Protein	NOD1[A]	RIPK2	8767	Protein	RIPK2	Binding	cytoplasm	10329646				Nod1 and Nod2 physically associate with RICK a CARD-containing protein kinase through homophilic CARD-CARD interactions .	RIPK2/RIP2/RICK		Non-TLRs	NOD - NFKB Common	Maire O'Sullivan
	NOD1	10392	Protein	NOD1[A]	RIPK2	8767	Protein	RIPK2	Binding	cytoplasm	10224040				Nod1 and Nod2 physically associate with RICK a CARD-containing protein kinase through homophilic CARD-CARD interactions .	RIPK2/RIP2/RICK		Non-TLRs	NOD - NFKB Common	Maire O'Sullivan
	NOD1	10392	Protein	NOD1[A]	RIPK2	8767	Protein	RIPK2	Binding	cytoplasm	11463746				Nod1 and Nod2 physically associate with RICK a CARD-containing protein kinase through homophilic CARD-CARD interactions .	RIPK2/RIP2/RICK		Non-TLRs	NOD - NFKB Common	Maire O'Sullivan
	NOD1	10392	Protein	NOD1[A]	RIPK2	8767	Protein	RIPK2	Binding	cytoplasm	12459189				Nod1 and Nod2 physically associate with RICK a CARD-containing protein kinase through homophilic CARD-CARD interactions .	RIPK2/RIP2/RICK		Non-TLRs	NOD - NFKB Common	Maire O'Sullivan
	NOD1	10392	Protein	NOD1[A]	RIPK2	8767	Protein	RIPK2	Binding	cytoplasm	10329646				Nod1 and Nod2 physically associate with RICK a CARD-containing protein kinase through homophilic CARD-CARD interactions .	RIPK2/RIP2/RICK		Non-TLRs	NOD - NFKB Common	Maire O'Sullivan
	NOD1	10392	Protein	NOD1[A]	RIPK2	8767	Protein	RIPK2	Binding	cytoplasm	11894098				Nod1 and Nod2 physically associate with RICK a CARD-containing protein kinase through homophilic CARD-CARD interactions .	RIPK2/RIP2/RICK		Non-TLRs	NOD - NFKB Common	Maire O'Sullivan
	NOD1	10392	Protein	NOD1[A]	RIPK2	8767	Protein	RIPK2	Binding	cytoplasm	10329646		Ep.C	Immunoprecipitation		RIPK2/RIP2/RICK		Non-TLRs	NOD - NFKB Common	George Eleftheriadis
	NOD1	10392	Protein	NOD1[A]	RIPK2	8767	Protein	RIPK2	Binding	cytoplasm	11463746		Ep.C	Immunoprecipitation		RIPK2/RIP2/RICK		Non-TLRs	NOD - NFKB Common	George Eleftheriadis
	NOD1	10392	Protein	NOD1[A]	RIPK2	8767	Protein	RIPK2	Binding	cytoplasm	10880512		Ep.C	Immunoprecipitation		RIPK2/RIP2/RICK		Non-TLRs	NOD - NFKB Common	George Eleftheriadis
	NOD1	10392	Protein	NOD1[A]	RIPK2	8767	Protein	RIPK2	Binding	cytoplasm	10224040		Ep.C	Yeast-two hybrid immunoprecipitation		RIPK2/RIP2/RICK		Non-TLRs	NOD - NFKB Common	George Eleftheriadis
	NOD1	10392	Protein	NOD1[A]	RIPK2	8767	Protein	RIPK2	Binding	cytoplasm	11894098		Fibroblasts	RICK -/- mice NFkB activation/transfection assay		RIPK2/RIP2/RICK		Non-TLRs	NOD - NFKB Common	George Eleftheriadis
471	NOD1:CARD6:RIPK2	10392:84674:8767	Protein	NOD1:CARD6	NFkB	N/A	N/A	NFkB	Enhancement	cytoplasm:nucleus	12775719		Ep.C	Immunoprecipitation NFkB activation/transfection assays		CARD6/CINCIN1		Non-TLRs	NOD1	George Eleftheriadis
	NOD1:CARD6:RIPK2	10392:84674:8767	Protein	NOD1:CARD6	NFkB	N/A	N/A	NFkB	Enhancement	cytoplasm:nucleus	16418290		Ep.C	Yeast-two hybrid immunoprecipitation siRNA NFkB activation/transfection assays		CARD6/CINCIN1		Non-TLRs	NOD1	George Eleftheriadis
472	NOD1:NLRC4	10392:58484	Complex	NOD1:NLRC4	NFkB	N/A	N/A	NFkB	Inhibition	cytoplasm	15107016		Ep.C	NFkB activation/transfection assays immunoblotting		NOD1/CARD4 NLRC4/IPAF/CARD12		Non-TLRs	NOD1	George Eleftheriadis
473	NOD1:NLRC4	16390:58484	Complex	NOD1:NLRC4	NOD1:RIPK2	16390:8767	Complex	NOD1:RIPK2	Inhibition	cytoplasm	15107016				When CLAN is co-expressed with full-length Nod1 NF-κB activity is significantly reduced.	NOD1/CARD4 RIPK2/RICK		Non-TLRs	NOD1	Maire O'Sullivan
474	NOD1:RIPK2	10392:8767	Complex	NOD1:RIPK2	proCASP1	834	Protein	proCASP1	Binding	cytoplasm	12459189		Ep.C	Immunoprecipitation		Same		Non-TLRs	NOD1	George Eleftheriadis
	NOD1:RIPK2	10392:8767	Complex	NOD1:RIPK2	proCASP1	834	Protein	proCASP1	Binding	cytoplasm	10329646		Ep.C	Immunoprecipitation		Same		Non-TLRs	NOD1	George Eleftheriadis
	NOD1:RIPK2	10392:8767	Complex	NOD1:RIPK2	proCASP1	834	Protein	proCASP1	Binding	cytoplasm	9705938		Ep.C	Immunoprecipitation transfection assays		Same		Non-TLRs	NOD1	George Eleftheriadis
475	NOD1:RIPK2:CASP1	10392:8767:834	Complex	NOD1:RIPK2:proCASP1	proIL-1B	3553	Protein	proIL-1B	Cleavage	cytoplasm	12459189		Ep.C	Transfection assays IL1β secretion assay		Same		Non-TLRs	NOD1	George Eleftheriadis
476	NOD1:RIPK2:CHUK:IKBKB[P]:IKBKG	10392:8767:1147:3551:8517	Complex	NOD1:RIPK2:CHUK:IKBKB[P]:IKBKG[Ub]	NFKBIA	4792	Complex	NFKBIA:NFKB1:RELA	Phosphorylation	cytoplasm	10880512		MEF	RelA -/- mice NfkB activation/transfection assays electromobility shift assay		NFKBIA/IkBα		Non-TLRs	NOD1	George Eleftheriadis
	NOD1:RIPK2:CHUK:IKBKB[P]:IKBKG	10392:8767:1147:3551:8517	Complex	NOD1:RIPK2:CHUK:IKBKB[P]:IKBKG[Ub]	NFKBIA	4792	Complex	NFKBIA:NFKB1:RELA	Phosphorylation	cytoplasm	10329646		Ep.C	NFkB activation/transfection assays		NFKBIA/IkBα		Non-TLRs	NOD1	George Eleftheriadis
	NOD1:RIPK2:CHUK:IKBKB[P]:IKBKG	10392:8767:1147:3551:8517	Complex	NOD1:RIPK2:CHUK:IKBKB[P]:IKBKG[Ub]	NFKBIA	4792	Complex	NFKBIA:NFKB1:RELA	Phosphorylation	cytoplasm	7739562		Human T-lymphocytes	Immunoprecipitation NFkB activation/transfection assays		NFKBIA/IkBα		Non-TLRs	NOD1	George Eleftheriadis
	NOD1:RIPK2:CHUK:IKBKB[P]:IKBKG	10392:8767:1147:3551:8517	Complex	NOD1:RIPK2:CHUK:IKBKB[P]:IKBKG[Ub]	NFKBIA	4792	Complex	NFKBIA:NFKB1:RELA	Phosphorylation	cytoplasm	7878466		Human T-lymphocytes	Immunoprecipitation NFkB activation/transfection assays phopshopeptide mapping		NFKBIA/IkBα		Non-TLRs	NOD1	George Eleftheriadis
	NOD1:RIPK2:CHUK:IKBKB[P]:IKBKG	10392:8767:1147:3551:8517	Complex	NOD1:RIPK2:CHUK:IKBKB[P]:IKBKG[Ub]	NFKBIA	4792	Complex	NFKBIA:NFKB1:RELA	Phosphorylation	cytoplasm	7862124		Ep.C	Immunoprecipitation NFkB activation/transfection assays phopshopeptide mapping		NFKBIA/IkBα		Non-TLRs	NOD1	George Eleftheriadis
	NOD1:RIPK2:CHUK:IKBKB[P]:IKBKG	10392:8767:1147:3551:8517	Complex	NOD1:RIPK2:CHUK:IKBKB[P]:IKBKG[Ub]	NFKBIA	4792	Complex	NFKBIA:NFKB1:RELA	Phosphorylation	cytoplasm	8657102		Ep.C	Immunoprecipitation NFkB activation/transfection assays phopshopeptide mapping		NFKBIA/IkBα		Non-TLRs	NOD1	George Eleftheriadis
	NOD1:RIPK2:CHUK:IKBKB[P]:IKBKG	10392:8767:1147:3551:8517	Complex	NOD1:RIPK2:CHUK:IKBKB[P]:IKBKG[Ub]	NFKBIA	4792	Complex	NFKBIA:NFKB1:RELA	Phosphorylation	cytoplasm	7796813		Ep.C	Luciferase assays western blotting		NFKBIA/IkBα		Non-TLRs	NOD1	George Eleftheriadis
477	NOD1:RIPK2:CHUK:IKBKB:IKBKG	10392:8767:1147:3551:8517	Complex	NOD1:RIPK2:CHUK:IKBKB:IKBKG[Ub]	IKBKB	3551	Complex	NOD1:RIPK2:CHUK:IKBKB[P]:IKBKG[Ub]	autoPhosphorylation	cytoplasm	10195894				In mammalian cells phosphorylation of two sites at the activation loop of IKKbeta was essential for activation of IKK by tumor necrosis factor and interleukin-1.			Non-TLRs	NOD1	Maire O'Sullivan
	NOD1:RIPK2:CHUK:IKBKB:IKBKG	10392:8767:1147:3551:8517	Complex	NOD1:RIPK2:CHUK:IKBKB:IKBKG[Ub]	IKBKB	3551	Complex	NOD1:RIPK2:CHUK:IKBKB[P]:IKBKG[Ub]	autoPhosphorylation	cytoplasm	10195894		Ep.C	Immunoprecipitation immunoblotting phosphoaminoacid analysis		IKBKB/IKKβ		Non-TLRs	NOD1	George Eleftheriadis
	NOD1:RIPK2:CHUK:IKBKB:IKBKG	10392:8767:1147:3551:8517	Complex	NOD1:RIPK2:CHUK:IKBKB:IKBKG[Ub]	IKBKB	3551	Complex	NOD1:RIPK2:CHUK:IKBKB[P]:IKBKG[Ub]	autoPhosphorylation	cytoplasm	10837071		N/A	Review		IKBKB/IKKβ		Non-TLRs	NOD1	George Eleftheriadis
	NOD1:RIPK2:CHUK:IKBKB:IKBKG	10392:8767:1147:3551:8517	Complex	NOD1:RIPK2:CHUK:IKBKB:IKBKG[Ub]	IKBKB	3551	Complex	NOD1:RIPK2:CHUK:IKBKB[P]:IKBKG[Ub]	autoPhosphorylation	cytoplasm	15691841		Ep.C	Several		IKBKB/IKKβ		Non-TLRs	NOD1	George Eleftheriadis
478	NOD1:RIPK2:CHUK:IKBKB:IKBKG	10392:8767:1147:3551:8517	Complex	NOD1:RIPK2:CHUK:IKBKB[P]:IKBKG[Ub]	NFKBIA	4792	Complex	NFKBIA:NFKB1:RELA	Phosphorylation	cytoplasm	16493424				occurs at serines 32 and 36 in IkBa	NFKBIA/IkBα	NFkB Activation but not apoptosis induced by Nod1 and RICK	Non-TLRs	NOD1	Maire O'Sullivan
	NOD1:RIPK2:CHUK:IKBKB:IKBKG	10392:8767:1147:3551:8517	Complex	NOD1:RIPK2:CHUK:IKBKB[P]:IKBKG[Ub]	NFKBIA	4792	Complex	NFKBIA:NFKB1:RELA	Phosphorylation	cytoplasm	10195894				occurs at serines 32 and 36 in IkBa	NFKBIA/IkBα	NFkB Activation but not apoptosis induced by Nod1 and RICK	Non-TLRs	NOD1	Maire O'Sullivan
	NOD1:RIPK2:CHUK:IKBKB:IKBKG	10392:8767:1147:3551:8517	Complex	NOD1:RIPK2:CHUK:IKBKB[P]:IKBKG[Ub]	NFKBIA	4792	Complex	NFKBIA:NFKB1:RELA	Phosphorylation	cytoplasm	7878466				occurs at serines 32 and 36 in IkBa	NFKBIA/IkBα	NFkB Activation but not apoptosis induced by Nod1 and RICK	Non-TLRs	NOD1	Maire O'Sullivan
	NOD1:RIPK2:CHUK:IKBKB:IKBKG	10392:8767:1147:3551:8517	Complex	NOD1:RIPK2:CHUK:IKBKB[P]:IKBKG[Ub]	NFKBIA	4792	Complex	NFKBIA:NFKB1:RELA	Phosphorylation	cytoplasm	7862124				occurs at serines 32 and 36 in IkBa	NFKBIA/IkBα	NFkB Activation but not apoptosis induced by Nod1 and RICK	Non-TLRs	NOD1	Maire O'Sullivan
	NOD1:RIPK2:CHUK:IKBKB:IKBKG	10392:8767:1147:3551:8517	Complex	NOD1:RIPK2:CHUK:IKBKB[P]:IKBKG[Ub]	NFKBIA	4792	Complex	NFKBIA:NFKB1:RELA	Phosphorylation	cytoplasm	8657102				occurs at serines 32 and 36 in IkBa	NFKBIA/IkBα	NFkB Activation but not apoptosis induced by Nod1 and RICK	Non-TLRs	NOD1	Maire O'Sullivan
	NOD1:RIPK2:CHUK:IKBKB:IKBKG	10392:8767:1147:3551:8517	Complex	NOD1:RIPK2:CHUK:IKBKB[P]:IKBKG[Ub]	NFKBIA	4792	Complex	NFKBIA:NFKB1:RELA	Phosphorylation	cytoplasm	7796813				occurs at serines 32 and 36 in IkBa	NFKBIA/IkBα	NFkB Activation but not apoptosis induced by Nod1 and RICK	Non-TLRs	NOD1	Maire O'Sullivan
479	NOD2	64127	Protein	NOD2[A]	CARD9	64170	Protein	CARD9	Binding	cytoplasm	17187069				CARD9 physically associates with Nod2	CARD9		Non-TLRs	NOD2	Maire O'Sullivan
	NOD2	64127	Protein	NOD2[A]	CARD9	64170	Protein	CARD9	Binding	cytoplasm	17187069		Ep.C	Immunoprecipitation		CARD9/hCARD9		Non-TLRs	NOD2	George Eleftheriadis
450	NOD2	64127	Protein	NOD2[A]	DEFA5	1670	Protein	DEFA5	Activation	cytoplasm	15479689		Ep.C	Crohn's patients RT-PCR immunohistochemistry		DEFA5/HD-5		Non-TLRs	NOD2	George Eleftheriadis
451	NOD2	64127	Protein	NOD2[A]	DEFB4	1673	Protein	DEFB4	Activation	cytoplasm	16319062		Ep.C	RT-PCR ELISA siRNA NFkB activation/transfection assays		DEFB4/hBD-2		Non-TLRs	NOD2	George Eleftheriadis
452	NOD2	64127	Protein	NOD2[A]	Defcr4	13238	Protein	Defcr4	Activation	cytoplasm	15692051		Macrophages	Microarrays RT-PCR		Defcr4/Crp4		Non-TLRs	NOD2	George Eleftheriadis
453	NOD2	64127	Protein	NOD2[A]	Defensins	N/A	N/A	N/A	Activation	cytoplasm	17567878		N/A	Review		N/A		Non-TLRs	NOD2	George Eleftheriadis
454	NOD2	64127	Protein	NOD2[A]	ERBB2IP	55914	Protein	ERBB2IP	Binding	cytoplasm	16714530				new binding partner of Nod2.	ERBB2IP/ERBIN		Non-TLRs	NOD2	Maire O'Sullivan
	NOD2	64127	Protein	NOD2[A]	ERBB2IP	55914	Protein	ERBB2IP	Binding	cytoplasm	16203728		Ep.C	Yeast-two hybrid affinity chromatography immunoprecipitation		ERBB2IP/ERBIN		Non-TLRs	NOD2	George Eleftheriadis
	NOD2	64127	Protein	NOD2[A]	ERBB2IP	55914	Protein	ERBB2IP	Binding	cytoplasm	16714539		Ep.C	Yeast-two hybrid immunoprecipitation		ERBB2IP/ERBIN		Non-TLRs	NOD2	George Eleftheriadis
455	NOD2	64127	Protein	NOD2[A]	GRIM19	51079	Protein	GRIM19	Binding	cytoplasm	15753091				interacts with endogenous NOD2	GRIM19		Non-TLRs	NOD2	Maire O'Sullivan
	NOD2	64127	Protein	NOD2[A]	GRIM19	51079	Protein	GRIM19	Binding	cytoplasm	15753091		Ep.C	Yeast-two hybrid immunoprecipitation		GRIM19/CDA016		Non-TLRs	NOD2	George Eleftheriadis
456	NOD2	64127	Protein	NOD2[A]	MAPK1	5594	Protein	MAPK1	Activation	cytoplasm	15692050				stimulation of wild-type macrophages but not NOD2-deficient macrophages with MDP leads to activation of p38MAPK and extracellularsignal-regulated kinase .	MAPK1/ERK		Non-TLRs	NOD2	Maire O'Sullivan
	NOD2	64127	Protein	NOD2[A]	MAPK1	5594	Protein	MAPK1	Activation	cytoplasm	14560001		Macrophages	Nod2 -/- mice phosphospecific antibody treatment		MAPK1/ERK		Non-TLRs	NOD2	George Eleftheriadis
	NOD2	64127	Protein	NOD2[A]	MAPK1	5594	Protein	MAPK1	Activation	cytoplasm	15692051		Macrophages	Nod2 -/- mice phosphospecific antibody treatment		MAPK1/ERK		Non-TLRs	NOD2	George Eleftheriadis
457	NOD2	64127	Protein	NOD2[A]	NLRC4	58484	Protein	NLRC4[A]	Binding	cytoplasm	15107016		Ep.C	Immunoprecipitation	CARD12 binds both NOD1 and NOD2 through NOD–NOD interactions			Non-TLRs	NOD2	Maire O'Sullivan
	NOD2	64127	Protein	NOD2[A]	NLRC4	58484	Protein	NLRC4[A]	Binding	cytoplasm	11472070		Ep.C	Immunoprecipitation		NLRC4/IPAF/CARD12		Non-TLRs	NOD2	George Eleftheriadis
458	NOD2	64127	Protein	NOD2[I]	NOD2	64127	Protein	NOD2[I]	N/A	N/A	15967716		N/A	Review		NOD2/CARD15		Non-TLRs	NOD2	George Eleftheriadis
	NOD2	64127	Protein	NOD2[I]	NOD2	64127	Protein	NOD2[I]	N/A	N/A	12766759		N/A	Review		NOD2/CARD15		Non-TLRs	NOD2	George Eleftheriadis
	NOD2	64127	Protein	NOD2[I]	NOD2	64127	Protein	NOD2[I]	N/A	N/A	15771576		N/A	Review		NOD2/CARD15		Non-TLRs	NOD2	George Eleftheriadis
	NOD2	64127	Protein	NOD2[I]	NOD2	64127	Protein	NOD2[I]	N/A	N/A	15952891		N/A	Review		NOD2/CARD15		Non-TLRs	NOD2	George Eleftheriadis
	NOD2	64127	Protein	NOD2[I]	NOD2	64127	Protein	NOD2[I]	N/A	N/A	12671897		Ep.C	Several		NOD2/CARD15		Non-TLRs	NOD2	George Eleftheriadis
	NOD2	64127	Protein	NOD2[I]	NOD2	64127	Protein	NOD2[I]	localisation	basolateralmembrane	15998797		Ep.C	Confocal microscopy NFkB activation/transfection assays		NOD2/CARD15		Non-TLRs	NOD2	George Eleftheriadis
459	NOD2	64127	Protein	NOD2[A]	RIPK2	8767	Protein	RIPK2	Binding	cytoplasm	11087742				Nod1 and Nod2 physically associate with RICK a CARD-containing protein kinase through homophilic CARD-CARD interactions .			Non-TLRs	NOD2	Maire O'Sullivan
	NOD2	64127	Protein	NOD2[A]	RIPK2	8767	Protein	RIPK2	Binding	cytoplasm	11894098				Nod1 and Nod2 physically associate with RICK a CARD-containing protein kinase through homophilic CARD-CARD interactions .			Non-TLRs	NOD2	Maire O'Sullivan
	NOD2	64127	Protein	NOD2[A]	RIPK2	8767	Protein	RIPK2	Binding	cytoplasm	15620648				Nod1 and Nod2 physically associate with RICK a CARD-containing protein kinase through homophilic CARD-CARD interactions .			Non-TLRs	NOD2	Maire O'Sullivan
	NOD2	64127	Protein	NOD2[A]	RIPK2	8767	Protein	RIPK2	Binding	cytoplasm	11087742		Ep.C	Immunoprecipitation		RIPK2/RIP2/RICK		Non-TLRs	NOD2	George Eleftheriadis
	NOD2	64127	Protein	NOD2[A]	RIPK2	8767	Protein	RIPK2	Binding	cytoplasm	11894098		Fibroblasts	RICK -/- mice NFkB activation/transfection assay		RIPK2/RIP2/RICK		Non-TLRs	NOD2	George Eleftheriadis
	NOD2	64127	Protein	NOD2[A]	RIPK2	8767	Protein	RIPK2	Binding	cytoplasm	15620648		Ep.C	Immunoprecipitation		RIPK2/RIP2/RICK		Non-TLRs	NOD2	George Eleftheriadis
460	NOD2:GRIM19	64127:51079	Complex	NOD2:GRIM19	NFkB	N/A	N/A	NFkBActivation	Enhancement	cytoplasm:nucleus	15753091				interacts with endogenous NOD2 in HT29 cells. GRIM-19 is required for NF-KB activation following NOD2-mediated recognition of bacterial muramyl dipeptide. GRIM-19 also controls pathogen invasion of intestinal epithelial cells.			Non-TLRs	NOD2	Maire O'Sullivan
461	NOD2:GRIM19	64127:51079	Complex	NOD2:GRIM19	NFkB	N/A	N/A	NFkB	Enhancement	cytoplasm:nucleus	15753091		Ep.C	RT-PCR NFkB activation/transfection assays		GRIM19/CDA016		Non-TLRs	NOD2	George Eleftheriadis
462	NOD2:CARD9	64127:64170	Complex	NOD2[A]	MAPK14	1432	Protein	MAPK14	Activation	cytoplasm	17187069				CARD9 selectively regulates innate immune responses; results collectively indicated that CARD9 functions downstream of Nod2 leading to p38 activation	MAPK14/p38		Non-TLRs	NOD2	Maire O'Sullivan
463	NOD2:CARD9	64127:64170	Complex	NOD2[A]	MAPK14	1432	Protein	MAPK14	Activation	cytoplasm	14560001				CARD9 selectively regulates innate immune responses; results collectively indicated that CARD9 functions downstream of Nod2 leading to p38 activation	MAPK14/p38		Non-TLRs	NOD2	Maire O'Sullivan
464	NOD2:CARD9	64127:64170	Complex	NOD2[A]	MAPK14	1432	Protein	MAPK14	Activation	cytoplasm	15692051				CARD9 selectively regulates innate immune responses; results collectively indicated that CARD9 functions downstream of Nod2 leading to p38 activation	MAPK14/p38		Non-TLRs	NOD2	Maire O'Sullivan
465	NOD2:CARD9	64127:64170	Complex	NOD2:CARD9	MAPK14	1432	Protein	MAPK14	Activation	cytoplasm	17187069		Macrophages	Card9 -/- mice immunoprecipitation phosphospecific antibody treatment		MAPK14/p38		Non-TLRs	NOD2	George Eleftheriadis
466	NOD2:CARD9	64127:64170	Complex	NOD2[A]	MAPK8	5599	Protein	MAPK8	Activation	cytoplasm	17187069				demonstrate that CARD9 has a critical function in Nod2-mediated activation of p38 and Jnk in innate immune responses to intracellular pathogens.	MAPK8/JNK	Activation of Jnk induced by bacterial and viral infection is lower in Card9–/– macrophages suggesting that CARD9 may regulate Jnk activation.	Non-TLRs	NOD2	Maire O'Sullivan
467	NOD2:CARD9	64127:64170	Complex	NOD2:CARD9	MAPK8	5599	Protein	MAPK14	Activation	cytoplasm	17187069		Macrophages	Card9 -/- mice immunoprecipitation phosphospecific antibody treatment		MAPK8/JNK		Non-TLRs	NOD2	George Eleftheriadis
468	NOD2:ERBB2IP	64127:55914	Complex	NOD2:ERBB2IP	NFkB	N/A	N/A	NFkB	Inhibition	cytoplasm:nucleus	16203728		Ep.C	MDP treatment NFkB activation/transfection assays		N/A		Non-TLRs	NOD2	George Eleftheriadis
	NOD2:ERBB2IP	64127:55914	Complex	NOD2:ERBB2IP	NFkB	N/A	N/A	NFkB	Inhibition	cytoplasm:nucleus	16714539		Ep.C	MDP treatment NFkB activation/transfection assays		N/A		Non-TLRs	NOD2	George Eleftheriadis
469	NOD2:ERBB2IP	64127:55914	Complex	NOD2:ERBB2IP	NOD2:ERBB2IP	64127:55914	Complex	NOD2:ERBB2IP	localisation	basolateralmembrane	16203728		Ep.C	Immunofluorescence		NOD2/CARD15 ERBB2IP/ERBIN		Non-TLRs	NOD2	George Eleftheriadis
	NOD2:ERBB2IP	64127:55914	Complex	NOD2:ERBB2IP	NOD2:ERBB2IP	64127:55914	Complex	NOD2:ERBB2IP	localisation	basolateralmembrane	16714539		Ep.C	Immunofluorescence		NOD2/CARD15 ERBB2IP/ERBIN		Non-TLRs	NOD2	George Eleftheriadis
470	NOD2:ERBB2IP	64127:55914	Complex	NOD2:ERBB2IP	NOD2:RIPK2	64127:8767	Complex	NOD2:RIPK2	Inhibition	cytoplasm	16203728				ERBIN appears to be a negative regulator of Nod2 dependent NF-kB and MAP kinases signaling	NOD2/CARD15 RIPK2/RICK		Non-TLRs	NOD2	Maire O'Sullivan
	NOD2:ERBB2IP	64127:55914	Complex	NOD2:ERBB2IP	NOD2:RIPK2	64127:8767	Complex	NOD2:RIPK2	Inhibition	cytoplasm	16714539				ERBIN appears to be a negative regulator of Nod2 dependent NF-kB and MAP kinases signaling	NOD2/CARD15 RIPK2/RICK		Non-TLRs	NOD2	Maire O'Sullivan
471	NOD2:NLRC4	64127:58484	Complex	NOD1:NLRC4	NOD1:RIPK2	16390:8767	Complex	NOD1:RIPK2	Inhibition	cytoplasm	15107016		Ep.C	NFkB activation/transfection assays immunoblotting		See above		Non-TLRs	NOD2	George Eleftheriadis
472	NOD2:NLRC4	64127:58484	Complex	NOD2:NLRC4	NOD2:RIPK2	64127:8767	Complex	NOD2:RIPK2	Inhibition	cytoplasm	15107016				CARD12 binds both NOD1 and NOD2 through NOD–NOD interactions; show inhibition of NOD1- and NOD2-mediated activation of NF-κB and production of IL-1β	NOD2/CARD15 RIPK2/RICK		Non-TLRs	NOD2	Maire O'Sullivan
473	NOD2:RIPK2:TRAF6:MAP3K7	64127:8767:7189:7334:6885	Complex	NOD2:RIPK2[Ub]:TRAF6:UBE2N:MAP3K7	MAP3K7	64127:8767:7189:7334:6885	Complex	NOD2:RIPK2[Ub]:TRAF6:UBE2N:MAP3K7[P]	autoPhosphorylation	cytoplasm	17965022				TAK1 is activated by its autophosphorylation of amino acid residues within its activation loop including Thr-187. It seems that the association of TAK1 with RICK and NOD2 results to its activation.	.	Tak1 is critical for NOD2 signaling to NF-κB.	Non-TLRs	NOD2	Maire O'Sullivan
	NOD2:RIPK2:TRAF6:MAP3K7	64127:8767:7189:7334:6885	Complex	NOD2:RIPK2[Ub]:TRAF6:UBE2N:MAP3K7	MAP3K7	64127:8767:7189:7334:6885	Complex	NOD2:RIPK2[Ub]:TRAF6:UBE2N:MAP3K7[P]	autoPhosphorylation	cytoplasm	17947236				TAK1 is activated by its autophosphorylation of amino acid residues within its activation loop including Thr-187. It seems that the association of TAK1 with RICK and NOD2 results to its activation.	.	Tak1 is critical for NOD2 signaling to NF-κB.	Non-TLRs	NOD2	Maire O'Sullivan
474	NOD2:RIPK2:TRAF6:MAP3K7:CHUK:IKBKB:IKBKG	64127:8767:7189:7334:6885:1147:3551:8517	Complex	NOD2:RIPK2[Ub]:TRAF6:UBE2N:MAP3K7[P]:CHUK:IKBKB:IKBKG[Ub]	IKBKB	3551	Complex	NOD2:RIPK2[Ub]:TRAF6:UBE2N:MAP3K7[P]:CHUK:IKBKB[P]:IKBKG[Ub]	autoPhosphorylation	cytoplasm	10195894				K63-linked polyubiquitylation is associated with activation of the NF-κB pathway and in the case of the RICK–IKKγ interaction it is indeed followed by phosphorylation of IKKβ and downstream activation of NF-κB	IKBKB/IKKβ		Non-TLRs	NOD2	Maire O'Sullivan
	NOD2:RIPK2:TRAF6:MAP3K7:CHUK:IKBKB:IKBKG	64127:8767:7189:7334:6885:1147:3551:8517	Complex	NOD2:RIPK2[Ub]:TRAF6:UBE2N:MAP3K7[P]:CHUK:IKBKB:IKBKG[Ub]	IKBKB	3551	Complex	NOD2:RIPK2[Ub]:TRAF6:UBE2N:MAP3K7[P]:CHUK:IKBKB[P]:IKBKG[Ub]	autoPhosphorylation	cytoplasm	15620648				K63-linked polyubiquitylation is associated with activation of the NF-κB pathway and in the case of the RICK–IKKγ interaction it is indeed followed by phosphorylation of IKKβ and downstream activation of NF-κB	IKBKB/IKKβ		Non-TLRs	NOD2	Maire O'Sullivan
	NOD2:RIPK2:TRAF6:MAP3K7:CHUK:IKBKB:IKBKG	64127:8767:7189:7334:6885:1147:3551:8517	Complex	NOD2:RIPK2[Ub]:TRAF6:UBE2N:MAP3K7[P]:CHUK:IKBKB:IKBKG[Ub]	IKBKB	3551	Complex	NOD2:RIPK2[Ub]:TRAF6:UBE2N:MAP3K7[P]:CHUK:IKBKB[P]:IKBKG[Ub]	autoPhosphorylation	cytoplasm	16493424				K63-linked polyubiquitylation is associated with activation of the NF-κB pathway and in the case of the RICK–IKKγ interaction it is indeed followed by phosphorylation of IKKβ and downstream activation of NF-κB	IKBKB/IKKβ		Non-TLRs	NOD2	Maire O'Sullivan
	NOD2:RIPK2:TRAF6:MAP3K7:CHUK:IKBKB:IKBKG	64127:8767:7189:7334:6885:1147:3551:8517	Complex	NOD2:RIPK2[Ub]:TRAF6:UBE2N:MAP3K7[P]:CHUK:IKBKB[P]:IKBKG[Ub]	NFKBIA	4792	Complex	NFKBIA:NFKB1:RELA	Phosphorylation	cytoplasm	16493424				occurs at serines 32 and 36 in IkBa	NFKBIA/IkBα		Non-TLRs	NOD2	Maire O'Sullivan
475	NOD2:RIPK2:TRAF6:MAP3K7:CHUK:IKBKB:IKBKG	64127:8767:7189:7334:6885:1147:3551:8517	Complex	NOD2:RIPK2[Ub]:TRAF6:UBE2N:MAP3K7[P]:CHUK:IKBKB[P]:IKBKG[Ub]	NFKBIA	4792	Complex	NFKBIA:NFKB1:RELA	Phosphorylation	cytoplasm	10195894				occurs at serines 32 and 36 in IkBa	NFKBIA/IkBα		Non-TLRs	NOD2	Maire O'Sullivan
	NOD2:RIPK2:TRAF6:MAP3K7:CHUK:IKBKB:IKBKG	64127:8767:7189:7334:6885:1147:3551:8517	Complex	NOD2:RIPK2[Ub]:TRAF6:UBE2N:MAP3K7[P]:CHUK:IKBKB[P]:IKBKG[Ub]	NFKBIA	4792	Complex	NFKBIA:NFKB1:RELA	Phosphorylation	cytoplasm	7739562				occurs at serines 32 and 36 in IkBa	NFKBIA/IkBα		Non-TLRs	NOD2	Maire O'Sullivan
	NOD2:RIPK2:TRAF6:MAP3K7:CHUK:IKBKB:IKBKG	64127:8767:7189:7334:6885:1147:3551:8517	Complex	NOD2:RIPK2[Ub]:TRAF6:UBE2N:MAP3K7[P]:CHUK:IKBKB[P]:IKBKG[Ub]	NFKBIA	4792	Complex	NFKBIA:NFKB1:RELA	Phosphorylation	cytoplasm	7878466				occurs at serines 32 and 36 in IkBa	NFKBIA/IkBα		Non-TLRs	NOD2	Maire O'Sullivan
	NOD2:RIPK2:TRAF6:MAP3K7:CHUK:IKBKB:IKBKG	64127:8767:7189:7334:6885:1147:3551:8517	Complex	NOD2:RIPK2[Ub]:TRAF6:UBE2N:MAP3K7[P]:CHUK:IKBKB[P]:IKBKG[Ub]	NFKBIA	4792	Complex	NFKBIA:NFKB1:RELA	Phosphorylation	cytoplasm	8657102				occurs at serines 32 and 36 in IkBa	NFKBIA/IkBα		Non-TLRs	NOD2	Maire O'Sullivan
	NOD2:RIPK2:TRAF6:MAP3K7:CHUK:IKBKB:IKBKG	64127:8767:7189:7334:6885:1147:3551:8517	Complex	NOD2:RIPK2[Ub]:TRAF6:UBE2N:MAP3K7[P]:CHUK:IKBKB[P]:IKBKG[Ub]	NFKBIA	4792	Complex	NFKBIA:NFKB1:RELA	Phosphorylation	cytoplasm	7796813				occurs at serines 32 and 36 in IkBa	NFKBIA/IkBα		Non-TLRs	NOD2	Maire O'Sullivan
476	NOD2:RIPK2:TRAF6:MAP3K7[P]	64127:8767:7189:6885	Complex	NOD2:RIPK2:TRAF6:MAP3K7[P]	MAPK14	1432	Protein	MAPK14	Activation	cytoplasm	15692051		Macrophages	Nod2 -/- mice phosphospecific antibody treatment		MAPK14/p38		Non-TLRs	NOD2	George Eleftheriadis
	NOD2:RIPK2:TRAF6:MAP3K7[P]	64127:8767:7189:6885	Complex	NOD2:RIPK2:TRAF6:MAP3K7[P]	MAPK14	1432	Protein	MAPK14	Activation	cytoplasm	17965022		Keratinocytes	TAK -/- mice phosphospecific antibody treatment		MAPK14/p38		Non-TLRs	NOD2	George Eleftheriadis
	NOD2:RIPK2:TRAF6:MAP3K7[P]	64127:8767:7189:6885	Complex	NOD2:RIPK2:TRAF6:MAP3K7[P]	MAPK14	1432	Protein	MAPK14	Activation	cytoplasm	17947236		Macrophages	Rip2 -/- mice phosphospecific antibody treatment		MAPK14/p38		Non-TLRs	NOD2	George Eleftheriadis
477	NOD2:RIPK2:TRAF6:MAP3K7[P]	64127:8767:7189:6885	Complex	NOD2:RIPK2:TRAF6:MAP3K7[P]	MAPK8	5599	Protein	MAPK14	Activation	cytoplasm	15692051		Macrophages	Nod2 -/- mice phosphospecific antibody treatment		MAPK8/JNK		Non-TLRs	NOD2	George Eleftheriadis
	NOD2:RIPK2:TRAF6:MAP3K7[P]	64127:8767:7189:6885	Complex	NOD2:RIPK2:TRAF6:MAP3K7[P]	MAPK8	5599	Protein	MAPK14	Activation	cytoplasm	17965022		Keratinocytes	TAK -/- mice phosphospecific antibody treatment		MAPK8/JNK		Non-TLRs	NOD2	George Eleftheriadis
	NOD2:RIPK2:TRAF6:MAP3K7[P]	64127:8767:7189:6885	Complex	NOD2:RIPK2:TRAF6:MAP3K7[P]	MAPK8	5599	Protein	MAPK14	Activation	cytoplasm	17947236		Macrophages	Rip2 -/- mice phosphospecific antibody treatment		MAPK8/JNK		Non-TLRs	NOD2	George Eleftheriadis
478	NOD2:RIPK2:TRAF6:UBE2N:MAP3K7	64127:8767:7189:7334:6885	Complex	NOD2:RIPK2:TRAF6:UBE2N:MAP3K7	MAP3K7	64127:8767:7189:7334:6885	Complex	NOD2:RIPK2:TRAF6:UBE2N:MAP3K7	autoPhosphorylation	cytoplasm	17965022		Keratinocytes	Transfections		MAP3K7/TAK1		Non-TLRs	NOD2	George Eleftheriadis
	NOD2:RIPK2:TRAF6:UBE2N:MAP3K7	64127:8767:7189:7334:6885	Complex	NOD2:RIPK2:TRAF6:UBE2N:MAP3K7	MAP3K7	64127:8767:7189:7334:6885	Complex	NOD2:RIPK2:TRAF6:UBE2N:MAP3K7	autoPhosphorylation	cytoplasm	17079228		Ep.C	Several		MAP3K7/TAK1		Non-TLRs	NOD2	George Eleftheriadis
	NOD2:RIPK2:TRAF6:UBE2N:MAP3K7	64127:8767:7189:7334:6885	Complex	NOD2:RIPK2:TRAF6:UBE2N:MAP3K7	MAP3K7	64127:8767:7189:7334:6885	Complex	NOD2:RIPK2:TRAF6:UBE2N:MAP3K7	autoPhosphorylation	cytoplasm	10702308		Ep.C	Several		MAP3K7/TAK1		Non-TLRs	NOD2	George Eleftheriadis
479	NOD2:RIPK2:TRAF6:UBE2N:MAP3K7:CHUK:IKBKB[P]:IKBKG	64127:8767:7189:7334:6885:1147:3551:8517	Complex	NOD2:RIPK2:TRAF6:UBE2N:MAP3K7:CHUK:IKBKB[P]:IKBKG	NFKBIA	4792	Complex	NFKBIA:NFKB1:RELA	Phosphorylation	cytoplasm	12514169		PBMC	Electrophoretic mobility shift assay NFkB activation/transfection assays		NFKBIA/IkBα		Non-TLRs	NOD2	George Eleftheriadis
	NOD2:RIPK2:TRAF6:UBE2N:MAP3K7:CHUK:IKBKB[P]:IKBKG	64127:8767:7189:7334:6885:1147:3551:8517	Complex	NOD2:RIPK2:TRAF6:UBE2N:MAP3K7:CHUK:IKBKB[P]:IKBKG	NFKBIA	4792	Complex	NFKBIA:NFKB1:RELA	Phosphorylation	cytoplasm	17965022		Keratinocytes	TAK1 -/- mice treatment with phosphospecific antibody		NFKBIA/IkBα		Non-TLRs	NOD2	George Eleftheriadis
	NOD2:RIPK2:TRAF6:UBE2N:MAP3K7:CHUK:IKBKB[P]:IKBKG	64127:8767:7189:7334:6885:1147:3551:8517	Complex	NOD2:RIPK2:TRAF6:UBE2N:MAP3K7:CHUK:IKBKB[P]:IKBKG	NFKBIA	4792	Complex	NFKBIA:NFKB1:RELA	Phosphorylation	cytoplasm	11087742		Ep.C	NFkB activation/transfection assays		NFKBIA/IkBα		Non-TLRs	NOD2	George Eleftheriadis
	NOD2:RIPK2:TRAF6:UBE2N:MAP3K7:CHUK:IKBKB[P]:IKBKG	64127:8767:7189:7334:6885:1147:3551:8517	Complex	NOD2:RIPK2:TRAF6:UBE2N:MAP3K7:CHUK:IKBKB[P]:IKBKG	NFKBIA	4792	Complex	NFKBIA:NFKB1:RELA	Phosphorylation	cytoplasm	7739562		Human T-lymphocytes	Immunoprecipitation NFkB activation/transfection assays		NFKBIA/IkBα		Non-TLRs	NOD2	George Eleftheriadis
	NOD2:RIPK2:TRAF6:UBE2N:MAP3K7:CHUK:IKBKB[P]:IKBKG	64127:8767:7189:7334:6885:1147:3551:8517	Complex	NOD2:RIPK2:TRAF6:UBE2N:MAP3K7:CHUK:IKBKB[P]:IKBKG	NFKBIA	4792	Complex	NFKBIA:NFKB1:RELA	Phosphorylation	cytoplasm	7878466		Human T-lymphocytes	Immunoprecipitation NFkB activation/transfection assays phopshopeptide mapping		NFKBIA/IkBα		Non-TLRs	NOD2	George Eleftheriadis
	NOD2:RIPK2:TRAF6:UBE2N:MAP3K7:CHUK:IKBKB[P]:IKBKG	64127:8767:7189:7334:6885:1147:3551:8517	Complex	NOD2:RIPK2:TRAF6:UBE2N:MAP3K7:CHUK:IKBKB[P]:IKBKG	NFKBIA	4792	Complex	NFKBIA:NFKB1:RELA	Phosphorylation	cytoplasm	7862124		Ep.C	Immunoprecipitation NFkB activation/transfection assays phopshopeptide mapping		NFKBIA/IkBα		Non-TLRs	NOD2	George Eleftheriadis
	NOD2:RIPK2:TRAF6:UBE2N:MAP3K7:CHUK:IKBKB[P]:IKBKG	64127:8767:7189:7334:6885:1147:3551:8517	Complex	NOD2:RIPK2:TRAF6:UBE2N:MAP3K7:CHUK:IKBKB[P]:IKBKG	NFKBIA	4792	Complex	NFKBIA:NFKB1:RELA	Phosphorylation	cytoplasm	8657102		Ep.C	Immunoprecipitation NFkB activation/transfection assays phopshopeptide mapping		NFKBIA/IkBα		Non-TLRs	NOD2	George Eleftheriadis
	NOD2:RIPK2:TRAF6:UBE2N:MAP3K7:CHUK:IKBKB[P]:IKBKG	64127:8767:7189:7334:6885:1147:3551:8517	Complex	NOD2:RIPK2:TRAF6:UBE2N:MAP3K7:CHUK:IKBKB[P]:IKBKG	NFKBIA	4792	Complex	NFKBIA:NFKB1:RELA	Phosphorylation	cytoplasm	7796813		Ep.C	Luciferase assays western blotting		NFKBIA/IkBα		Non-TLRs	NOD2	George Eleftheriadis
480	NOD2:RIPK2:TRAF6:UBE2N:MAP3K7:CHUK:IKBKB:IKBKG[Ub]	64127:8767:7189:7334:6885:1147:3551:8517	Complex	NOD2:RIPK2:TRAF6:UBE2N:MAP3K7:CHUK:IKBKB:IKBKG[Ub]	IKBKB	3551	Complex	NOD2:RIPK2:TRAF6:UBE2N:MAP3K7:CHUK:IKBKB:IKBKG	autoPhosphorylation	cytoplasm	10837071		N/A	Review		IKBKB/IKKβ		Non-TLRs	NOD2	George Eleftheriadis
	NOD2:RIPK2:TRAF6:UBE2N:MAP3K7:CHUK:IKBKB:IKBKG[Ub]	64127:8767:7189:7334:6885:1147:3551:8517	Complex	NOD2:RIPK2:TRAF6:UBE2N:MAP3K7:CHUK:IKBKB:IKBKG[Ub]	IKBKB	3551	Complex	NOD2:RIPK2:TRAF6:UBE2N:MAP3K7:CHUK:IKBKB:IKBKG	autoPhosphorylation	cytoplasm	10195894		Ep.C	Immunoprecipitation immunoblotting phosphoaminoacid analysis		IKBKB/IKKβ		Non-TLRs	NOD2	George Eleftheriadis
	NOD2:RIPK2:TRAF6:UBE2N:MAP3K7:CHUK:IKBKB:IKBKG[Ub]	64127:8767:7189:7334:6885:1147:3551:8517	Complex	NOD2:RIPK2:TRAF6:UBE2N:MAP3K7:CHUK:IKBKB:IKBKG[Ub]	IKBKB	3551	Complex	NOD2:RIPK2:TRAF6:UBE2N:MAP3K7:CHUK:IKBKB:IKBKG	autoPhosphorylation	cytoplasm	15691841		Ep.C	Several		IKBKB/IKKβ		Non-TLRs	NOD2	George Eleftheriadis
	NOD2:RIPK2:TRAF6:UBE2N:MAP3K7:CHUK:IKBKB:IKBKG[Ub]	64127:8767:7189:7334:6885:1147:3551:8517	Complex	NOD2:RIPK2:TRAF6:UBE2N:MAP3K7:CHUK:IKBKB:IKBKG[Ub]	IKBKB	3551	Complex	NOD2:RIPK2:TRAF6:UBE2N:MAP3K7:CHUK:IKBKB:IKBKG	autoPhosphorylation	cytoplasm	17965022		Keratinocytes	TAK1 -/- mice in vitro kinase assay		IKBKB/IKKβ		Non-TLRs	NOD2	George Eleftheriadis
	NOD2:RIPK2:TRAF6:UBE2N:MAP3K7:CHUK:IKBKB:IKBKG[Ub]	64127:8767:7189:7334:6885:1147:3551:8517	Complex	NOD2:RIPK2:TRAF6:UBE2N:MAP3K7:CHUK:IKBKB:IKBKG[Ub]	IKBKB	3551	Complex	NOD2:RIPK2:TRAF6:UBE2N:MAP3K7:CHUK:IKBKB:IKBKG	autoPhosphorylation	cytoplasm	15620648		Ep.C	NFkB activation/transfection assays immunoprecipitation Western blots		IKBKB/IKKβ		Non-TLRs	NOD2	George Eleftheriadis
	NOD2:RIPK2:TRAF6:UBE2N:MAP3K7:CHUK:IKBKB:IKBKG[Ub]	64127:8767:7189:7334:6885:1147:3551:8517	Complex	NOD2:RIPK2:TRAF6:UBE2N:MAP3K7:CHUK:IKBKB:IKBKG[Ub]	IKBKB	3551	Complex	NOD2:RIPK2:TRAF6:UBE2N:MAP3K7:CHUK:IKBKB:IKBKG	autoPhosphorylation	cytoplasm	15327770		Ep.C	Immunoprecipitation cloning mutagenesis in vitro kinase assays		IKBKB/IKKβ		Non-TLRs	NOD2	George Eleftheriadis
	NOD2:RIPK2:TRAF6:UBE2N:MAP3K7:CHUK:IKBKB:IKBKG[Ub]	64127:8767:7189:7334:6885:1147:3551:8517	Complex	NOD2:RIPK2:TRAF6:UBE2N:MAP3K7:CHUK:IKBKB:IKBKG[Ub]	IKBKB	3551	Complex	NOD2:RIPK2:TRAF6:UBE2N:MAP3K7:CHUK:IKBKB[P]:IKBKG[Ub]	autoPhosphorylation	cytoplasm	10094049		Ep.C	Several		IKBKB/IKKβ		Non-TLRs	NOD2	George Eleftheriadis
	NOD2:RIPK2:TRAF6:UBE2N:MAP3K7:CHUK:IKBKB:IKBKG[Ub]	64127:8767:7189:7334:6885:1147:3551:8517	Complex	NOD2:RIPK2:TRAF6:UBE2N:MAP3K7:CHUK:IKBKB:IKBKG[Ub]	IKBKB	3551	Complex	NOD2:RIPK2:TRAF6:UBE2N:MAP3K7:CHUK:IKBKB[P]:IKBKG[Ub]	autoPhosphorylation	cytoplasm	16186825		B-cells	Several		IKBKB/IKKβ		Non-TLRs	NOD2	George Eleftheriadis
	NOD2:RIPK2:TRAF6:UBE2N:MAP3K7:CHUK:IKBKB:IKBKG[Ub]	64127:8767:7189:7334:6885:1147:3551:8517	Complex	NOD2:RIPK2:TRAF6:UBE2N:MAP3K7:CHUK:IKBKB:IKBKG[Ub]	IKBKB	3551	Complex	NOD2:RIPK2:TRAF6:UBE2N:MAP3K7:CHUK:IKBKB[P]:IKBKG[Ub]	autoPhosphorylation	cytoplasm	16260493		Ep.C	Several		IKBKB/IKKβ		Non-TLRs	NOD2	George Eleftheriadis
481	PGN:LPS	N/A	Molecular Species	PGN:LPS	NLRC4	58484	Protein	NLRC4[I]	Activation	cytoplasm	15528373		Macrophages	Cytokine secretion assays		NLRC4/IPAF/CARD12		Non-TLRs	NOD - NFKB Common	George Eleftheriadis
482	poly	N/A	Molecular Species	dsRNA:ssRNA	DDX58	23586	Protein	DDX58[I]	Activation	cytoplasm	15208624		Mouse Embryonic Fibroblasts Ep.C	EMSA ELISA immunoprecipitation/staining siRNA poly 'pulldown' assay		DDX58/RIG-I		Non-TLRs	RIG	George Eleftheriadis
483	proCASP1	834	Complex	NLRP1:PYCARD:proCASP1:proCASP5	CASP1	834	Complex	NLRP1:PYCARD:CASP1:CASP5	autoCleavage	cytoplasm	12191486				Pycard and NALP1 bind and activate Caspase-1 and Caspase-5.			Non-TLRs	NALP	Maire O'Sullivan
	proCASP1	834	Complex	NLRP1:PYCARD:proCASP1:proCASP5	CASP1	834	Complex	NLRP1:PYCARD:CASP1:CASP5	autoCleavage	cytoplasm	7876192				Pycard and NALP1 bind and activate Caspase-1 and Caspase-5.			Non-TLRs	NALP	Maire O'Sullivan
484	proCASP1	834	Complex	NLRP2:3:PYCARD:CARD8:proCASP1	CASP1	834	Complex	NLRP2:3:PYCARD:CARD8:CASP1	autoCleavage	cytoplasm	15030775				Homophilic CARD:CARD interactions between adapters and caspases are thought to induce conformational changes that yield active caspase-1 which can process pro-IL-1b and pro-IL-18 to their bioactive forms [11].			Non-TLRs	NALP	Maire O'Sullivan
	proCASP1	834	Complex	NLRP2:3:PYCARD:CARD8:proCASP1	CASP1	834	Complex	NLRP2:3:PYCARD:CARD8:CASP1	autoCleavage	cytoplasm	7876192				Homophilic CARD:CARD interactions between adapters and caspases are thought to induce conformational changes that yield active caspase-1 which can process pro-IL-1b and pro-IL-18 to their bioactive forms [11].			Non-TLRs	NALP	Maire O'Sullivan
	proCASP1	834	Complex	NLRP2:3:PYCARD:CARD8:proCASP1	CASP1	834	Complex	NLRP2:3:PYCARD:CARD8:CASP1	autoCleavage	cytoplasm	17382568				Homophilic CARD:CARD interactions between adapters and caspases are thought to induce conformational changes that yield active caspase-1 which can process pro-IL-1b and pro-IL-18 to their bioactive forms [11].			Non-TLRs	NALP	Maire O'Sullivan
	proCASP1	834	Complex	NLRP2:3:PYCARD:CARD8:proCASP1	CASP1	834	Complex	NLRP2:3:PYCARD:CARD8:CASP1	autoCleavage	cytoplasm	17470531				Homophilic CARD:CARD interactions between adapters and caspases are thought to induce conformational changes that yield active caspase-1 which can process pro-IL-1b and pro-IL-18 to their bioactive forms [11].			Non-TLRs	NALP	Maire O'Sullivan
485	proCASP1	834	Complex	NLRC4:PYCARD:proCASP1	CASP1	834	Complex	NLRC4:PYCARD:CASP1	autoCleavage	cytoplasm	11390368				autocatalytic cleavage of procaspase-1 into its p20 and p10 subunits.			Non-TLRs	NALP	Maire O'Sullivan
	proCASP1	834	Complex	NLRC4:PYCARD:proCASP1	CASP1	834	Complex	NLRC4:PYCARD:CASP1	autoCleavage	cytoplasm	7876192				autocatalytic cleavage of procaspase-1 into its p20 and p10 subunits.			Non-TLRs	NALP	Maire O'Sullivan
	proCASP1	834	Complex	NLRC4:PYCARD:proCASP1	CASP1	834	Complex	NLRC4:PYCARD:CASP1	autoCleavage	cytoplasm	17470531				autocatalytic cleavage of procaspase-1 into its p20 and p10 subunits.			Non-TLRs	NALP	Maire O'Sullivan
486	proCASP1	834	Complex	NOD1:RIPK2:proCASP1	CASP1	834	Complex	NOD1:RIPK2:CASP1	autoCleavage	cytoplasm	12459189		Ep.C	Immunoprecipitation transfection assays				Non-TLRs	NOD1	George Eleftheriadis
	proCASP1	834	Complex	NOD1:RIPK2:proCASP1	CASP1	834	Complex	NOD1:RIPK2:CASP1	autoCleavage	cytoplasm	15210107		N/A	Review				Non-TLRs	NOD1	George Eleftheriadis
	proCASP1	834	Complex	NOD1:RIPK2:proCASP1	CASP1	834	Complex	NOD1:RIPK2:CASP1	autoCleavage	cytoplasm	17470531		N/A	Review				Non-TLRs	NOD1	George Eleftheriadis
	proCASP1	834	Complex	NOD1:RIPK2:proCASP1	CASP1	834	Complex	NOD1:RIPK2:CASP1	autoCleavage	cytoplasm	15190255		Macrophages	Ripk2 -/- mice cytokine assay				Non-TLRs	NOD1	George Eleftheriadis
487	proCASP1	834	Complex	NLRP1:2:3orNLRC4inflammasomes	CASP1	834	Complex	NLRP1:2:3	autoCleavage	cytoplasm	15210107		N/A	Review				Non-TLRs	NALP	George Eleftheriadis
	proCASP1	834	Complex	NLRP1:2:3orNLRC4inflammasomes	CASP1	834	Complex	NLRP1:2:3	autoCleavage	cytoplasm	17470531		N/A	Review				Non-TLRs	NALP	George Eleftheriadis
	proCASP1	834	Complex	NLRP1:2:3orNLRC4inflammasomes	CASP1	834	Complex	NLRP1:2:3	autoCleavage	cytoplasm	15163405		N/A	Review				Non-TLRs	NALP	George Eleftheriadis
488	proCASP5	838	Complex	NLRP1:PYCARD:proCASP1:proCASP5	CASP5	838	Complex	NLRP1:PYCARD:CASP1:CASP5	autoCleavage	cytoplasm	12191486				Pycard and NALP1 bind and activate Caspase-1 and Caspase-5.			Non-TLRs	NALP	Maire O'Sullivan
	proCASP5	838	Complex	NLRP1:PYCARD:proCASP1:proCASP5	CASP5	838	Complex	NLRP1:PYCARD:CASP1:CASP5	autoCleavage	cytoplasm	7876192				Pycard and NALP1 bind and activate Caspase-1 and Caspase-5.			Non-TLRs	NALP	Maire O'Sullivan
489	proCASP9	842	Complex	APAF1:CYCS:proCASP9	CASP9	842	Complex	APAF1:CYCS:CASP9	autoCleavage	cytoplasm	10329646				The large molecular complex that is formed which is known as the apoptosome facilitates activation of the bound caspase-9 possibly by bringing caspase molecules into juxtaposition.			Non-TLRs	NOD1	Maire O'Sullivan
	proCASP9	842	Complex	APAF1:CYCS:proCASP9	CASP9	842	Complex	APAF1:CYCS:CASP9	autoCleavage	cytoplasm	10364241				The large molecular complex that is formed which is known as the apoptosome facilitates activation of the bound caspase-9 possibly by bringing caspase molecules into juxtaposition.			Non-TLRs	NOD1	Maire O'Sullivan
	proCASP9	842	Complex	APAF1:CYCS:proCASP9	CASP9	842	Complex	APAF1:CYCS:CASP9	autoCleavage	cytoplasm	10722681				The large molecular complex that is formed which is known as the apoptosome facilitates activation of the bound caspase-9 possibly by bringing caspase molecules into juxtaposition.			Non-TLRs	NOD1	Maire O'Sullivan
490	proCASP9	842	Complex	NOD1:proCASP9	CASP9	842	Complex	NOD1:CASP9	autoCleavage	cytoplasm	10329646				Nod1 binds caspase-9 and promotes apoptosis induced by caspase-9	CASP9		Non-TLRs	NOD1	Maire O'Sullivan
491	proCASP9	842	Complex	APAF1:CYCS:proCASP9	CASP9	842	Complex	APAF1:CYCS:CASP9	autoCleavage	cytoplasm	10500109		N/A	Review				Non-TLRs	NOD1	George Eleftheriadis
	proCASP9	842	Complex	APAF1:CYCS:proCASP9	CASP9	842	Complex	APAF1:CYCS:CASP9	autoCleavage	cytoplasm	15163405		N/A	Review				Non-TLRs	NOD1	George Eleftheriadis
	proCASP9	842	Complex	APAF1:CYCS:proCASP9	CASP9	842	Complex	APAF1:CYCS:CASP9	autoCleavage	cytoplasm	11242052		N/A	Several				Non-TLRs	NOD1	George Eleftheriadis
	proCASP9	842	Complex	APAF1:CYCS:proCASP9	CASP9	842	Complex	APAF1:CYCS:CASP9	autoCleavage	cytoplasm	10085063		N/A	Several				Non-TLRs	NOD1	George Eleftheriadis
	proCASP9	842	Complex	APAF1:CYCS:proCASP9	CASP9	842	Complex	APAF1:CYCS:CASP9	autoCleavage	cytoplasm	10617566		Ep.C	Caspase activation assays immunoprecipitation				Non-TLRs	NOD1	George Eleftheriadis
	proCASP9	842	Complex	APAF1:CYCS:proCASP9	CASP9	842	Complex	APAF1:CYCS:CASP9	autoCleavage	cytoplasm	10940292			Filter binding assay ATP binding assay				Non-TLRs	NOD1	George Eleftheriadis
	proCASP9	842	Complex	APAF1:CYCS:proCASP9	CASP9	842	Complex	APAF1:CYCS:CASP9	autoCleavage	cytoplasm	9651578		E.coli	Immunoprecipitation				Non-TLRs	NOD1	George Eleftheriadis
	proCASP9	842	Complex	APAF1:CYCS:proCASP9	CASP9	842	Complex	APAF1:CYCS:CASP9	autoCleavage	cytoplasm	11734640		E.coli	Caspase activation assays gel filtration crystallization				Non-TLRs	NOD1	George Eleftheriadis
492	proCASP9	842	Complex	NOD1:proCASP9	CASP9	842	Complex	NOD1:CASP9	autoCleavage	cytoplasm	10329646		Ep.C	Immunoprecipitation transfection assays				Non-TLRs	NOD1	George Eleftheriadis
	proCASP9	842	Complex	NOD1:proCASP9	CASP9	842	Complex	NOD1:CASP9	autoCleavage	cytoplasm	11734640		E.coli	Caspase activation assays gel filtration crystallization				Non-TLRs	NOD1	George Eleftheriadis
	proCASP9	842	Complex	NOD1:proCASP9	CASP9	842	Complex	NOD1:CASP9	autoCleavage	cytoplasm	14587296		N/A	Review				Non-TLRs	NOD1	George Eleftheriadis
	proCASP9	842	Complex	NOD1:proCASP9	CASP9	842	Complex	NOD1:CASP9	autoCleavage	cytoplasm	15163405		N/A	Review				Non-TLRs	NOD1	George Eleftheriadis
	proCASP9	842	Complex	NOD1:proCASP9	CASP9	842	Complex	NOD1:CASP9	autoCleavage	cytoplasm	15210107		N/A	Review				Non-TLRs	NOD1	George Eleftheriadis
493	proIL-18	3606	Protein	proIL-18	IL18	3606	Protein	IL18	Cleavage	cytoplasm	9917859				Biologically active IL-1β and IL-18 are generated by cleavage of proforms of these cytokines by caspase-1	.		Non-TLRs	NALP	Maire O'Sullivan
	proIL-18	3606	Protein	proIL-18	IL18	3606	Protein	IL18	Cleavage	cytoplasm	15030775				Biologically active IL-1β and IL-18 are generated by cleavage of proforms of these cytokines by caspase-1	.		Non-TLRs	NALP	Maire O'Sullivan
	proIL-18	3606	Protein	proIL-18	IL18	3606	Protein	IL18	Cleavage	cytoplasm	11390368				Biologically active IL-1β and IL-18 are generated by cleavage of proforms of these cytokines by caspase-1	.		Non-TLRs	NALP	Maire O'Sullivan
	proIL-18	3606	Protein	proIL-18	IL18	3606	Protein	IL18	Cleavage	cytoplasm	12191486				Biologically active IL-1β and IL-18 are generated by cleavage of proforms of these cytokines by caspase-1	.		Non-TLRs	NALP	Maire O'Sullivan
	proIL-18	3606	Protein	proIL-18	IL18	3606	Protein	IL18	Cleavage	cytoplasm	17805543		N/A	Review		Same		Non-TLRs	NALP	George Eleftheriadis
	proIL-1B	3553	Protein	proIL-1B	IL1B	3553	Protein	IL1B	Cleavage	cytoplasm	9917859				Biologically active IL-1β and IL-18 are generated by cleavage of proforms of these cytokines by caspase-1			Non-TLRs	NALP	Maire O'Sullivan
	proIL-1B	3553	Protein	proIL-1B	IL1B	3553	Protein	IL1B	Cleavage	cytoplasm	15030775				Biologically active IL-1β and IL-18 are generated by cleavage of proforms of these cytokines by caspase-1			Non-TLRs	NALP	Maire O'Sullivan
	proIL-1B	3553	Protein	proIL-1B	IL1B	3553	Protein	IL1B	Cleavage	cytoplasm	11390368				Biologically active IL-1β and IL-18 are generated by cleavage of proforms of these cytokines by caspase-1			Non-TLRs	NALP	Maire O'Sullivan
	proIL-1B	3553	Protein	proIL-1B	IL1B	3553	Protein	IL1B	Cleavage	cytoplasm	12191486				Biologically active IL-1β and IL-18 are generated by cleavage of proforms of these cytokines by caspase-1			Non-TLRs	NALP	Maire O'Sullivan
	proIL-1B	3553	Protein	proIL-1B	IL1B	3553	Protein	IL1B	Cleavage	cytoplasm	17805543		Monocytes	Casp1 -/- mice				Non-TLRs	NALP	George Eleftheriadis
	proIL-1B	3553	Protein	proIL-1B	IL1B	3553	Protein	IL1B	Cleavage	cytoplasm	7859282		Thymocytes/Macrophages	Casp1 -/- mice				Non-TLRs	NALP	George Eleftheriadis
494	proIL-33	90865	Protein	proIL-18	IL33	90865	Protein	IL18	Cleavage	cytoplasm	16286016		Monocytes	Caspase treatment assay				Non-TLRs	NALP	George Eleftheriadis
495	PYDC1	260434	Protein	PYDC1	proCASP1	834	Protein	proCASP1	Inhibition	cytoplasm	12656673		Ep.C	RT-PCR immunoprecipitation IL1b secretion assays immunohistochemistry		PYDC1/DASC/POP1/ASC2		Non-TLRs	NALP	George Eleftheriadis
496	RIPK2	8767	Protein	NOD1:RIPK2	CHUK	1147	Complex	CHUK:IKBKB:IKBKG	Binding	cytoplasm	11463746		Ep.C	Immunoprecipitation		CHUK/IKKα		Non-TLRs	NOD1	George Eleftheriadis
497	RIPK2	8767	Protein	NOD1:RIPK2	CHUK:IKBKB:IKBKG	1147:3551:8517	Complex	CHUK:IKBKB:IKBKG	Binding	cytoplasm	10880512				RIPK2 interacts with IKKγ	CHUK/IKKα IKBKB/IKKβ IKBKG/IKKγ/NEMO	.	Non-TLRs	NOD1	Maire O'Sullivan
	RIPK2	8767	Protein	NOD1:RIPK2	CHUK:IKBKB:IKBKG	1147:3551:8517	Complex	CHUK:IKBKB:IKBKG	Binding	cytoplasm	11463746				RIPK2 interacts with IKKγ	CHUK/IKKα IKBKB/IKKβ IKBKG/IKKγ/NEMO	.	Non-TLRs	NOD1	Maire O'Sullivan
498	RIPK2	8767	Complex	NOD2:RIPK2[Ub]:TRAF6:UBE2N:MAP3K7[P]	CHUK:IKBKB:IKBKG	1147:3551:8517	Complex	CHUK:IKBKB:IKBKG	Binding	cytoplasm	11087742				RIPK2 is able to bind to the IKK complex as shown for the Nod1 signalling pathway. Although such binding has not been illustarted upon MDP treatment NF-kappa B activation induced by Nod2 requires IKKγ and is inhibited by dominant negative forms of IKKγ IKKα and IKKβ	CHUK/IKKα IKBKB/IKKβ IKBKG/IKKγ/NEMO	.	Non-TLRs	NOD2	Maire O'Sullivan
	RIPK2	8767	Complex	NOD2:RIPK2[Ub]:TRAF6:UBE2N:MAP3K7[P]	CHUK:IKBKB:IKBKG	1147:3551:8517	Complex	CHUK:IKBKB:IKBKG	Binding	cytoplasm	15620648				RIPK2 is able to bind to the IKK complex as shown for the Nod1 signalling pathway. Although such binding has not been illustarted upon MDP treatment NF-kappa B activation induced by Nod2 requires IKKγ and is inhibited by dominant negative forms of IKKγ IKKα and IKKβ	CHUK/IKKα IKBKB/IKKβ IKBKG/IKKγ/NEMO	.	Non-TLRs	NOD2	Maire O'Sullivan
	RIPK2	8767	Complex	NOD2:RIPK2[Ub]:TRAF6:UBE2N:MAP3K7[P]	CHUK:IKBKB:IKBKG	1147:3551:8517	Complex	CHUK:IKBKB:IKBKG	Binding	cytoplasm	17947236				RIPK2 is able to bind to the IKK complex as shown for the Nod1 signalling pathway. Although such binding has not been illustarted upon MDP treatment NF-kappa B activation induced by Nod2 requires IKKγ and is inhibited by dominant negative forms of IKKγ IKKα and IKKβ	CHUK/IKKα IKBKB/IKKβ IKBKG/IKKγ/NEMO	.	Non-TLRs	NOD2	Maire O'Sullivan
	RIPK2	8767	Complex	NOD2:RIPK2[Ub]:TRAF6:UBE2N:MAP3K7[P]	CHUK:IKBKB:IKBKG	1147:3551:8517	Complex	CHUK:IKBKB:IKBKG	Binding	cytoplasm	17965022				RIPK2 is able to bind to the IKK complex as shown for the Nod1 signalling pathway. Although such binding has not been illustarted upon MDP treatment NF-kappa B activation induced by Nod2 requires IKKγ and is inhibited by dominant negative forms of IKKγ IKKα and IKKβ	CHUK/IKKα IKBKB/IKKβ IKBKG/IKKγ/NEMO	.	Non-TLRs	NOD2	Maire O'Sullivan
499	RIPK2	8767	Protein	NOD1:RIPK2	CHUK:IKBKB:IKBKG	1147:3551:8517	Complex	CHUK:IKBKB:IKBKG	Binding	cytoplasm	10329646		Ep.C	NFkB activation/transfection assays		CHUK/IKKα IKBKB/IKKβ IKBKG/IKKγ/NEMO		Non-TLRs	NOD2	George Eleftheriadis
500	RIPK2	8767	Complex	NOD2:RIPK2:TRAF6:UBE2N:MAP3K7[P]	CHUK:IKBKB:IKBKG	1147:3551:8517	Complex	CHUK:IKBKB:IKBKG	Binding	cytoplasm	10880512		Ep.C MEF	Immunoprecipitation NFkB activation/transfection assays		CHUK/IKKα IKBKB/IKKβ IKBKG/IKKγ/NEMO		Non-TLRs	NOD2	George Eleftheriadis
	RIPK2	8767	Complex	NOD2:RIPK2:TRAF6:UBE2N:MAP3K7[P]	CHUK:IKBKB:IKBKG	1147:3551:8517	Complex	CHUK:IKBKB:IKBKG	Binding	cytoplasm	11463746		Ep.C	Immunoprecipitation		CHUK/IKKα IKBKB/IKKβ IKBKG/IKKγ/NEMO		Non-TLRs	NOD2	George Eleftheriadis
	RIPK2	8767	Complex	NOD2:RIPK2:TRAF6:UBE2N:MAP3K7[P]	CHUK:IKBKB:IKBKG	1147:3551:8517	Complex	CHUK:IKBKB:IKBKG	Binding	cytoplasm	11087742		Ep.C	NfkB activation/transfection assays		CHUK/IKKα IKBKB/IKKβ IKBKG/IKKγ/NEMO		Non-TLRs	NOD2	George Eleftheriadis
501	RIPK2	8767	Protein	NOD1:RIPK2	IKBKG	8517	Complex	CHUK:IKBKB:IKBKG	Binding	cytoplasm	10880512		Ep.C MEF	Immunoprecipitation NFkB activation/transfection assays		IKBKG/IKKγ/NEMO		Non-TLRs		George Eleftheriadis
502	RIPK2	8767	Complex	NOD2:RIPK2[Ub]:TRAF6:UBE2N	MAP3K7	6885	Protein	MAP3K7	Binding	cytoplasm	17965022		Ep.C	Immunoprecipitation		MAP3K7/TAK1		Non-TLRs	NOD2	George Eleftheriadis
	RIPK2	8767	Complex	NOD2:RIPK2[Ub]:TRAF6:UBE2N	MAP3K7	6885	Protein	MAP3K7	Binding	cytoplasm	15075345		Ep.C	Immunoprecipitation		MAP3K7/TAK1		Non-TLRs	NOD2	George Eleftheriadis
	RIPK2	8767	Complex	NOD2:RIPK2[Ub]:TRAF6:UBE2N	MAP3K7	6885	Protein	MAP3K7	Binding	cytoplasm	17947236		Ep.C	Immunoprecipitation		MAP3K7/TAK1		Non-TLRs	NOD2	George Eleftheriadis
503	RIPK2	8767	Protein	RIPK2	MAPK8	5599	Protein	MAPK8	Activation	cytoplasm	17186025				Nod1-dependent JNK activation required activation of TAK1 as well as RIP2.	RIPK2/RICK MAPK8/JNK		Non-TLRs	NOD1	Maire O'Sullivan
504	RIPK2	8767	Complex	NOD2:RIPK2	TRAF6	7189	Protein	TRAF6	Binding	cytoplasm	17947236				MDP treatment stimulates interaction between endogenous Rip2 and Traf6. these data suggest that MDP stimulation or NOD2 pathway activation stimulates the formation of a Rip2/Ubc13/Traf6/Tak1 complex	TRAF6	requirement for the E2 conjugating enzyme Ubc13 the E3 ubiquitin ligase Traf6	Non-TLRs	NOD2	Maire O'Sullivan
	RIPK2	8767	Complex	NOD2:RIPK2	TRAF6	7189	Protein	TRAF6	Binding	cytoplasm	17947236		Ep.C	Immunoprecipitation		TRAF6/RNF85		Non-TLRs	NOD2	George Eleftheriadis
	RIPK2	8767	Complex	NOD2:RIPK2	TRAF6	7189	Protein	TRAF6	Binding	cytoplasm	9642260		Ep.C	Immunoprecipitation		TRAF6/RNF85		Non-TLRs	NOD2	George Eleftheriadis
505	RIPK2	8767	Complex	NOD2:RIPK2:TRAF6:UBE2N	TRAF6:UBE2N	7189:7334	Complex	NOD2:RIPK2[Ub]:TRAF6:UBE2N	Ubiquitination	cytoplasm	17947236				Rip2 polyubiquitinylation appears to precede the ubiquitin modification of NEMO/IKK-γ.	.	ubiquitinylation is essential for RIP2’s activation of the NF-kB signaling pathway.	Non-TLRs	NOD2	Maire O'Sullivan
	RIPK2	8767	Complex	NOD2:RIPK2:TRAF6:UBE2N	TRAF6:UBE2N	7189:7334	Complex	NOD2:RIPK2[Ub]:TRAF6:UBE2N	Ubiquitination	cytoplasm	8837778				Rip2 polyubiquitinylation appears to precede the ubiquitin modification of NEMO/IKK-γ.	.	ubiquitinylation is essential for RIP2’s activation of the NF-kB signaling pathway.	Non-TLRs	NOD2	Maire O'Sullivan
506	RIPK2	8767	Protein	RIPK2	TRIP6	7205	Protein	TRIP6	Binding	cytoplasm	15657077				TRIP-6 a LIM-domain containing protein can potentiate Nod1 activation most likely through its interaction with RIP2 [38].	TRIP6		Non-TLRs	NOD1	Maire O'Sullivan
507	RIPK2	8767	Protein	NOD1[A]	TRIP6	84674	Protein	CARD6	Binding	cytoplasm	15657077		Ep.C	Immunoprecipitation yeast-two hybrid		TRIP6/OIP1		Non-TLRs	NOD1	George Eleftheriadis
508	RIPK2	8767	Complex	NOD2:RIPK2	UBE2N	7334	Protein	UBE2N	Binding	cytoplasm	17947236				The NOD2 pathway is ubiquitin regulated; IKK-γ and Rip2 polyubiquitination is mediated by an Ubc13/Traf6/Tak1 complex.	UBE2N/Ubc13	Polyubiquitinated Rip2 then signals the recruitment and activation of the Tak1 kinase.	Non-TLRs	NOD2	Maire O'Sullivan
509	RIPK2:TRIP6	8767:7205	Complex	RIPK2:TRIP6	NFkB	N/A	N/A	NFkB	Enhancement	cytoplasm:nucleus	15657077				TRIP-6 a LIM-domain containing protein can potentiate Nod1 activation most likely through its interaction with RIP2 [38] and inhibition of TRIP6 expression downregulates NFkB activation by NOD1.	.		Non-TLRs	NOD1	Maire O'Sullivan
510	RIPK2:TRIP6:NOD1	8767:7205:10392	Complex	RIPK2:TRIP6	NFkB	N/A	N/A	NFkB	Enhancement	cytoplasm:nucleus	15657077		Ep.C	NFkB activation/transfection assays RNAi		TRIP6/OIP1		Non-TLRs	NOD1	George Eleftheriadis
511	RNF125	54941	Protein	RNF125	DDX58	23586	Protein	DDX58[A]	Binding	cytoplasm	17460044		Ep.C	Immunoprecipiation		RNF125/TRAC1		Non-TLRs	RIG	George Eleftheriadis
512	RNF125	54941	Protein	RNF125	DDX58	23586	Protein	DDX58	Ubiquitination	cytoplasm	17460044		MEFs Ep.C	Transfefction/ubiquitinylation assays ELISA siRNA		RNF125/TRAC1		Non-TLRs	RIG	George Eleftheriadis
513	RNF125	54941	Protein	RNF125	IFIH1	64135	Protein	IFIH1[A]	Binding	cytoplasm	17460044		Ep.C	Immunoprecipiation		RNF125/TRAC1		Non-TLRs	RIG	George Eleftheriadis
514	RNF125	54941	Protein	RNF125	IFIH1	64135	Protein	IFIH1	Ubiquitination	cytoplasm	17460044		MEFs Ep.C	Transfefction/ubiquitinylation assays ELISA siRNA		RNF125/TRAC1		Non-TLRs	RIG	George Eleftheriadis
515	RNF125	54941	Protein	RNF125	VISA	57506	Protein	VISA	Binding	cytoplasm	17460044		Ep.C	Immunoprecipiation		RNF125/TRAC1		Non-TLRs	RIG	George Eleftheriadis
	RNF125	54941	Protein	RNF125	VISA	57506	Protein	VISA	Ubiquitination	cytoplasm	17460044		MEFs Ep.C	Transfefction/ubiquitinylation assays ELISA siRNA		RNF125/TRAC1		Non-TLRs	RIG	George Eleftheriadis
516	ROS	N/A	Molecular Species	ROS	NLRP3	114548	Protein	NLRP3[I]	Activation	cytoplasm	17599094		Macrophages	Several		NLRP3/NALP3/Cryopyrin		Non-TLRs	NALP	George Eleftheriadis
517	SERPINB9	5272	Protein	SERPINB9	proCASP1	834	Protein	proCASP1	Inhibition	cytoplasm	10477277		Cell free system	Immunoprecipitation gel-filtration assay		SERPINB9/PI9		Non-TLRs	NALP	George Eleftheriadis
518	ssRNA	N/A	Molecular Species	ssRNA	DDX58	23586	Protein	DDX58[I]	Activation	cytoplasm	17038589		Monocytes/Ep.C	ELISA confocal microscopy immunoprecipitation RNA "pulldown" EMSA		DDX58/RIG-I		Non-TLRs	RIG	George Eleftheriadis
	ssRNA	N/A	Molecular Species	ssRNA	DDX58	23586	Protein	DDX58[I]	Activation	cytoplasm	17038590		MEFs Ep.C Monocytes	RIG-1 -/-mice transfection assays ELISA		DDX58/RIG-I		Non-TLRs	RIG	George Eleftheriadis
519	TBK1	29110	Complex	DNA:ZBP1:TBK1:IRF3	IRF3	3661	Complex	DNA:ZBP1:TBK1:IRF3[P]	autoPhosphorylation	cytoplasm	17618271				postulate that when TBK1 and IRF3 are recruited to the DNA–DAI complex IRF3 is activated and undergoes nuclear translocation and in the absence of IRF3 TBK1 dissociates from the complex.	.		Non-TLRs	TBK1	Maire O'Sullivan
	TBK1	29110	Complex	DNA:ZBP1:TBK1:IRF3	IRF3	3661	Complex	DNA:ZBP1:TBK1:IRF3[P]	autoPhosphorylation	cytoplasm	17618271		MEFs	Irf3-/- Irf5-/- and Irf7-/- mice transfection assays EMSA immunoprecipitation fluorescence microscopy		Same		Non-TLRs	TBK1	George Eleftheriadis
520	TBK1:IKBKE	29110:9641	Complex	IFIH1:VISA:TRAF3:TANK:TBK1[A]:IKBKE[A]	IRF3	3661	Protein	IRF3	Phosphorylation	cytoplasm	15210742				IPS-1 relays the signal to the kinases TBK1 and IKK-i which phosphorylate interferon regulatory factor-3 and IRF-7 transcription factors essential for the expression of type-I interferons		Both TBK-1 and IKKe directly phosphorylate IRF-3 and IRF-7 at key resides within their C-terminal signal-responsive domain in vitro [2558] and both kinases target identical serine residues [2559]. serines 385 and 386 as well as the serine/threonine cluster between aa396 and 405 [10–13]	Non-TLRs	RIG	Maire O'Sullivan
	TBK1:IKBKE	29110:9641	Complex	IFIH1:VISA:TRAF3:TANK:TBK1[A]:IKBKE[A]	IRF3	3661	Protein	IRF3	Phosphorylation	cytoplasm	16625202				IPS-1 relays the signal to the kinases TBK1 and IKK-i which phosphorylate interferon regulatory factor-3 and IRF-7 transcription factors essential for the expression of type-I interferons		Both TBK-1 and IKKe directly phosphorylate IRF-3 and IRF-7 at key resides within their C-terminal signal-responsive domain in vitro [2558] and both kinases target identical serine residues [2559]. serines 385 and 386 as well as the serine/threonine cluster between aa396 and 405 [10–13]	Non-TLRs	RIG	Maire O'Sullivan
	TBK1:IKBKE	29110:9641	Complex	IFIH1:VISA:TRAF3:TANK:TBK1[A]:IKBKE[A]	IRF3	3661	Protein	IRF3	Phosphorylation	cytoplasm	16127453				IPS-1 relays the signal to the kinases TBK1 and IKK-i which phosphorylate interferon regulatory factor-3 and IRF-7 transcription factors essential for the expression of type-I interferons		Both TBK-1 and IKKe directly phosphorylate IRF-3 and IRF-7 at key resides within their C-terminal signal-responsive domain in vitro [2558] and both kinases target identical serine residues [2559]. serines 385 and 386 as well as the serine/threonine cluster between aa396 and 405 [10–13]	Non-TLRs	RIG	Maire O'Sullivan
	TBK1:IKBKE	29110:9641	Complex	IFIH1:VISA:TRAF3:TANK:TBK1[A]:IKBKE[A]	IRF3	3661	Protein	IRF3	Phosphorylation	cytoplasm	9566918				IPS-1 relays the signal to the kinases TBK1 and IKK-i which phosphorylate interferon regulatory factor-3 and IRF-7 transcription factors essential for the expression of type-I interferons		Both TBK-1 and IKKe directly phosphorylate IRF-3 and IRF-7 at key resides within their C-terminal signal-responsive domain in vitro [2558] and both kinases target identical serine residues [2559]. serines 385 and 386 as well as the serine/threonine cluster between aa396 and 405 [10–13]	Non-TLRs	RIG	Maire O'Sullivan
	TBK1:IKBKE	29110:9641	Complex	IFIH1:VISA:TRAF3:TANK:TBK1[A]:IKBKE[A]	IRF3	3661	Protein	IRF3	Phosphorylation	cytoplasm	17706453				IPS-1 relays the signal to the kinases TBK1 and IKK-i which phosphorylate interferon regulatory factor-3 and IRF-7 transcription factors essential for the expression of type-I interferons		Both TBK-1 and IKKe directly phosphorylate IRF-3 and IRF-7 at key resides within their C-terminal signal-responsive domain in vitro [2558] and both kinases target identical serine residues [2559]. serines 385 and 386 as well as the serine/threonine cluster between aa396 and 405 [10–13]	Non-TLRs	RIG	Maire O'Sullivan
	TBK1:IKBKE	29110:9641	Complex	DDX58:VISA:TRAF3:TANK:TBK1[A]:IKBKE[A]	IRF3	3661	Protein	IRF3	Phosphorylation	cytoplasm	15210742				IPS-1 relays the signal to the kinases TBK1 and IKK-i which phosphorylate interferon regulatory factor-3 and IRF-7 transcription factors essential for the expression of type-I interferons	.		Non-TLRs	RIG	Maire O'Sullivan
	TBK1:IKBKE	29110:9641	Complex	DDX58:VISA:TRAF3:TANK:TBK1[A]:IKBKE[A]	IRF3	3661	Protein	IRF3	Phosphorylation	cytoplasm	16625202				IPS-1 relays the signal to the kinases TBK1 and IKK-i which phosphorylate interferon regulatory factor-3 and IRF-7 transcription factors essential for the expression of type-I interferons	.		Non-TLRs	RIG	Maire O'Sullivan
	TBK1:IKBKE	29110:9641	Complex	DDX58:VISA:TRAF3:TANK:TBK1[A]:IKBKE[A]	IRF3	3661	Protein	IRF3	Phosphorylation	cytoplasm	16914100				IPS-1 relays the signal to the kinases TBK1 and IKK-i which phosphorylate interferon regulatory factor-3 and IRF-7 transcription factors essential for the expression of type-I interferons	.		Non-TLRs	RIG	Maire O'Sullivan
	TBK1:IKBKE	29110:9641	Complex	DDX58:VISA:TRAF3:TANK:TBK1[A]:IKBKE[A]	IRF3	3661	Protein	IRF3	Phosphorylation	cytoplasm	16127453				IPS-1 relays the signal to the kinases TBK1 and IKK-i which phosphorylate interferon regulatory factor-3 and IRF-7 transcription factors essential for the expression of type-I interferons	.		Non-TLRs	RIG	Maire O'Sullivan
	TBK1:IKBKE	29110:9641	Complex	DDX58:VISA:TRAF3:TANK:TBK1[A]:IKBKE[A]	IRF3	3661	Protein	IRF3	Phosphorylation	cytoplasm	9566918				IPS-1 relays the signal to the kinases TBK1 and IKK-i which phosphorylate interferon regulatory factor-3 and IRF-7 transcription factors essential for the expression of type-I interferons	.		Non-TLRs	RIG	Maire O'Sullivan
521	TBK1:IKBKE	29110:9641	Complex	DDX58:VISA:TRAF3:TBK1[A]:IKBKE[A]	IRF3:IRF7	3661:3665	Protein	IRF3	Phosphorylation	cytoplasm	16914100		Ep.C	TAP-tag purification of TBK-1 and IKKepsilon proteins.		Same		Non-TLRs	RIG	George Eleftheriadis
	TBK1:IKBKE	29110:9641	Complex	DDX58:VISA:TRAF3:TBK1[A]:IKBKE[A]	IRF3:IRF7	3661:3665	Protein	IRF3	Phosphorylation	cytoplasm	15210742		MEFs	IKK-I -/- TBK1 -/- mice		Same		Non-TLRs	RIG	George Eleftheriadis
	TBK1:IKBKE	29110:9641	Complex	DDX58:VISA:TRAF3:TBK1[A]:IKBKE[A]	IRF3:IRF7	3661:3665	Protein	IRF3	Phosphorylation	cytoplasm	12702806		Ep.C	In vitro kinase assay immunofluorescence RNAi		Same		Non-TLRs	RIG	George Eleftheriadis
	TBK1:IKBKE	29110:9641	Complex	DDX58:VISA:TRAF3:TBK1[A]:IKBKE[A]	IRF3:IRF7	3661:3665	Protein	IRF3	Phosphorylation	cytoplasm	12692549		Ep.C	Transfection assays RNAi		Same		Non-TLRs	RIG	George Eleftheriadis
	TBK1:IKBKE	29110:9641	Complex	DDX58:VISA:TRAF3:TBK1[A]:IKBKE[A]	IRF3:IRF7	3661:3665	Protein	IRF3	Phosphorylation	cytoplasm	16199137		MEFs Ep.C	Transfection assays in vitro kinase assay ELISA		Same		Non-TLRs	RIG	George Eleftheriadis
522	TBK1:IKBKE	29110:9641	Complex	IFIH1:VISA:TRAF3:TBK1[A]:IKBKE[A]	IRF3:IRF7	3661:3665	Protein	IRF3:IRF7	Phosphorylation	cytoplasm	16914100		Ep.C	TAP-tag purification of TBK-1 and IKKepsilon proteins.		Same		Non-TLRs	RIG	George Eleftheriadis
	TBK1:IKBKE	29110:9641	Complex	IFIH1:VISA:TRAF3:TBK1[A]:IKBKE[A]	IRF3:IRF7	3661:3665	Protein	IRF3:IRF7	Phosphorylation	cytoplasm	15210742		MEFs	IKK-I -/- TBK1 -/- mice		Same		Non-TLRs	RIG	George Eleftheriadis
	TBK1:IKBKE	29110:9641	Complex	IFIH1:VISA:TRAF3:TBK1[A]:IKBKE[A]	IRF3:IRF7	3661:3665	Protein	IRF3:IRF7	Phosphorylation	cytoplasm	12702806		Ep.C	In vitro kinase assay immunofluorescence RNAi		Same		Non-TLRs	RIG	George Eleftheriadis
	TBK1:IKBKE	29110:9641	Complex	IFIH1:VISA:TRAF3:TBK1[A]:IKBKE[A]	IRF3:IRF7	3661:3665	Protein	IRF3:IRF7	Phosphorylation	cytoplasm	12692549		Ep.C	Transfection assays RNAi		Same		Non-TLRs	RIG	George Eleftheriadis
	TBK1:IKBKE	29110:9641	Complex	IFIH1:VISA:TRAF3:TBK1[A]:IKBKE[A]	IRF3:IRF7	3661:3665	Protein	IRF3:IRF7	Phosphorylation	cytoplasm	16199137		MEFs Ep.C	Transfection assays in vitro kinase assay ELISA		Same		Non-TLRs	RIG	George Eleftheriadis
523	TBK1:IKBKE	29110:9641	Complex	IFIH1:VISA:TRAF3:TANK:TBK1[A]:IKBKE[A]	IRF7	3665	Protein	IRF7	Phosphorylation	cytoplasm	15210742				IPS-1 relays the signal to the kinases TBK1 and IKK-i which phosphorylate interferon regulatory factor-3 and IRF-7 transcription factors essential for the expression of type-I interferons	.		Non-TLRs	RIG	Maire O'Sullivan
	TBK1:IKBKE	29110:9641	Complex	IFIH1:VISA:TRAF3:TANK:TBK1[A]:IKBKE[A]	IRF7	3665	Protein	IRF7	Phosphorylation	cytoplasm	16625202				IPS-1 relays the signal to the kinases TBK1 and IKK-i which phosphorylate interferon regulatory factor-3 and IRF-7 transcription factors essential for the expression of type-I interferons	.		Non-TLRs	RIG	Maire O'Sullivan
	TBK1:IKBKE	29110:9641	Complex	IFIH1:VISA:TRAF3:TANK:TBK1[A]:IKBKE[A]	IRF7	3665	Protein	IRF7	Phosphorylation	cytoplasm	16127453				IPS-1 relays the signal to the kinases TBK1 and IKK-i which phosphorylate interferon regulatory factor-3 and IRF-7 transcription factors essential for the expression of type-I interferons	.		Non-TLRs	RIG	Maire O'Sullivan
	TBK1:IKBKE	29110:9641	Complex	IFIH1:VISA:TRAF3:TANK:TBK1[A]:IKBKE[A]	IRF7	3665	Protein	IRF7	Phosphorylation	cytoplasm	9786932				IPS-1 relays the signal to the kinases TBK1 and IKK-i which phosphorylate interferon regulatory factor-3 and IRF-7 transcription factors essential for the expression of type-I interferons	.		Non-TLRs	RIG	Maire O'Sullivan
	TBK1:IKBKE	29110:9641	Complex	IFIH1:VISA:TRAF3:TANK:TBK1[A]:IKBKE[A]	IRF7	3665	Protein	IRF7	Phosphorylation	cytoplasm	17706453				IPS-1 relays the signal to the kinases TBK1 and IKK-i which phosphorylate interferon regulatory factor-3 and IRF-7 transcription factors essential for the expression of type-I interferons	.		Non-TLRs	RIG	Maire O'Sullivan
524	TRAF6	7189	Complex	NOD2:RIPK2:TRAF6	RIPK2	8767	Protein	NOD2:RIPK2:TRAF6	Ubiquitination	cytoplasm	17947236		Ep.C/Macrophages	Transfections shRNA - siRNA treatment immunoprecipitation		RIPK2/RIP2/RICK		Non-TLRs	NOD2	George Eleftheriadis
525	TRAF6	7189	Complex	NOD2:RIPK2:TRAF6	RIPK2	8767	Protein	RIPK2	Ubiquitination	cytoplasm	8837778		Ep.C	Several		RIPK2/RIP2/RICK		Non-TLRs	NOD2	George Eleftheriadis
	TRAF6	7189	Complex	NOD2:RIPK2:TRAF6	RIPK2	8767	Protein	RIPK2	Ubiquitination	cytoplasm	10500182		Ep.C	Several		RIPK2/RIP2/RICK		Non-TLRs	NOD2	George Eleftheriadis
526	TRAF6:UBE2N:UBE2V1	7189:7334:7335	Complex	NOD2:RIPK2:TRAF6:UBE2N:MAP3K7:CHUK:IKBKB:IKBKG	IKBKG	8517	Complex	NOD2:RIPK2:TRAF6:UBE2N:MAP3K7:CHUK:IKBKB:IKBKG	Ubiquitination	cytoplasm	15620648		Ep.C	NFkB activation/trnasfection assays immunoprecipitation siRNA		IKBKG/IKKγ/NEMO		Non-TLRs	NOD2	George Eleftheriadis
	TRAF6:UBE2N:UBE2V1	7189:7334:7335	Complex	NOD2:RIPK2:TRAF6:UBE2N:MAP3K7:CHUK:IKBKB:IKBKG	IKBKG	8517	Complex	NOD2:RIPK2:TRAF6:UBE2N:MAP3K7:CHUK:IKBKB:IKBKG	Ubiquitination	cytoplasm	17947236		Ep.C	Immunoprecipitation		IKBKG/IKKγ/NEMO		Non-TLRs	NOD2	George Eleftheriadis
	TRAF6:UBE2N:UBE2V1	7189:7334:7335	Complex	NOD2:RIPK2:TRAF6:UBE2N:MAP3K7:CHUK:IKBKB:IKBKG	IKBKG	8517	Complex	NOD2:RIPK2:TRAF6:UBE2N:MAP3K7:CHUK:IKBKB:IKBKG	Ubiquitination	cytoplasm	17728323		Ep.C	Transfections immunoprecipitations Western blot		IKBKG/IKKγ/NEMO		Non-TLRs	NOD2	George Eleftheriadis
	TRAF6:UBE2N:UBE2V1	7189:7334:7335	Complex	NOD2:RIPK2:TRAF6:UBE2N:MAP3K7:CHUK:IKBKB:IKBKG	IKBKG	8517	Complex	NOD2:RIPK2:TRAF6:UBE2N:MAP3K7:CHUK:IKBKB:IKBKG	Ubiquitination	cytoplasm	11057907		Ep.C	Ubiquitination assay immunoblotting		IKBKG/IKKγ/NEMO		Non-TLRs	NOD2	George Eleftheriadis
	TRAF6:UBE2N:UBE2V1	7189:7334:7335	Complex	NOD2:RIPK2:TRAF6:UBE2N:MAP3K7:CHUK:IKBKB:IKBKG	IKBKG	8517	Complex	NOD2:RIPK2:TRAF6:UBE2N:MAP3K7:CHUK:IKBKB:IKBKG	Ubiquitination	cytoplasm	14695475		T & B lumphocytes	Several		IKBKG/IKKγ/NEMO		Non-TLRs	NOD2	George Eleftheriadis
	TRAF6:UBE2N:UBE2V1	7189:7334:7335	Complex	NOD2:RIPK2:TRAF6:UBE2N:MAP3K7:CHUK:IKBKB:IKBKG	IKBKG	8517	Complex	NOD2:RIPK2:TRAF6:UBE2N:MAP3K7:CHUK:IKBKB:IKBKG	Ubiquitination	cytoplasm	15125833		T lymphocytes	Several		IKBKG/IKKγ/NEMO		Non-TLRs	NOD2	George Eleftheriadis
	TRAF6:UBE2N:UBE2V1	7189:7334:7335	Complex	NOD2:RIPK2:TRAF6:UBE2N:MAP3K7:CHUK:IKBKB:IKBKG	IKBKG	8517	Complex	NOD2:RIPK2:TRAF6:UBE2N:MAP3K7:CHUK:IKBKB:IKBKG	Ubiquitination	cytoplasm	12867425		Ep.C	Several		IKBKG/IKKγ/NEMO		Non-TLRs	NOD2	George Eleftheriadis
527	TRAF6:UBE2N	7189:7334	Complex	NOD2:RIPK2[Ub]:TRAF6:UBE2N:MAP3K7[P]:CHUK:IKBKB:IKBKG	IKBKG	8517	Complex	NOD2:RIPK2[Ub]:TRAF6:UBE2N:MAP3K7[P]:CHUK:IKBKB:IKBKG[Ub]	Ubiquitination	cytoplasm	15620648				TRAF6 is the specific E3 used by RICK to ubiquitinate NEMO	IKBKG/IKKγ/NEMO		Non-TLRs	NOD2	Maire O'Sullivan
	TRAF6:UBE2N	7189:7334	Complex	NOD2:RIPK2[Ub]:TRAF6:UBE2N:MAP3K7[P]:CHUK:IKBKB:IKBKG	IKBKG	8517	Complex	NOD2:RIPK2[Ub]:TRAF6:UBE2N:MAP3K7[P]:CHUK:IKBKB:IKBKG[Ub]	Ubiquitination	cytoplasm	17947236				TRAF6 is the specific E3 used by RICK to ubiquitinate NEMO	IKBKG/IKKγ/NEMO		Non-TLRs	NOD2	Maire O'Sullivan
	TRAF6:UBE2N	7189:7334	Complex	NOD2:RIPK2[Ub]:TRAF6:UBE2N:MAP3K7[P]:CHUK:IKBKB:IKBKG	IKBKG	8517	Complex	NOD2:RIPK2[Ub]:TRAF6:UBE2N:MAP3K7[P]:CHUK:IKBKB:IKBKG[Ub]	Ubiquitination	cytoplasm	17562858				TRAF6 is the specific E3 used by RICK to ubiquitinate NEMO	IKBKG/IKKγ/NEMO		Non-TLRs	NOD2	Maire O'Sullivan
	TRAF6:UBE2N	7189:7334	Complex	NOD2:RIPK2[Ub]:TRAF6:UBE2N:MAP3K7[P]:CHUK:IKBKB:IKBKG	IKBKG	8517	Complex	NOD2:RIPK2[Ub]:TRAF6:UBE2N:MAP3K7[P]:CHUK:IKBKB:IKBKG[Ub]	Ubiquitination	cytoplasm	17728323				TRAF6 is the specific E3 used by RICK to ubiquitinate NEMO	IKBKG/IKKγ/NEMO		Non-TLRs	NOD2	Maire O'Sullivan
	TRAF6:UBE2N	7189:7334	Complex	NOD2:RIPK2[Ub]:TRAF6:UBE2N:MAP3K7[P]:CHUK:IKBKB:IKBKG	IKBKG	8517	Complex	NOD2:RIPK2[Ub]:TRAF6:UBE2N:MAP3K7[P]:CHUK:IKBKB:IKBKG[Ub]	Ubiquitination	cytoplasm	11057907				TRAF6 is the specific E3 used by RICK to ubiquitinate NEMO	IKBKG/IKKγ/NEMO		Non-TLRs	NOD2	Maire O'Sullivan
528	TRIM25	7706	Protein	TRIM25	DDX58	23586	Protein	DDX58[A]	Ubiquitination	cytoplasm	17392790				The carboxy-terminal SPRY domain of TRIM25 interacts with the N-terminal CARDs of RIG-I; this interaction effectively delivers the Lys 63-linked ubiquitin moiety to the N-terminal CARDs of RIG-I resulting in a marked increase in RIG-I downstream signalling activity.	.	The Lys 172 residue of RIG-I is critical for efficient TRIM25-mediated ubiquitination and for MAVS binding as well as the ability of RIG-I to induce antiviral signal transduction.	Non-TLRs	RIG	Maire O'Sullivan
529	TRIM25	7706	Complex	TRIM25:DDX58	DDX58	23586	Protein	TRIM25:DDX58	Ubiquitination	cytoplasm	17392790		MEFs Ep.C	RNAi ubiqutinylation assay		TRIM25/EFP		Non-TLRs	RIG	George Eleftheriadis
530	UBE2N	7334	Protein	UBE2N	UBE2V1	7335	Protein	UBE2V1	Binding	cytoplasm	11057907		N/A	Gel-filtration immunoblotting IKK activation assay		UBE2N/Ubc13 UBE2V1/Uev1a		Non-TLRs	NOD2	George Eleftheriadis
531	UBE2N:UBE2V1	7189:7335	Complex	UBE2N:UBE2V1	RIPK2	8767	Protein	NOD2:RIPK2:TRAF6	Ubiquitination	cytoplasm	17947236		Ep.C/Macrophages	Transfections shRNA - siRNA treatment immunoprecipitation		RIPK2/RIP2/RICK		Non-TLRs	NOD2	George Eleftheriadis
532	ViralRNA	N/A	Molecular Species	ViralRNA	NLRP3	114548	Protein	NLRP3[I]	Activation	cytoplasm	17008311		Macrophages	NALP3 -/- mice cytokine ELISAs immunoblotting		NLRP3/NALP3/Cryopyrin		Non-TLRs	NALP	George Eleftheriadis
533	VISA	57506	Protein	RNF125:VISA[Ub]	VISA	57506	Protein	RNF125:VISA[Ub]	Degradation	proteasome	17460044		MEFs Ep.C	RNAi		VISA/IPS-1/MAVS/Cardif		Non-TLRs	RIG	George Eleftheriadis
534	PSMC1:PSMC2:PSMC3:PSMC4:PSMC5:PSMC6:PSMD1:PSMD2:PSMD3:PSMD4:PSMD5:PSMD6:PSMD7:PSMD8:PSMD11:PSMD13 (19S Regulator)		Complex		PSMA1:PSMA2:PSMA3:PSMA4:PSMA5:PSMA6:PSMA7:PSMB1:PSMB2:PSMB3:PSMB4:PSMB5:PSMB6:PSMB7:PSMB8 (20S Proteasome)		Complex		Binding	Cytoplasm	9741626							Proteasome/ubiquitination		Aran Turnbull
535	PSME1:PSME2:PSME1:PSME2:PSME1:PSMD2:PSME1 (11S Subunit)		Complex		PSMA1:PSMA2:PSMA3:PSMA4:PSMA5:PSMA6:PSMA7:PSMB1:PSMB2:PSMB3:PSMB4:PSMB5:PSMB6:PSMB7:PSMB8 (20S Proteasome)		Complex		Binding	Cytoplasm	15653075							Proteasome/ubiquitination		Aran Turnbull
536	IFNG		Protein		PSME1		Protein		Gene Expression	Nucleus	8051173							Proteasome/ubiquitination		Aran Turnbull
537	IFNG		Protein		PSME2		Protein		Gene Expression	Nucleus	8051173							Proteasome/ubiquitination		Aran Turnbull
538	PSMA1:PSMA2:PSMA3:PSMA4:PSMA5:PSMA6:PSMA7:PSMB1:PSMB2:PSMB3:PSMB4:PSMB5:PSMB6:PSMB7:PSMB8 (20S Proteasome)		Complex		PSMC1:PSMC2:PSMC3:PSMC4:PSMC5:PSMC6:PSMD1:PSMD2:PSMD3:PSMD4:PSMD5:PSMD6:PSMD7:PSMD8:PSMD11:PSMD13 (19S Regulator)		Complex		Binding	Cytoplasm	9620878							Proteasome/ubiquitination		Aran Turnbull
539	PSMA1:PSMA2:PSMA3:PSMA4:PSMA5:PSMA6:PSMA7:PSMB1:PSMB2:PSMB3:PSMB4:PSMB5:PSMB6:PSMB7:PSMB8 (20S Proteasome)				PSME1:PSME2:PSME1:PSME2:PSME1:PSMD2:PSME1 (11S Subunit)		Complex		Binding	Cytoplasm	9620878							Proteasome/ubiquitination		Aran Turnbull
540	IFNG		Protein		PSMB8		Protein		Gene Expression	Nucleus	8811196							Proteasome/ubiquitination		Aran Turnbull
541	IFNG		Protein		PSMB9		Protein		Gene Expression	Nucleus	8811196							Proteasome/ubiquitination		Aran Turnbull
542	IFNG		Protein		PSMB10		Protein		Gene Expression	Nucleus	8811196							Proteasome/ubiquitination		Aran Turnbull
543	PSME1		Protein		PSME2		Protein		Binding	Cytoplasm	9403698							Proteasome/ubiquitination		Aran Turnbull
544	PSMC1:PSMC2:PSMC3:PSMC4:PSMC5:PSMC6:PSMD1:PSMD2:PSMD3:PSMD4:PSMD5:PSMD6:PSMD7:PSMD8:PSMD11:PSMD13 (19S Regulator)		Complex		PSMC1		Protein		Binding	Cytoplasm	9476896							Proteasome/ubiquitination		Aran Turnbull
545	PSMC1:PSMC2:PSMC3:PSMC4:PSMC5:PSMC6:PSMD1:PSMD2:PSMD3:PSMD4:PSMD5:PSMD6:PSMD7:PSMD8:PSMD11:PSMD13 (19S Regulator)		Complex		PSMC2		Protein		Binding	Cytoplasm	9476896							Proteasome/ubiquitination		Aran Turnbull
546	PSMC1:PSMC2:PSMC3:PSMC4:PSMC5:PSMC6:PSMD1:PSMD2:PSMD3:PSMD4:PSMD5:PSMD6:PSMD7:PSMD8:PSMD11:PSMD13 (19S Regulator)		Complex		PSMC3		Protein		Binding	Cytoplasm	9476896							Proteasome/ubiquitination		Aran Turnbull
547	PSMC1:PSMC2:PSMC3:PSMC4:PSMC5:PSMC6:PSMD1:PSMD2:PSMD3:PSMD4:PSMD5:PSMD6:PSMD7:PSMD8:PSMD11:PSMD13 (19S Regulator)		Complex		PSMC4		Protein		Binding	Cytoplasm	9476896							Proteasome/ubiquitination		Aran Turnbull
548	PSMC1:PSMC2:PSMC3:PSMC4:PSMC5:PSMC6:PSMD1:PSMD2:PSMD3:PSMD4:PSMD5:PSMD6:PSMD7:PSMD8:PSMD11:PSMD13 (19S Regulator)		Complex		PSMC5		Protein		Binding	Cytoplasm	9476896							Proteasome/ubiquitination		Aran Turnbull
549	PSMC1:PSMC2:PSMC3:PSMC4:PSMC5:PSMC6:PSMD1:PSMD2:PSMD3:PSMD4:PSMD5:PSMD6:PSMD7:PSMD8:PSMD11:PSMD13 (19S Regulator)		Complex		PSMC6		Protein		Binding	Cytoplasm	9476896							Proteasome/ubiquitination		Aran Turnbull
550	PSMC1:PSMC2:PSMC3:PSMC4:PSMC5:PSMC6:PSMD1:PSMD2:PSMD3:PSMD4:PSMD5:PSMD6:PSMD7:PSMD8:PSMD11:PSMD13 (19S Regulator)		Complex		PSMD1		Protein		Binding	Cytoplasm	9476896							Proteasome/ubiquitination		Aran Turnbull
551	PSMC1:PSMC2:PSMC3:PSMC4:PSMC5:PSMC6:PSMD1:PSMD2:PSMD3:PSMD4:PSMD5:PSMD6:PSMD7:PSMD8:PSMD11:PSMD13 (19S Regulator)		Complex		PSMD2		Protein		Binding	Cytoplasm	9476896							Proteasome/ubiquitination		Aran Turnbull
552	PSMC1:PSMC2:PSMC3:PSMC4:PSMC5:PSMC6:PSMD1:PSMD2:PSMD3:PSMD4:PSMD5:PSMD6:PSMD7:PSMD8:PSMD11:PSMD13 (19S Regulator)		Complex		PSMD3		Protein		Binding	Cytoplasm	9476896							Proteasome/ubiquitination		Aran Turnbull
553	PSMC1:PSMC2:PSMC3:PSMC4:PSMC5:PSMC6:PSMD1:PSMD2:PSMD3:PSMD4:PSMD5:PSMD6:PSMD7:PSMD8:PSMD11:PSMD13 (19S Regulator)		Complex		PSMD4		Protein		Binding	Cytoplasm	9476896							Proteasome/ubiquitination		Aran Turnbull
554	PSMC1:PSMC2:PSMC3:PSMC4:PSMC5:PSMC6:PSMD1:PSMD2:PSMD3:PSMD4:PSMD5:PSMD6:PSMD7:PSMD8:PSMD11:PSMD13 (19S Regulator)		Complex		PSMD5		Protein		Binding	Cytoplasm	9476896							Proteasome/ubiquitination		Aran Turnbull
555	PSMC1:PSMC2:PSMC3:PSMC4:PSMC5:PSMC6:PSMD1:PSMD2:PSMD3:PSMD4:PSMD5:PSMD6:PSMD7:PSMD8:PSMD11:PSMD13 (19S Regulator)		Complex		PSMD6		Protein		Binding	Cytoplasm	9476896							Proteasome/ubiquitination		Aran Turnbull
556	PSMC1:PSMC2:PSMC3:PSMC4:PSMC5:PSMC6:PSMD1:PSMD2:PSMD3:PSMD4:PSMD5:PSMD6:PSMD7:PSMD8:PSMD11:PSMD13 (19S Regulator)		Complex		PSMD7		Protein		Binding	Cytoplasm	9476896							Proteasome/ubiquitination		Aran Turnbull
557	PSMC1:PSMC2:PSMC3:PSMC4:PSMC5:PSMC6:PSMD1:PSMD2:PSMD3:PSMD4:PSMD5:PSMD6:PSMD7:PSMD8:PSMD11:PSMD13 (19S Regulator)		Complex		PSMD8		Protein		Binding	Cytoplasm	9476896							Proteasome/ubiquitination		Aran Turnbull
558	PSMC1:PSMC2:PSMC3:PSMC4:PSMC5:PSMC6:PSMD1:PSMD2:PSMD3:PSMD4:PSMD5:PSMD6:PSMD7:PSMD8:PSMD11:PSMD13 (19S Regulator)		Complex		PSMD11		Protein		Binding	Cytoplasm	9476896							Proteasome/ubiquitination		Aran Turnbull
559	PSMC1:PSMC2:PSMC3:PSMC4:PSMC5:PSMC6:PSMD1:PSMD2:PSMD3:PSMD4:PSMD5:PSMD6:PSMD7:PSMD8:PSMD11:PSMD13 (19S Regulator)		Complex		PSMD13		Protein		Binding	Cytoplasm	9476896							Proteasome/ubiquitination		Aran Turnbull
560	(E3 Ligase (HECT))		Protein		Substrate-Protein		Protein		Binding	Cytoplasm	16816840							Proteasome/ubiquitination		Aran Turnbull
561	(E3 Ligase (Ring))		Protein		Substrate-Protein		Protein		Binding	Cytoplasm	16816840							Proteasome/ubiquitination		Aran Turnbull
562	(SCF1)		Complex		CUL1		Protein		Binding	Cytoplasm	16816840							Proteasome/ubiquitination		Aran Turnbull
563	(SCF1)		Complex		SKP1		Protein		Binding	Cytoplasm	16816840							Proteasome/ubiquitination		Aran Turnbull
564	(SCF1)		Complex		SKP2		Protein		Binding	Cytoplasm	16816840							Proteasome/ubiquitination		Aran Turnbull
565	(SCF1)		Complex		RBX1		Protein		Binding	Cytoplasm	16816840							Proteasome/ubiquitination		Aran Turnbull
566	(SCF2)		Complex		CUL2		Protein		Binding	Cytoplasm	16816840							Proteasome/ubiquitination		Aran Turnbull
567	(SCF2)		Complex		RBX1		Protein		Binding	Cytoplasm	16816840							Proteasome/ubiquitination		Aran Turnbull
568	(SCF2)		Complex		TCEB1		Protein		Binding	Cytoplasm	16816840							Proteasome/ubiquitination		Aran Turnbull
569	(SCF2)		Complex		TCEB2		Protein		Binding	Cytoplasm	16816840							Proteasome/ubiquitination		Aran Turnbull
570	(SCF2)		Complex		MED8		Protein		Binding	Cytoplasm	16816840							Proteasome/ubiquitination		Aran Turnbull
571	(SCF2)		Complex		CUL2		Protein		Binding	Cytoplasm	16816840							Proteasome/ubiquitination		Aran Turnbull
572	(SCF2)		Complex		RBX1		Protein		Binding	Cytoplasm	16816840							Proteasome/ubiquitination		Aran Turnbull
573	(SCF2)		Complex		TCEB1		Protein		Binding	Cytoplasm	16816840							Proteasome/ubiquitination		Aran Turnbull
574	(SCF2)		Complex		TCEB2		Protein		Binding	Cytoplasm	16816840							Proteasome/ubiquitination		Aran Turnbull
575	(SCF2)		Complex		VHL		Protein		Binding	Cytoplasm	16816840							Proteasome/ubiquitination		Aran Turnbull
576	(SCF4)		Complex		DDB1		Protein		Binding	Cytoplasm	16816840							Proteasome/ubiquitination		Aran Turnbull
577	(SCF4)		Complex		DDB2		Protein		Binding	Cytoplasm	16816840							Proteasome/ubiquitination		Aran Turnbull
578	(SCF4)		Complex		CUL4A		Protein		Binding	Cytoplasm	16816840							Proteasome/ubiquitination		Aran Turnbull
579	(SCF4)		Complex		RBX1		Protein		Binding	Cytoplasm	16816840							Proteasome/ubiquitination		Aran Turnbull
580	(SCF4)		Complex		DDB1		Protein		Binding	Cytoplasm	16816840							Proteasome/ubiquitination		Aran Turnbull
581	(SCF4)		Complex		DDB2		Protein		Binding	Cytoplasm	16816840							Proteasome/ubiquitination		Aran Turnbull
582	(SCF4)		Complex		CUL4B		Protein		Binding	Cytoplasm	16816840							Proteasome/ubiquitination		Aran Turnbull
583	(SCF4)		Complex		RBX1		Protein		Binding	Cytoplasm	16816840							Proteasome/ubiquitination		Aran Turnbull
584	(SCF5)		Complex		CUL5		Protein		Binding	Cytoplasm	16816840							Proteasome/ubiquitination		Aran Turnbull
585	(SCF5)		Complex		RBX1		Protein		Binding	Cytoplasm	16816840							Proteasome/ubiquitination		Aran Turnbull
586	(SCF5)		Complex		TCEB2		Protein		Binding	Cytoplasm	16816840							Proteasome/ubiquitination		Aran Turnbull
587	(SCF5)		Complex		TCEB1		Protein		Binding	Cytoplasm	16816840							Proteasome/ubiquitination		Aran Turnbull
588	(SCF5)		Complex		MUF1		Protein		Binding	Cytoplasm	16816840							Proteasome/ubiquitination		Aran Turnbull
589	(SCF5)		Complex		CUL5		Protein		Binding	Cytoplasm	16816840							Proteasome/ubiquitination		Aran Turnbull
590	(SCF5)		Complex		RBX1		Protein		Binding	Cytoplasm	16816840							Proteasome/ubiquitination		Aran Turnbull
591	(SCF5)		Complex		TCEB2		Protein		Binding	Cytoplasm	16816840							Proteasome/ubiquitination		Aran Turnbull
592	(SCF5)		Complex		TCEB1		Protein		Binding	Cytoplasm	16816840							Proteasome/ubiquitination		Aran Turnbull
593	(SCF5)		Complex		SOCS1		Protein		Binding	Cytoplasm	16816840							Proteasome/ubiquitination		Aran Turnbull
594	(SCF5)		Complex		CUL5		Protein		Binding	Cytoplasm	16816840							Proteasome/ubiquitination		Aran Turnbull
595	(SCF5)		Complex		RBX1		Protein		Binding	Cytoplasm	16816840							Proteasome/ubiquitination		Aran Turnbull
596	(SCF5)		Complex		TCEB2		Protein		Binding	Cytoplasm	16816840							Proteasome/ubiquitination		Aran Turnbull
597	(SCF5)		Complex		TCEB1		Protein		Binding	Cytoplasm	16816840							Proteasome/ubiquitination		Aran Turnbull
598	(SCF5)		Complex		WSB1		Protein		Binding	Cytoplasm	16816840							Proteasome/ubiquitination		Aran Turnbull
599	(SCF5)		Complex		CUL5		Protein		Binding	Cytoplasm	16816840							Proteasome/ubiquitination		Aran Turnbull
600	(SCF5)		Complex		RBX1		Protein		Binding	Cytoplasm	16816840							Proteasome/ubiquitination		Aran Turnbull
601	(SCF5)		Complex		TCEB2		Protein		Binding	Cytoplasm	16816840							Proteasome/ubiquitination		Aran Turnbull
602	(SCF5)		Complex		TCEB1		Protein		Binding	Cytoplasm	16816840							Proteasome/ubiquitination		Aran Turnbull
603	(SCF5)		Complex		TCEB3		Protein		Binding	Cytoplasm	16816840							Proteasome/ubiquitination		Aran Turnbull
604	(SCF1)		Complex		Substrate-Protein		Protein		Binding	Cytoplasm	16816840							Proteasome/ubiquitination		Aran Turnbull
605	(SCF2)		Complex		Substrate-Protein		Protein		Binding	Cytoplasm	16816840							Proteasome/ubiquitination		Aran Turnbull
606	(SCF4)		Complex		Substrate-Protein		Protein		Binding	Cytoplasm	16816840							Proteasome/ubiquitination		Aran Turnbull
607	(SCF5)		Complex		Substrate-Protein		Protein		Binding	Cytoplasm	16816840							Proteasome/ubiquitination		Aran Turnbull
608	Ub-AMP		Protein		UBE1		Protein		Binding	Cytoplasm	16816840							Proteasome/ubiquitination		Aran Turnbull
609	Ub-AMP:UBE1		Complex		Ub-AMP:UBE1		Protein		Binding	Cytoplasm	16816840							Proteasome/ubiquitination		Aran Turnbull
610	Ub-AMP:UBE1:Ub		Complex		(UBE2)		Protein		Binding	Cytoplasm	16816840							Proteasome/ubiquitination		Aran Turnbull
611	Ub-AMP:UBE1:Ub:(UBE2)		Complex		Ub-AMP:UBE1		Complex		Dissociation	Cytoplasm	16816840							Proteasome/ubiquitination		Aran Turnbull
612	Ub:(UBE2)		Complex		Substrate-Protein		Protein		Binding	Cytoplasm	16816840							Proteasome/ubiquitination		Aran Turnbull
613	Ub:(UBE2):Substrate-Protein		Complex		(UBE2)		Protein		Dissociation	Cytoplasm	16816840							Proteasome/ubiquitination		Aran Turnbull
614	Ub:(UBE2)		Complex		E3 Ligase (Ring):Substrate-Protein		Complex		Binding	Cytoplasm	16816840							Proteasome/ubiquitination		Aran Turnbull
615	Ub:(UBE2)		Complex		E3 Ligase (HECT):Substrate-Protein		Complex		Binding	Cytoplasm	16816840							Proteasome/ubiquitination		Aran Turnbull
616	Ub:(UBE2)		Complex		(SCF1):Substrate-Protein		Complex		Binding	Cytoplasm	16816840							Proteasome/ubiquitination		Aran Turnbull
617	Ub:(UBE2)		Complex		(SCF2):Substrate-Protein		Complex		Binding	Cytoplasm	16816840							Proteasome/ubiquitination		Aran Turnbull
618	Ub:(UBE2)		Complex		(SCF4):Substrate-Protein		Complex		Binding	Cytoplasm	16816840							Proteasome/ubiquitination		Aran Turnbull
619	Ub:(UBE2)		Complex		(SCF5):Substrate-Protein		Complex		Binding	Cytoplasm	16816840							Proteasome/ubiquitination		Aran Turnbull
620	Ub:(UBE2):(E3 Ligase (Ring)):Substrate Protein		Complex		(UBE2)		Complex		Dissociation	Cytoplasm	16816840							Proteasome/ubiquitination		Aran Turnbull
621	Ub:(UBE2):(E3 Ligase (Ring)):Substrate Protein		Complex		(E3 Ligase (Ring))		Complex		Dissociation	Cytoplasm	16816840							Proteasome/ubiquitination		Aran Turnbull
622	Ub:(UBE2):(E3 Ligase (HECT)):Substrate Protein		Complex		(UBE2)		Complex		Dissociation	Cytoplasm	16816840							Proteasome/ubiquitination		Aran Turnbull
623	Ub:(UBE2):(E3 Ligase (HECT)):Substrate Protein		Complex		(E3 Ligase (HECT))		Complex		Dissociation	Cytoplasm	16816840							Proteasome/ubiquitination		Aran Turnbull
624	Ub:(UBE2):SCF1:Substrate-Protein		Complex		(UBE2)		Complex		Dissociation	Cytoplasm	16816840							Proteasome/ubiquitination		Aran Turnbull
625	Ub:(UBE2):SCF1:Substrate-Protein		Complex		(SCF1)		Complex		Dissociation	Cytoplasm	16816840							Proteasome/ubiquitination		Aran Turnbull
626	Ub:(UBE2):SCF2:Substrate-Protein		Complex		(UBE2)		Complex		Dissociation	Cytoplasm	16816840							Proteasome/ubiquitination		Aran Turnbull
627	Ub:(UBE2):SCF2:Substrate-Protein		Complex		(SCF2)		Complex		Dissociation	Cytoplasm	16816840							Proteasome/ubiquitination		Aran Turnbull
628	Ub:(UBE2):SCF4:Substrate-Protein		Complex		(UBE2)		Complex		Dissociation	Cytoplasm	16816840							Proteasome/ubiquitination		Aran Turnbull
629	Ub:(UBE2):SCF4:Substrate-Protein		Complex		(SCF3)		Complex		Dissociation	Cytoplasm	16816840							Proteasome/ubiquitination		Aran Turnbull
630	Ub:(UBE2):SCF5:Substrate-Protein		Complex		(UBE2)		Complex		Dissociation	Cytoplasm	16816840							Proteasome/ubiquitination		Aran Turnbull
631	Ub:(UBE2):SCF5:Substrate-Protein		Complex		(SCF4)		Complex		Dissociation	Cytoplasm	16816840							Proteasome/ubiquitination		Aran Turnbull
632	PSMA1:PSMA2:PSMA3:PSMA4:PSMA5:PSMA6:PSMA7:PSMB1:PSMB2:PSMB3:PSMB4:PSMB5:PSMB6:PSMB7:PSMB8 (20S Proteasome)		Complex		PSMA1		Protein		Binding	Cytoplasm	9419215							Proteasome/ubiquitination		Aran Turnbull
633	PSMA1:PSMA2:PSMA3:PSMA4:PSMA5:PSMA6:PSMA7:PSMB1:PSMB2:PSMB3:PSMB4:PSMB5:PSMB6:PSMB7:PSMB8 (20S Proteasome)		Complex		PSMA2		Protein		Binding	Cytoplasm	9419215							Proteasome/ubiquitination		Aran Turnbull
634	PSMA1:PSMA2:PSMA3:PSMA4:PSMA5:PSMA6:PSMA7:PSMB1:PSMB2:PSMB3:PSMB4:PSMB5:PSMB6:PSMB7:PSMB8 (20S Proteasome)		Complex		PSMA3		Protein		Binding	Cytoplasm	9419215							Proteasome/ubiquitination		Aran Turnbull
635	PSMA1:PSMA2:PSMA3:PSMA4:PSMA5:PSMA6:PSMA7:PSMB1:PSMB2:PSMB3:PSMB4:PSMB5:PSMB6:PSMB7:PSMB8 (20S Proteasome)		Complex		PSMA4		Protein		Binding	Cytoplasm	9419215							Proteasome/ubiquitination		Aran Turnbull
636	PSMA1:PSMA2:PSMA3:PSMA4:PSMA5:PSMA6:PSMA7:PSMB1:PSMB2:PSMB3:PSMB4:PSMB5:PSMB6:PSMB7:PSMB8 (20S Proteasome)		Complex		PSMA5		Protein		Binding	Cytoplasm	9419215							Proteasome/ubiquitination		Aran Turnbull
637	PSMA1:PSMA2:PSMA3:PSMA4:PSMA5:PSMA6:PSMA7:PSMB1:PSMB2:PSMB3:PSMB4:PSMB5:PSMB6:PSMB7:PSMB8 (20S Proteasome)		Complex		PSMA6		Protein		Binding	Cytoplasm	9419215							Proteasome/ubiquitination		Aran Turnbull
638	PSMA1:PSMA2:PSMA3:PSMA4:PSMA5:PSMA6:PSMA7:PSMB1:PSMB2:PSMB3:PSMB4:PSMB5:PSMB6:PSMB7:PSMB8 (20S Proteasome)		Complex		PSMA7		Protein		Binding	Cytoplasm	9419215							Proteasome/ubiquitination		Aran Turnbull
639	PSMA1:PSMA2:PSMA3:PSMA4:PSMA5:PSMA6:PSMA7:PSMB1:PSMB2:PSMB3:PSMB4:PSMB5:PSMB6:PSMB7:PSMB8 (20S Proteasome)		Complex		PSMB1		Protein		Binding	Cytoplasm	9419215							Proteasome/ubiquitination		Aran Turnbull
640	PSMA1:PSMA2:PSMA3:PSMA4:PSMA5:PSMA6:PSMA7:PSMB1:PSMB2:PSMB3:PSMB4:PSMB5:PSMB6:PSMB7:PSMB8 (20S Proteasome)		Complex		PSMB2		Protein		Binding	Cytoplasm	9419215							Proteasome/ubiquitination		Aran Turnbull
641	PSMA1:PSMA2:PSMA3:PSMA4:PSMA5:PSMA6:PSMA7:PSMB1:PSMB2:PSMB3:PSMB4:PSMB5:PSMB6:PSMB7:PSMB8 (20S Proteasome)		Complex		PSMB3		Protein		Binding	Cytoplasm	9419215							Proteasome/ubiquitination		Aran Turnbull
642	PSMA1:PSMA2:PSMA3:PSMA4:PSMA5:PSMA6:PSMA7:PSMB1:PSMB2:PSMB3:PSMB4:PSMB5:PSMB6:PSMB7:PSMB8 (20S Proteasome)		Complex		PSMB4		Protein		Binding	Cytoplasm	9419215							Proteasome/ubiquitination		Aran Turnbull
643	PSMA1:PSMA2:PSMA3:PSMA4:PSMA5:PSMA6:PSMA7:PSMB1:PSMB2:PSMB3:PSMB4:PSMB5:PSMB6:PSMB7:PSMB8 (20S Proteasome)		Complex		PSMB5		Protein		Binding	Cytoplasm	9419215							Proteasome/ubiquitination		Aran Turnbull
644	PSMA1:PSMA2:PSMA3:PSMA4:PSMA5:PSMA6:PSMA7:PSMB1:PSMB2:PSMB3:PSMB4:PSMB5:PSMB6:PSMB7:PSMB8 (20S Proteasome)		Complex		PSMB6		Protein		Binding	Cytoplasm	9419215							Proteasome/ubiquitination		Aran Turnbull
645	PSMA1:PSMA2:PSMA3:PSMA4:PSMA5:PSMA6:PSMA7:PSMB1:PSMB2:PSMB3:PSMB4:PSMB5:PSMB6:PSMB7:PSMB8 (20S Proteasome)		Complex		PSMB7		Protein		Binding	Cytoplasm	9419215							Proteasome/ubiquitination		Aran Turnbull
646	PSMA1:PSMA2:PSMA3:PSMA4:PSMA5:PSMA6:PSMA7:PSMB1:PSMB2:PSMB3:PSMB4:PSMB5:PSMB6:PSMB7:PSMB8 (20S Proteasome)		Complex		PSMA1:PSMA2:PSMA3:PSMA4:PSMA5:PSMA6:PSMA7:PSMB1:PSMB2:PSMB3:PSMB4:PSMB5:PSMB6:PSMB7:PSMB8 (20S Proteasome)		Complex		Binding	Cytoplasm	9419215							Proteasome/ubiquitination		Aran Turnbull
647	PSMA1:PSMA2:PSMA3:PSMA4:PSMA5:PSMA6:PSMA7:PSMB8:PSMB9:PSMB3:PSMB4:PSMB10:PSMB6:PSMB7:PSMB8 (20S Immunoproteasome)		Complex		PSMA1		Protein		Binding	Cytoplasm	9419215							Proteasome/ubiquitination		Aran Turnbull
648	PSMA1:PSMA2:PSMA3:PSMA4:PSMA5:PSMA6:PSMA7:PSMB8:PSMB9:PSMB3:PSMB4:PSMB10:PSMB6:PSMB7:PSMB8 (20S Immunoproteasome)		Complex		PSMA2		Protein		Binding	Cytoplasm	9419215							Proteasome/ubiquitination		Aran Turnbull
649	PSMA1:PSMA2:PSMA3:PSMA4:PSMA5:PSMA6:PSMA7:PSMB8:PSMB9:PSMB3:PSMB4:PSMB10:PSMB6:PSMB7:PSMB8 (20S Immunoproteasome)		Complex		PSMA3		Protein		Binding	Cytoplasm	9419215							Proteasome/ubiquitination		Aran Turnbull
650	PSMA1:PSMA2:PSMA3:PSMA4:PSMA5:PSMA6:PSMA7:PSMB8:PSMB9:PSMB3:PSMB4:PSMB10:PSMB6:PSMB7:PSMB8 (20S Immunoproteasome)		Complex		PSMA4		Protein		Binding	Cytoplasm	9419215							Proteasome/ubiquitination		Aran Turnbull
651	PSMA1:PSMA2:PSMA3:PSMA4:PSMA5:PSMA6:PSMA7:PSMB8:PSMB9:PSMB3:PSMB4:PSMB10:PSMB6:PSMB7:PSMB8 (20S Immunoproteasome)		Complex		PSMA5		Protein		Binding	Cytoplasm	9419215							Proteasome/ubiquitination		Aran Turnbull
652	PSMA1:PSMA2:PSMA3:PSMA4:PSMA5:PSMA6:PSMA7:PSMB8:PSMB9:PSMB3:PSMB4:PSMB10:PSMB6:PSMB7:PSMB8 (20S Immunoproteasome)		Complex		PSMA6		Protein		Binding	Cytoplasm	9419215							Proteasome/ubiquitination		Aran Turnbull
653	PSMA1:PSMA2:PSMA3:PSMA4:PSMA5:PSMA6:PSMA7:PSMB8:PSMB9:PSMB3:PSMB4:PSMB10:PSMB6:PSMB7:PSMB8 (20S Immunoproteasome)		Complex		PSMA7		Protein		Binding	Cytoplasm	9419215							Proteasome/ubiquitination		Aran Turnbull
654	PSMA1:PSMA2:PSMA3:PSMA4:PSMA5:PSMA6:PSMA7:PSMB8:PSMB9:PSMB3:PSMB4:PSMB10:PSMB6:PSMB7:PSMB8 (20S Immunoproteasome)		Complex		PSMB10		Protein		Binding	Cytoplasm	9419215							Proteasome/ubiquitination		Aran Turnbull
655	PSMA1:PSMA2:PSMA3:PSMA4:PSMA5:PSMA6:PSMA7:PSMB8:PSMB9:PSMB3:PSMB4:PSMB10:PSMB6:PSMB7:PSMB8 (20S Immunoproteasome)		Complex		PSMB9		Protein		Binding	Cytoplasm	9419215							Proteasome/ubiquitination		Aran Turnbull
656	PSMA1:PSMA2:PSMA3:PSMA4:PSMA5:PSMA6:PSMA7:PSMB8:PSMB9:PSMB3:PSMB4:PSMB10:PSMB6:PSMB7:PSMB8 (20S Immunoproteasome)		Complex		PSMB3		Protein		Binding	Cytoplasm	9419215							Proteasome/ubiquitination		Aran Turnbull
657	PSMA1:PSMA2:PSMA3:PSMA4:PSMA5:PSMA6:PSMA7:PSMB8:PSMB9:PSMB3:PSMB4:PSMB10:PSMB6:PSMB7:PSMB8 (20S Immunoproteasome)		Complex		PSMB4		Protein		Binding	Cytoplasm	9419215							Proteasome/ubiquitination		Aran Turnbull
658	PSMA1:PSMA2:PSMA3:PSMA4:PSMA5:PSMA6:PSMA7:PSMB8:PSMB9:PSMB3:PSMB4:PSMB10:PSMB6:PSMB7:PSMB8 (20S Immunoproteasome)		Complex		PSMB8		Protein		Binding	Cytoplasm	9419215							Proteasome/ubiquitination		Aran Turnbull
659	PSMA1:PSMA2:PSMA3:PSMA4:PSMA5:PSMA6:PSMA7:PSMB8:PSMB9:PSMB3:PSMB4:PSMB10:PSMB6:PSMB7:PSMB8 (20S Immunoproteasome)		Complex		PSMB6		Protein		Binding	Cytoplasm	9419215							Proteasome/ubiquitination		Aran Turnbull
660	PSMA1:PSMA2:PSMA3:PSMA4:PSMA5:PSMA6:PSMA7:PSMB8:PSMB9:PSMB3:PSMB4:PSMB10:PSMB6:PSMB7:PSMB8 (20S Immunoproteasome)		Complex		PSMB7		Protein		Binding	Cytoplasm	9419215							Proteasome/ubiquitination		Aran Turnbull
661	PSMA1:PSMA2:PSMA3:PSMA4:PSMA5:PSMA6:PSMA7:PSMB8:PSMB9:PSMB3:PSMB4:PSMB10:PSMB6:PSMB7:PSMB8 (20S Immunoproteasome)		Complex		PSMA1:PSMA2:PSMA3:PSMA4:PSMA5:PSMA6:PSMA7:PSMB8:PSMB9:PSMB3:PSMB4:PSMB10:PSMB6:PSMB7:PSMB8 (20S Immunoproteasome)		Complex		Binding	Cytoplasm	9419215							Proteasome/ubiquitination		Aran Turnbull
662	PSMA1:PSMA2:PSMA3:PSMA4:PSMA5:PSMA6:PSMA7:PSMB8:PSMB9:PSMB3:PSMB4:PSMB10:PSMB6:PSMB7:PSMB8 (20S Immunoproteasome)		Complex		PSME1:PSME2:PSME1:PSME2:PSME1:PSMD2:PSME1 (11S Subunit)		Complex		Binding	Cytoplasm	15653075							Proteasome/ubiquitination		Aran Turnbull
663	PSMA1:PSMA2:PSMA3:PSMA4:PSMA5:PSMA6:PSMA7:PSMB8:PSMB9:PSMB3:PSMB4:PSMB10:PSMB6:PSMB7:PSMB8 (20S Immunoproteasome)		Complex		PSME1:PSME2:PSME1:PSME2:PSME1:PSMD2:PSME1 (11S Subunit)		Complex		Binding	Cytoplasm	15653075							Proteasome/ubiquitination		Aran Turnbull
664	PSMA1:PSMA2:PSMA3:PSMA4:PSMA5:PSMA6:PSMA7:PSMB8:PSMB9:PSMB3:PSMB4:PSMB10:PSMB6:PSMB7:PSMB8 (20S Immunoproteasome)		Complex		PSME1:PSME2:PSME1:PSME2:PSME1:PSMD2:PSME1 (11S Subunit)		Complex		Binding	Cytoplasm	15653075							Proteasome/ubiquitination		Aran Turnbull
665	PSMA1:PSMA2:PSMA3:PSMA4:PSMA5:PSMA6:PSMA7:PSMB8:PSMB9:PSMB3:PSMB4:PSMB10:PSMB6:PSMB7:PSMB8 (20S Immunoproteasome)		Complex		PSMC1:PSMC2:PSMC3:PSMC4:PSMC5:PSMC6:PSMD1:PSMD2:PSMD3:PSMD4:PSMD5:PSMD6:PSMD7:PSMD8:PSMD11:PSMD13 (19S Regulator)		Complex		Binding	Cytoplasm	15653075							Proteasome/ubiquitination		Aran Turnbull
666	HLA-A		Protein							ER	8600539							Proteasome/ubiquitination		Aran Turnbull
667	HLA-B		Protein							ER	8600539							Proteasome/ubiquitination		Aran Turnbull
668	HLA-C		Protein							ER	8600539							Proteasome/ubiquitination		Aran Turnbull
669	HLA-E		Protein							ER	8600539							Proteasome/ubiquitination		Aran Turnbull
670	HLA-F		Protein							ER	8600539							Proteasome/ubiquitination		Aran Turnbull
671	HLA-G		Protein							ER	8600539							Proteasome/ubiquitination		Aran Turnbull
672	TAP1		Protein		TAP2		Protein		Binding	ER	125051506							Proteasome/ubiquitination		Aran Turnbull
673	HLA-A/B/C/D/E/F/G		Protein		CANX		Protein		Binding	ER	9597133							Proteasome/ubiquitination		Aran Turnbull
674	HLA-A/B/C/D/E/F/G:CANX		Complex		B2M		Protein		Binding	ER	9597133							Proteasome/ubiquitination		Aran Turnbull
675	HLA-A/B/C/D/E/F/G:CANX:B2M		Complex		CANX		Protein		Dissociation	ER	9597133							Proteasome/ubiquitination		Aran Turnbull
676	HLA-A/B/C/D/E/F/G:B2M		Complex		CALR		Protein		Binding	ER	9597133							Proteasome/ubiquitination		Aran Turnbull
677	HLA-A/B/C/D/E/F/G:B2M:CALR		Complex		PDIA3		Protein		Binding	ER	9597133							Proteasome/ubiquitination		Aran Turnbull
678	TAP1:TAP2		Complex		Substrate-Peptide		Protein		Binding	ER	10618487							Proteasome/ubiquitination		Aran Turnbull
679	TAP1:TAP2:Substrate-Protein		Complex		TAPBP		Protein		Binding	ER	10618487							Proteasome/ubiquitination		Aran Turnbull
680	TAP1:TAP2:Substrate-Protein:TAPBP		Complex		HLA-A/B/C/D/E/F/G:B2M:CALR:PDIA3		Complex		Binding	ER	10618487							Proteasome/ubiquitination		Aran Turnbull
681	TAP1:TAP2:Substrate-Protein:TAPBP:HLA-A/B/C/D/E/F/G:B2M:CALR:PDIA3		Complex		TAPBP		Protein		Dissociation	ER	10618487							Proteasome/ubiquitination		Aran Turnbull
682	TAP1:TAP2:Substrate-Protein:TAPBP:HLA-A/B/C/D/E/F/G:B2M:CALR:PDIA4		Complex		PDIA3		Protein		Dissociation	ER	10618487							Proteasome/ubiquitination		Aran Turnbull
683	TAP1:TAP2:Substrate-Protein:TAPBP:HLA-A/B/C/D/E/F/G:B2M:CALR:PDIA5		Complex		TAP1:TAP2		Complex		Dissociation	ER	10618487							Proteasome/ubiquitination		Aran Turnbull
684	TAP1:TAP2:Substrate-Protein:TAPBP:HLA-A/B/C/D/E/F/G:B2M:CALR:PDIA6		Complex		CALR		Protein		Dissociation	ER	10618487							Proteasome/ubiquitination		Aran Turnbull
685	HLA-DMA		Protein		HLA-DMB		Protein		Binding	ER	11606727							Proteasome/ubiquitination		Aran Turnbull
686	HLA-DPA1		Protein		HLA-DPB1		Protein		Binding	ER	http://www.ncbi.nlm.nih.gov/							Proteasome/ubiquitination		Aran Turnbull
687	HLA-DQA1		Protein		HLA-DQB1		Protein		Binding	ER	http://www.ncbi.nlm.nih.gov/							Proteasome/ubiquitination		Aran Turnbull
688	HLA-DQA1		Protein		HLA-DQB2		Protein		Binding	ER	http://www.ncbi.nlm.nih.gov/							Proteasome/ubiquitination		Aran Turnbull
689	HLA-DQA1		Protein		HLA-DQB3		Protein		Binding	ER	http://www.ncbi.nlm.nih.gov/							Proteasome/ubiquitination		Aran Turnbull
690	HLA-DQA2		Protein		HLA-DQB1		Protein		Binding	ER	http://www.ncbi.nlm.nih.gov/							Proteasome/ubiquitination		Aran Turnbull
691	HLA-DQA2		Protein		HLA-DQB2		Protein		Binding	ER	http://www.ncbi.nlm.nih.gov/							Proteasome/ubiquitination		Aran Turnbull
692	HLA-DQA2		Protein		HLA-DQB3		Protein		Binding	ER	http://www.ncbi.nlm.nih.gov/							Proteasome/ubiquitination		Aran Turnbull
693	HLA-DRA		Protein		HLA-DRB1		Protein		Binding	ER	http://www.ncbi.nlm.nih.gov/							Proteasome/ubiquitination		Aran Turnbull
694	HLA-DRA		Protein		HLA-DRB3		Protein		Binding	ER	http://www.ncbi.nlm.nih.gov/							Proteasome/ubiquitination		Aran Turnbull
695	HLA-DRA		Protein		HLA-DRB4		Protein		Binding	ER	http://www.ncbi.nlm.nih.gov/							Proteasome/ubiquitination		Aran Turnbull
696	HLA-DRA		Protein		HLA-DRB5		Protein		Binding	ER	http://www.ncbi.nlm.nih.gov/							Proteasome/ubiquitination		Aran Turnbull
697	HLA-D[ALPHA]:HLA-D[BETA]		Complex		CD74 (P33)		Protein		Binding	ER	2391366							Proteasome/ubiquitination		Aran Turnbull
698	HLA-D[ALPHA]:HLA-D[BETA]		Complex		CD74(P41)		Protein		Binding	ER	2391366							Proteasome/ubiquitination		Aran Turnbull
699	HLA-D[ALPHA]:HLA-D[BETA]		Complex		CD74 (P35)		Protein		Binding	ER	2391366							Proteasome/ubiquitination		Aran Turnbull
700	HLA-D[ALPHA]:HLA-D[BETA]		Complex		CD74 (P43)		Protein		Binding	ER	2391366							Proteasome/ubiquitination		Aran Turnbull
701	SAR1A		Protein		SEC12		Protein		phosphrylation	ER	11208115							Proteasome/ubiquitination		Aran Turnbull
702	SEC23A		Protein		SEC24A		Protein		Binding	ER	11208115							Proteasome/ubiquitination		Aran Turnbull
703	SAR1A		Complex		SEC23A:SEC24A		Complex		Binding	ER	11208115							Proteasome/ubiquitination		Aran Turnbull
704	SAR1A:SEC23A:SEC24A		Complex		HLA-D[ALPHA]:HLA-D[BETA]:CD74		Complex		Binding	ER	11208115							Proteasome/ubiquitination		Aran Turnbull
705	SAR1A:SEC23A:SEC24A		Complex		Substrate-Protein:HLA-A/B/C/D/E/F/G:B2M		Complex		Binding	ER	11208115							Proteasome/ubiquitination		Aran Turnbull
706	SAR1A:SEC23A:SEC24A		Complex		HLA-DMA:HLA:DMB		Complex		Binding	ER	11208115							Proteasome/ubiquitination		Aran Turnbull
707	SAR1A:SEC23A:SEC24A:HLA-D[ALPHA]:HLA-D[BETA]:CD74		Complex		SEC13:SEC31A		Complex		Binding	ER	11208115							Proteasome/ubiquitination		Aran Turnbull
708	SAR1A:SEC23A:SEC24A:Substrate-Protein:HLA-A/B/C/D/E/F/G:B2M		Complex		SEC13:SEC31A		Complex		Binding	ER	11208115							Proteasome/ubiquitination		Aran Turnbull
709	SAR1A:SEC23A:SEC24A:HLA-DMA:HLA:DMB		Complex		SEC13:SEC31A		Complex		Binding	ER	11208115							Proteasome/ubiquitination		Aran Turnbull
710	SEC13		Protein		SEC31A		Protein		Binding	ER	11208115							Proteasome/ubiquitination		Aran Turnbull
711	Pathogen-Protein		Protein		CTSF		Protein		Degradation	MIIC	14966190							Proteasome/ubiquitination		Aran Turnbull
712	Pathogen-Protein		Protein		CTSS		Protein		Degradation	MIIC	14966190							Proteasome/ubiquitination		Aran Turnbull
713	Pathogen-Protein		Protein		CTSL1		Protein		Degradation	MIIC	14966190							Proteasome/ubiquitination		Aran Turnbull
714	Pathogen-Protein		Protein		CTSL2		Protein		Degradation	MIIC	14966190							Proteasome/ubiquitination		Aran Turnbull
715	Pathogen-Protein		Protein		CTSB		Protein		Degradation	MIIC	14966190							Proteasome/ubiquitination		Aran Turnbull
716	Pathogen-Protein		Protein		CTSH		Protein		Degradation	MIIC	14966190							Proteasome/ubiquitination		Aran Turnbull
717	Pathogen-Protein		Protein		CTSZ		Protein		Degradation	MIIC	14966190							Proteasome/ubiquitination		Aran Turnbull
718	HLA-D[ALPHA]:HLA-D[BETA]:CD74		Complex		LGMN		Protein		Degradation	MIIC	14966190							Proteasome/ubiquitination		Aran Turnbull
719	HLA-D[ALPHA]:HLA-D[BETA]:CD75		Complex		Aspartate Protese		Protein		Degradation	MIIC	14966190							Proteasome/ubiquitination		Aran Turnbull
720	HLA-D[ALPHA]:HLA-D[BETA]:IiP10		Complex		CTSF		Protein		Degradation	MIIC	14966190							Proteasome/ubiquitination		Aran Turnbull
721	HLA-D[ALPHA]:HLA-D[BETA]:IiP11		Complex		CTSS		Protein		Degradation	MIIC	14966190							Proteasome/ubiquitination		Aran Turnbull
722	HLA-D[ALPHA]:HLA-D[BETA]:IiP12		Complex		CTSL1		Protein		Degradation	MIIC	14966190							Proteasome/ubiquitination		Aran Turnbull
723	HLA-D[ALPHA]:HLA-D[BETA]:IiP13		Complex		CTSL2		Protein		Degradation	MIIC	14966190							Proteasome/ubiquitination		Aran Turnbull
724	HLA-D[ALPHA]:HLA-D[BETA]:CLIP		Complex		HLA-DMA:HLA:DMB		Complex		Binding	MIIC	14966190							Proteasome/ubiquitination		Aran Turnbull
725	HLA-D[ALPHA]:HLA-D[BETA]:CLIP		Complex		CLIP		Protein		Dissociation	MIIC	14966190							Proteasome/ubiquitination		Aran Turnbull
726	HLA-D[ALPHA]:HLA-D[BETA]		Complex		Pathogen-Peptides		Protein		Binding	MIIC	14966190							Proteasome/ubiquitination		Aran Turnbull
727	TNFSF10	8743	Protein	TNFSF10	TNFRSF10A	8797	Protein	TNFRSF10A	Binding	external side of plasma membrane	9082980							Cytokine Stimulation		Sobia Raza
	TNFSF10	8743	Protein	TNFSF10	TNFRSF10A	8797	Protein	TNFRSF10A	Binding	external side of plasma membrane	10549288							Cytokine Stimulation		Sobia Raza
	TNFSF10	8743	Protein	TNFSF10	TNFRSF10A	8797	Protein	TNFRSF10A	Binding	external side of plasma membrane	12628743							Cytokine Stimulation		Sobia Raza
728	TNFSF10	8743	Protein	TNFSF10	TNFRSF10B	8795	Protein	TNFRSF10B	Binding	external side of plasma membrane	9242610							Cytokine Stimulation		Sobia Raza
	TNFSF10	8743	Protein	TNFSF10	TNFRSF10B	8795	Protein	TNFRSF10B	Binding	external side of plasma membrane	9311998							Cytokine Stimulation		Sobia Raza
	TNFSF10	8743	Protein	TNFSF10	TNFRSF10B	8795	Protein	TNFRSF10B	Binding	external side of plasma membrane	10549288							Cytokine Stimulation		Sobia Raza
	TNFSF10	8743	Protein	TNFSF10	TNFRSF10B	8795	Protein	TNFRSF10B	Binding	external side of plasma membrane	12628743							Cytokine Stimulation		Sobia Raza
729	TNFRSF10A	8797	Complex	TNFSF10: TNFRSF10A	FADD	8772	Protein	FADD	Binding	extrinsic to internal side of plasma membrane	9430227							Cytokine Stimulation		Sobia Raza
	TNFRSF10A	8797	Complex	TNFSF10: TNFRSF10A	FADD	8772	Protein	FADD	Binding	extrinsic to internal side of plasma membrane	11376335							Cytokine Stimulation		Sobia Raza
	TNFRSF10B	8795	Complex	TNFSF10: TNFRSF10B	FADD	8772	Protein	FADD	Binding	extrinsic to internal side of plasma membrane	9430227							Cytokine Stimulation		Sobia Raza
	TNFRSF10B	8795	Complex	TNFSF10: TNFRSF10B	FADD	8772	Protein	FADD	Binding	extrinsic to internal side of plasma membrane	11376335							Cytokine Stimulation		Sobia Raza
730	FASLG	356	Protein	FASLG	FAS	355	Protein	FAS	Binding	external side of plasma membrane	8521815							Cytokine Stimulation		Sobia Raza
	FASLG	356	Protein	FASLG	FAS	355	Protein	FAS	Binding	external side of plasma membrane	9039262							Cytokine Stimulation		Sobia Raza
	FASLG	356	Protein	FASLG	FAS	355	Protein	FAS	Binding	external side of plasma membrane	9126929							Cytokine Stimulation		Sobia Raza
	FASLG	356	Protein	FASLG	FAS	355	Protein	FAS	Binding	external side of plasma membrane	9228058							Cytokine Stimulation		Sobia Raza
	FASLG	356	Protein	FASLG	FAS	355	Protein	FAS	Binding	external side of plasma membrane	15725726							Cytokine Stimulation		Sobia Raza
731	FADD	8772	Protein	FADD	FAS	355	Complex	FASLG: FAS	Binding	extrinsic to internal side of plasma membrane	7538907							Cytokine Stimulation		Sobia Raza
	FADD	8772	Protein	FADD	FAS	355	Complex	FASLG: FAS	Binding	extrinsic to internal side of plasma membrane	8967952							Cytokine Stimulation		Sobia Raza
	FADD	8772	Protein	FADD	FAS	355	Complex	FASLG: FAS	Binding	extrinsic to internal side of plasma membrane	15725726							Cytokine Stimulation		Sobia Raza
732	TNFRSF1A	7132	Protein	TNFRSF1A	BAG4	9530	Protein	BAG4	Binding	integral to plasma membrane	9915703							Cytokine Stimulation		Sobia Raza
	TNFRSF1A	7132	Protein	TNFRSF1A	BAG4	9530	Protein	BAG4	Binding	integral to plasma membrane	10339421							Cytokine Stimulation		Sobia Raza
733	TRADD	8717	Protein	TRADD	TNFRSF1A	7132	Complex	TNF: <3>TNFRSF1A	Binding	extrinsic to internal side of plasma membrane	7758105							Cytokine Stimulation		Sobia Raza
	TRADD	8717	Protein	TRADD	TNFRSF1A	7132	Complex	TNF: <3>TNFRSF1A	Binding	extrinsic to internal side of plasma membrane	9430227							Cytokine Stimulation		Sobia Raza
	TRADD	8717	Protein	TRADD	TNFRSF1A	7132	Complex	TNF: <3>TNFRSF1A	Binding	extrinsic to internal side of plasma membrane	15725726							Cytokine Stimulation		Sobia Raza
734	TRADD	8717	Protein	TRADD	FADD	8772	Protein	FADD	Binding	cytoplasm	8565075							Cytokine Stimulation		Sobia Raza
	TRADD	8717	Protein	TRADD	FADD	8772	Protein	FADD	Binding	cytoplasm	9430228							Cytokine Stimulation		Sobia Raza
	TRADD	8717	Protein	TRADD	FADD	8772	Protein	FADD	Binding	cytoplasm	14744432							Cytokine Stimulation		Sobia Raza
735	CASP8	841	Protein	ProCASP8	FADD	8772	Complex	[FASLG: FAS: FADD: FAF1: DAXX: CFLAR] OR [FASLG: FAS: FADD: FAF1: DAXX] OR [TNFSF10: TNFRSF10A: FADD] OR [TNFSF10: TNFRSF10B: FADD]	Cleavage	cytoplasm	12107169							Cytokine Stimulation		Sobia Raza
	CASP8	841	Protein	ProCASP8	FADD	8772	Complex	[FASLG: FAS: FADD: FAF1: DAXX: CFLAR] OR [FASLG: FAS: FADD: FAF1: DAXX] OR [TNFSF10: TNFRSF10A: FADD] OR [TNFSF10: TNFRSF10B: FADD]	Cleavage	cytoplasm	12220669							Cytokine Stimulation		Sobia Raza
736	TNFRSF1A	7132	Complex	TNFSF10: TNFRSF10A: FADD	CASP8	841	Protein	ProCASP8	Cleavage	extrinsic to internal side of plasma membrane	8875942							Apoptosis		Sobia Raza
	TNFRSF1A	7132	Complex	TNFSF10: TNFRSF10A: FADD	CASP8	841	Protein	ProCASP8	Cleavage	extrinsic to internal side of plasma membrane	12887920							Apoptosis		Sobia Raza
	TNFRSF1A	7132	Complex	TNFSF10: TNFRSF10A: FADD	CASP8	841	Protein	ProCASP8	Cleavage	extrinsic to internal side of plasma membrane	15725726							Apoptosis		Sobia Raza
737	CASP8	841	Protein	CASP8	CASP3	836	Protein	ProCASP3	Cleavage	cytoplasm	9501089							Apoptosis		Sobia Raza
	CASP8	841	Protein	CASP8	CASP3	836	Protein	ProCASP3	Cleavage	cytoplasm	9765224							Apoptosis		Sobia Raza
	CASP8	841	Protein	CASP8	CASP3	836	Protein	ProCASP3	Cleavage	cytoplasm	9885230							Apoptosis		Sobia Raza
	CASP8	841	Protein	CASP8	CASP3	836	Protein	ProCASP3	Cleavage	cytoplasm	9950028							Apoptosis		Sobia Raza
738	DAXX	1616	Protein	DAXX	FAS	355	Complex	FASLG: FAS	Binding	extrinsic to internal side of plasma membrane	9215629							Apoptosis		Sobia Raza
	DAXX	1616	Protein	DAXX	FAS	355	Complex	FASLG: FAS	Binding	extrinsic to internal side of plasma membrane	9743501							Apoptosis		Sobia Raza
	DAXX	1616	Protein	DAXX	FAS	355	Complex	FASLG: FAS	Binding	extrinsic to internal side of plasma membrane	15725726							Apoptosis		Sobia Raza
739	FAF1	11124	Protein	FAF1	FAS	355	Complex	FASLG: FAS	Binding	extrinsic to internal side of plasma membrane	8524870							Apoptosis		Sobia Raza
	FAF1	11124	Protein	FAF1	FAS	355	Complex	FASLG: FAS	Binding	extrinsic to internal side of plasma membrane	12702723							Apoptosis		Sobia Raza
740	TNF	7124	Protein	TNF	TNFRSF1A	7132	Complex	BAG4: <3>TNFRSF1A	Binding	external side of plasma membrane	1331108							Cytokine Stimulation		Sobia Raza
	TNF	7124	Protein	TNF	TNFRSF1A	7132	Complex	BAG4: <3>TNFRSF1A	Binding	external side of plasma membrane	2158863							Cytokine Stimulation		Sobia Raza
741	TRAF2	7186	Protein	TRAF2	TRADD	8717	Complex	TNF: <3>TNFRSF1A: FADD: TRADD	Binding	cytoplasm	8565075							Cytokine Stimulation		Sobia Raza
	TRAF2	7186	Protein	TRAF2	TRADD	8717	Complex	TNF: <3>TNFRSF1A: FADD: TRADD	Binding	cytoplasm	10892748							Cytokine Stimulation		Sobia Raza
742	RIP1K	8737	Protein	RIP1K	TRADD	8717	Complex	TNF: <3>TNFRSF1A: FADD: TRADD	Binding	cytoplasm	8612133							Cytokine Stimulation		Sobia Raza
	RIP1K	8737	Protein	RIP1K	TRADD	8717	Complex	TNF: <3>TNFRSF1A: FADD: TRADD	Binding	cytoplasm	12721308							Cytokine Stimulation		Sobia Raza
743	IKBKB	3551	Complex	IKBKG: CHUK: IKBKB	TRAF2	7186	Complex	TNF: <3>TNFRSF1A: FADD: TRADD: TRAF2: RIPK1	Binding	cytoplasm	10795740							Cytokine Stimulation		Sobia Raza
	IKBKB	3551	Complex	IKBKG: CHUK: IKBKB	TRAF2	7186	Complex	TNF: <3>TNFRSF1A: FADD: TRADD: TRAF2: RIPK2	Binding	cytoplasm	11359906							Cytokine Stimulation		Sobia Raza
	IKBKB	3551	Complex	IKBKG: CHUK: IKBKB	TRAF2	7186	Complex	TNF: <3>TNFRSF1A: FADD: TRADD: TRAF2: RIPK3	Binding	cytoplasm	15725726							Cytokine Stimulation		Sobia Raza
744	CHUK	1147	Complex	IKBKG: CHUK: IKBKB	TRAF2	7186	Complex	TNF: <3>TNFRSF1A: FADD: TRADD: TRAF2: RIPK3	Binding	cytoplasm	10795740							Cytokine Stimulation		Sobia Raza
	CHUK	1147	Complex	IKBKG: CHUK: IKBKB	TRAF2	7186	Complex	TNF: <3>TNFRSF1A: FADD: TRADD: TRAF2: RIPK3	Binding	cytoplasm	11359906							Cytokine Stimulation		Sobia Raza
	CHUK	1147	Complex	IKBKG: CHUK: IKBKB	TRAF2	7186	Complex	TNF: <3>TNFRSF1A: FADD: TRADD: TRAF2: RIPK3	Binding	cytoplasm	15725726							Cytokine Stimulation		Sobia Raza
745	CASP10	843	Protein	CASP10	CASP7	840	Protein	ProCASP7	Cleavage	cytoplasm	8755496							Apoptosis		Sobia Raza
	CASP10	843	Protein	CASP10	CASP7	840	Protein	ProCASP7	Cleavage	cytoplasm	8962078							Apoptosis		Sobia Raza
746	CASP8	841	Protein	CASP8	CASP7	840	Protein	ProCASP7	Cleavage	cytoplasm	9463409							Apoptosis		Sobia Raza
	CASP8	841	Protein	CASP8	CASP7	840	Protein	ProCASP7	Cleavage	cytoplasm	9545235							Apoptosis		Sobia Raza
	CASP8	841	Protein	CASP8	CASP7	840	Protein	ProCASP7	Cleavage	cytoplasm	10872455							Apoptosis		Sobia Raza
747	IKBKB	3551	Protein	IKBKB	NFKBIA	4792	Complex	RELA (p65): NFKB1 (p50)	Phosphorylation	cytoplasm	9346485							Apoptosis		Sobia Raza
	IKBKB	3551	Protein	IKBKB	NFKBIA	4792	Complex	RELA (p65): NFKB1 (p50)	Phosphorylation	cytoplasm	12949498							Apoptosis		Sobia Raza
	IKBKB	3551	Protein	IKBKB	NFKBIA	4792	Complex	RELA (p65): NFKB1 (p50)	Phosphorylation	cytoplasm	16495515							Apoptosis		Sobia Raza
748	CASP4	837	Protein	CASP4	CASP1	834	Protein	ProCASP1	Cleavage	cytoplasm	9491891							Apoptosis		Sobia Raza
	CASP4	837	Protein	CASP4	CASP1	834	Protein	ProCASP1	Cleavage	cytoplasm	9039262							Apoptosis		Sobia Raza
	CASP4	837	Protein	CASP4	CASP1	834	Protein	ProCASP1	Cleavage	cytoplasm	12843244							Apoptosis		Sobia Raza
749	DIABLO	56616	Protein	DIABLO	BIRC4	331	Protein	BIRC4	Inhibition	cytoplasm	10929712							Apoptosis		Sobia Raza
	DIABLO	56616	Protein	DIABLO	BIRC4	331	Protein	BIRC4	Inhibition	cytoplasm	11801595							Apoptosis		Sobia Raza
750	BIRC4	331	Protein	BIRC4	CASP3	836	Protein	CASP3	Inhibition	cytoplasm	9230442							Apoptosis		Sobia Raza
	BIRC4	331	Protein	BIRC4	CASP3	836	Protein	CASP3	Inhibition	cytoplasm	11447297							Apoptosis		Sobia Raza
751	BIRC4	331	Protein	BIRC4	CASP7	840	Protein	CASP7	Inhibition	cytoplasm	9230442							Apoptosis		Sobia Raza
	BIRC4	331	Protein	BIRC4	CASP7	840	Protein	CASP7	Inhibition	cytoplasm	11447297							Apoptosis		Sobia Raza
752	CASP9	842	Protein	CASP9	CASP7	840	Complex	ProCASP7	Cleavage	cytoplasm	16352606							Apoptosis		Sobia Raza
	CASP9	842	Protein	CASP9	CASP7	840	Complex	ProCASP7	Cleavage	cytoplasm	9598997							Apoptosis		Sobia Raza
753	CASP9	842	Protein	CASP9	CASP3	836	Protein	CASP3	Cleavage	cytoplasm	10708865							Apoptosis		Sobia Raza
	CASP9	842	Protein	CASP9	CASP3	836	Protein	CASP3	Cleavage	cytoplasm	15725726							Apoptosis		Sobia Raza
754	CASP9	842	Protein	CASP9	CASP3	836	Protein	CASP3	Cleavage	cytoplasm	11230124							Apoptosis		Sobia Raza
	CASP9	842	Protein	CASP9	CASP3	836	Protein	CASP3	Cleavage	cytoplasm	9708736							Apoptosis		Sobia Raza
755	PRKRA	8575	Protein	PRKRA	EIF2AK2	19106	Protein	EIF2AK2	Binding	cytoplasm	10988289							Apoptosis		Sobia Raza
	PRKRA	8575	Protein	PRKRA	EIF2AK2	19106	Protein	EIF2AK2	Binding	cytoplasm	9687506							Apoptosis		Sobia Raza
756	EIF2AK2	19106	Protein	EIF2AK2	EIF2S1	1965	Protein	EIF2S1	Phosphorylation	cytoplasm	8096514							Apoptosis		Sobia Raza
	EIF2AK2	19106	Protein	EIF2AK2	EIF2S1	1965	Protein	EIF2S1	Phosphorylation	cytoplasm	9335428							Apoptosis		Sobia Raza
	EIF2AK2	19106	Protein	EIF2AK2	EIF2S1	1965	Protein	EIF2S1	Phosphorylation	cytoplasm	11985496							Apoptosis		Sobia Raza
	EIF2AK2	19106	Protein	EIF2AK2	EIF2S1	1965	Protein	EIF2S1	Phosphorylation	cytoplasm	2912723							Apoptosis		Sobia Raza
757	EIF2AK2	19106	Complex	EIF2AK2: PRKRA	TP53	7157	Protein	TP53	Phosphorylation	cytoplasm	10348343							Apoptosis		Sobia Raza
	EIF2AK2	19106	Complex	EIF2AK2: PRKRA	TP53	7157	Protein	TP53	Phosphorylation	cytoplasm	9737981							Apoptosis		Sobia Raza
	EIF2AK2	19106	Complex	EIF2AK2: PRKRA	TP53	7157	Protein	TP53	Phosphorylation	cytoplasm	10082513							Apoptosis		Sobia Raza
758	CASP2	835	Protein	CASP2	BID	637	Protein	tBID	Cleavage	cytoplasm	11832478							Apoptosis		Sobia Raza
	CASP2	835	Protein	CASP2	BID	637	Protein	tBID	Cleavage	cytoplasm	16495337							Apoptosis		Sobia Raza
759	HSPA1A	3303	Protein	HSPA1A	PDCD8	9131	Protein	PDCD8	Inhibition by Binding	cytoplasm	11533664							Apoptosis		Sobia Raza
	HSPA1A	3303	Protein	HSPA1A	PDCD8	9131	Protein	PDCD8	Inhibition by Binding	cytoplasm	12930708							Apoptosis		Sobia Raza
760	HTRA2	27429	Protein	HTRA2	BIRC4	331	Protein	BIRC4	Binding	cytoplasm	11583623							Apoptosis		Sobia Raza
	HTRA2	27429	Protein	HTRA2	BIRC4	331	Protein	BIRC4	Binding	cytoplasm	12835328							Apoptosis		Sobia Raza
761	BID	637	Protein	BID	ENDOG	2021	Protein	ENDOG	Activation of Translocation	mitochondria	11753562							Apoptosis		Sobia Raza
	BID	637	Protein	BID	ENDOG	2021	Protein	ENDOG	Activation of Translocation	mitochondria	11452314							Apoptosis		Sobia Raza
762	BIRC2	329	Protein	BIRC2	CASP3	836	Protein	CASP3	Inhibition	cytoplasm	9384571							Apoptosis		Sobia Raza
	BIRC2	329	Protein	BIRC2	CASP3	836	Protein	CASP3	Inhibition	cytoplasm	11382748							Apoptosis		Sobia Raza
763	BCL2	596	Protein	BCL2	BAD	572	Protein	BAD	Inhibition by Binding	mitochondrial membrane	9388232							Apoptosis		Sobia Raza
	BCL2	596	Protein	BCL2	BAD	572	Protein	BAD	Inhibition by Binding	mitochondrial membrane	7834748							Apoptosis		Sobia Raza
764	BAD	572	Protein	BAD	BCL2L1	598	Protein	BCL2L1	Inhibition by Binding	mitochondrial membrane	9305851							Apoptosis		Sobia Raza
	BAD	572	Protein	BAD	BCL2L1	598	Protein	BCL2L1	Inhibition by Binding	mitochondrial membrane	9372935							Apoptosis		Sobia Raza
765	BAK1	578	Protein	BAK1	CYCS	54205	Protein	CYCS	Activation of Translocation	mitochondria	11447222							Apoptosis		Sobia Raza
	BAK1	578	Protein	BAK1	CYCS	54205	Protein	CYCS	Activation of Translocation	mitochondria	11741880							Apoptosis		Sobia Raza
766	BAK1	578	Protein	BAK1	DIABLO	56616	Protein	DIABLO	Translocation	mitochondria	12670926							Apoptosis		Sobia Raza
	BAK1	578	Protein	BAK1	DIABLO	56616	Protein	DIABLO	Translocation	mitochondria	12941691							Apoptosis		Sobia Raza
767	BAX	581	Protein	BAX	CYCS	54205	Protein	CYCS	Translocation	mitochondria	9843949							Apoptosis		Sobia Raza
	BAX	581	Protein	BAX	CYCS	54205	Protein	CYCS	Translocation	mitochondria	9461218							Apoptosis		Sobia Raza
768	BID	637	Protein	BID	CYCS	54205	Protein	CYCS	Translocation	mitochondria	9727491							Apoptosis		Sobia Raza
	BID	637	Protein	BID	CYCS	54205	Protein	CYCS	Translocation	mitochondria	9873064							Apoptosis		Sobia Raza
769	BID	637	Protein	BID	DIABLO	56616	Protein	DIABLO	Translocation	mitochondria	11859412							Apoptosis		Sobia Raza
	BID	637	Protein	BID	DIABLO	56616	Protein	DIABLO	Translocation	mitochondria	11741882							Apoptosis		Sobia Raza
770	BID	637	Protein	BID	HTRA2	27429	Protein	HTRA2	Translocation	mitochondria	15475455							Apoptosis		Sobia Raza
	BID	637	Protein	BID	HTRA2	27429	Protein	HTRA2	Translocation	mitochondria	15153524							Apoptosis		Sobia Raza
771	BID	637	Protein	BID	PDCD8	9131	Protein	PDCD8	Translocation	mitochondria	15537572							Apoptosis		Sobia Raza
	BID	637	Protein	BID	PDCD8	9131	Protein	PDCD8	Translocation	mitochondria	11063743							Apoptosis		Sobia Raza
772	CYCS	578	Protein	CYCS	APAF1	317	Protein	APAF1	Binding	cytoplasm	11112785							Apoptosis		Sobia Raza
	CYCS	578	Protein	CYCS	APAF1	317	Protein	APAF1	Binding	cytoplasm	11753565							Apoptosis		Sobia Raza
773	APAF1	317	Complex	CYCS: APAF1	CASP9	842	Protein	CASP9	Binding	cytoplasm	10749135							Apoptosis		Sobia Raza
	APAF1	317	Complex	CYCS: APAF1	CASP9	842	Protein	CASP9	Binding	cytoplasm	9922454							Apoptosis		Sobia Raza
774	BAX	581	Protein	BAX	DIABLO	56616	Protein	DIABLO	Translocation	mitochondria	12670894							Apoptosis		Sobia Raza
	BAX	581	Protein	BAX	DIABLO	56616	Protein	DIABLO	Translocation	mitochondria	11782443							Apoptosis		Sobia Raza
775	CASP3	836	Protein	CASP3	PARP1	142	Protein	PARP1	Cleavage	nucleus	7596430							Apoptosis		Sobia Raza
	CASP3	836	Protein	CASP3	PARP1	142	Protein	PARP1	Cleavage	nucleus	7774019							Apoptosis		Sobia Raza
776	CASP7	840	Protein	CASP7	PARP1	142	Protein	PARP1	Cleavage	nucleus	9463409							Apoptosis		Sobia Raza
	CASP7	840	Protein	CASP7	PARP1	142	Protein	PARP1	Cleavage	nucleus	1558065							Apoptosis		Sobia Raza
	CASP7	840	Protein	CASP7	PARP1	142	Protein	PARP1	Cleavage	nucleus	11170436							Apoptosis		Sobia Raza
777	CASP3	836	Protein	CASP3	GAS2	2620	Protein	GAS2	Cleavage	nucleus	10564664							Apoptosis		Sobia Raza
778	GAS2	2620	Protein	GAS2	Apoptosis			Apoptosis	Cleavage	nucleus	11387205							Apoptosis		Sobia Raza
779	CASP3	836	Protein	CASP3	DFFA	1676	Protein	DFFA	Cleavage	nucleus	9422506							Apoptosis		Sobia Raza
	CASP3	836	Protein	CASP3	DFFA	1676	Protein	DFFA	Cleavage	nucleus	9786842							Apoptosis		Sobia Raza
780	LMNA	4000	Protein	LMNA	CASP6	839	Protein	CASP6	Cleavage	nucleus	16518869							Apoptosis		Sobia Raza
	LMNA	4000	Protein	LMNA	CASP6	839	Protein	CASP6	Cleavage	nucleus	11953316							Apoptosis		Sobia Raza
781	CASP9	842	Protein	CASP9	CASP6	839	Protein	CASP6	Cleavage	cytoplasm	16521476							Apoptosis		Sobia Raza
	CASP9	842	Protein	CASP9	CASP6	839	Protein	CASP6	Cleavage	cytoplasm	14686614							Apoptosis		Sobia Raza
782	FADD	8772	Complex	TNF: <3>TNFRSF1A: FADD: TRADD	CASP10	843	Gene	CASP10	Cleavage	cytoplasm	11717445							Apoptosis		Sobia Raza
	FADD	8772	Complex	TNF: <3>TNFRSF1A: FADD: TRADD	CASP10	843	Gene	CASP10	Cleavage	cytoplasm	9045686							Apoptosis		Sobia Raza
783	TP53	7157	Protein	TP53	APAF1	317	Gene	APAF1	Gene Expression	nucleus	11709054							Apoptosis		Sobia Raza
	TP53	7157	Protein	TP53	APAF1	317	Gene	APAF1	Gene Expression	nucleus	11591730							Apoptosis		Sobia Raza
	TP53	7157	Protein	TP53	APAF1	317	Gene	APAF1	Gene Expression	nucleus	11865201							Apoptosis		Sobia Raza
	TP53	7157	Protein	TP53	APAF1	317	Gene	APAF1	Gene Expression	nucleus	10102818							Apoptosis		Sobia Raza
784	TP53	7157	Protein	TP53	BBC3	27113	Gene	BBC3	Gene Expression	nucleus	11709054							Apoptosis		Sobia Raza
	TP53	7157	Protein	TP53	BBC3	27113	Gene	BBC3	Gene Expression	nucleus	11572983							Apoptosis		Sobia Raza
	TP53	7157	Protein	TP53	BBC3	27113	Gene	BBC3	Gene Expression	nucleus	11463391							Apoptosis		Sobia Raza
785	TP53	7157	Protein	TP53	TNFRSF10B	8795	Gene	TNFRSF10B	Gene Expression	nucleus	9326928							Apoptosis		Sobia Raza
	TP53	7157	Protein	TP53	TNFRSF10B	8795	Gene	TNFRSF10B	Gene Expression	nucleus	9563466							Apoptosis		Sobia Raza
786	TP53	7157	Protein	TP53	MDM2	4193	Gene	MDM2	Gene Expression	nucleus	9153395							Apoptosis		Sobia Raza
	TP53	7157	Protein	TP53	MDM2	4193	Gene	MDM2	Gene Expression	nucleus	10788589							Apoptosis		Sobia Raza
	TP53	7157	Protein	TP53	MDM2	4193	Gene	MDM2	Gene Expression	nucleus	8319905							Apoptosis		Sobia Raza
787	TP53	7157	Protein	TP53	FAS	355	Gene	FAS	Gene Expression	nucleus	15580300							Apoptosis		Sobia Raza
	TP53	7157	Protein	TP53	FAS	355	Gene	FAS	Gene Expression	nucleus	11709054							Apoptosis		Sobia Raza
	TP53	7157	Protein	TP53	FAS	355	Gene	FAS	Gene Expression	nucleus	7539102							Apoptosis		Sobia Raza
788	PDCD8	9131	Protein	PDCD8	DNA		Gene	DNA	Cleavage	cytoplasm	12198487							Apoptosis		Sobia Raza
	PDCD8	9131	Protein	PDCD8	DNA		Gene	DNA	Cleavage	cytoplasm	16049016							Apoptosis		Sobia Raza
789	ENDOG	2021	Protein	ENDOG	DNA		Gene	DNA	Cleavage	nucleus	11452314							Apoptosis		Sobia Raza
	ENDOG	2021	Protein	ENDOG	DNA		Gene	DNA	Cleavage	nucleus	16407272							Apoptosis		Sobia Raza
790	NFKB Complex (RELA:NFKB1(p50)	5970/ 4790	Complex	NFKB Complex (RELA:NFKB1(p50)	BIRC4	331	Gene	BIRC4	Gene Expression	nucleus	15659775							NFKB		Sobia Raza
	NFKB Complex (RELA:NFKB1(p50)	5970/ 4790	Complex	NFKB Complex (RELA:NFKB1(p50)	BIRC4	331	Gene	BIRC4	Gene Expression	nucleus	15725726							NFKB		Sobia Raza
	NFKB Complex (RELA:NFKB1(p50)	5970/ 4790	Complex	NFKB Complex (RELA:NFKB1(p50)	BIRC4	331	Gene	BIRC4	Gene Expression	nucleus	9653098							NFKB		Sobia Raza
	NFKB Complex (RELA:NFKB1(p50)	5970/ 4790	Complex	NFKB Complex (RELA:NFKB1(p50)	BIRC4	331	Gene	BIRC4	Gene Expression	nucleus	15075199							NFKB		Sobia Raza
	NFKB Complex (RELA:NFKB1(p50)	5970/ 4790	Complex	NFKB Complex (RELA:NFKB1(p50)	BIRC4	331	Gene	BIRC4	Gene Expression	nucleus	15044484							NFKB		Sobia Raza
791	NFKB Complex (RELA:NFKB1(p50)	5970/ 4790	Complex	NFKB Complex (RELA:NFKB1(p50)	CFLAR	8837	Gene	CFLAR	Gene Expression	nucleus	15659775							NFKB		Sobia Raza
	NFKB Complex (RELA:NFKB1(p50)	5970/ 4790	Complex	NFKB Complex (RELA:NFKB1(p50)	CFLAR	8837	Gene	CFLAR	Gene Expression	nucleus	15725726							NFKB		Sobia Raza
	NFKB Complex (RELA:NFKB1(p50)	5970/ 4790	Complex	NFKB Complex (RELA:NFKB1(p50)	CFLAR	8837	Gene	CFLAR	Gene Expression	nucleus	12626568							NFKB		Sobia Raza
	NFKB Complex (RELA:NFKB1(p50)	5970/ 4790	Complex	NFKB Complex (RELA:NFKB1(p50)	CFLAR	8837	Gene	CFLAR	Gene Expression	nucleus	15909114							NFKB		Sobia Raza
792	NFKB Complex (RELA:NFKB1(p50)	5970/ 4790	Complex	NFKB Complex (RELA:NFKB1(p50)	IER3	8870	Gene	IER3	Gene Expression	nucleus	15659775							NFKB		Sobia Raza
	NFKB Complex (RELA:NFKB1(p50)	5970/ 4790	Complex	NFKB Complex (RELA:NFKB1(p50)	IER3	8870	Gene	IER3	Gene Expression	nucleus	15725726							NFKB		Sobia Raza
	NFKB Complex (RELA:NFKB1(p50)	5970/ 4790	Complex	NFKB Complex (RELA:NFKB1(p50)	IER3	8870	Gene	IER3	Gene Expression	nucleus	12360408							NFKB		Sobia Raza
	NFKB Complex (RELA:NFKB1(p50)	5970/ 4790	Complex	NFKB Complex (RELA:NFKB1(p50)	IER3	8870	Gene	IER3	Gene Expression	nucleus	11244505							NFKB		Sobia Raza
793	NFKB Complex (RELA:NFKB1(p50)	5970/ 4790	Complex	NFKB Complex (RELA:NFKB1(p50)	BCL2A1	598	Gene	BCL2A1	Gene Expression	nucleus	15659775							NFKB		Sobia Raza
	NFKB Complex (RELA:NFKB1(p50)	5970/ 4790	Complex	NFKB Complex (RELA:NFKB1(p50)	BCL2A1	598	Gene	BCL2A1	Gene Expression	nucleus	15725726							NFKB		Sobia Raza
	NFKB Complex (RELA:NFKB1(p50)	5970/ 4790	Complex	NFKB Complex (RELA:NFKB1(p50)	BCL2A1	598	Gene	BCL2A1	Gene Expression	nucleus	12665576							NFKB		Sobia Raza
	NFKB Complex (RELA:NFKB1(p50)	5970/ 4790	Complex	NFKB Complex (RELA:NFKB1(p50)	BCL2A1	598	Gene	BCL2A1	Gene Expression	nucleus	14747545							NFKB		Sobia Raza
794	NFKB Complex (RELA:NFKB1(p50)	5970/ 4790	Complex	NFKB Complex (RELA:NFKB1(p50)	BIRC3	330	Gene	BIRC3	Gene Expression	nucleus	15659775							NFKB		Sobia Raza
	NFKB Complex (RELA:NFKB1(p50)	5970/ 4790	Complex	NFKB Complex (RELA:NFKB1(p50)	BIRC3	330	Gene	BIRC3	Gene Expression	nucleus	15725726							NFKB		Sobia Raza
	NFKB Complex (RELA:NFKB1(p50)	5970/ 4790	Complex	NFKB Complex (RELA:NFKB1(p50)	BIRC3	330	Gene	BIRC3	Gene Expression	nucleus	10189354							NFKB		Sobia Raza
	NFKB Complex (RELA:NFKB1(p50)	5970/ 4790	Complex	NFKB Complex (RELA:NFKB1(p50)	BIRC3	330	Gene	BIRC3	Gene Expression	nucleus	14527959							NFKB		Sobia Raza
794	NFKB Complex (RELA:NFKB1(p50)	5970/ 4790	Complex	NFKB Complex (RELA:NFKB1(p50)	BCL2L1	598	Gene	BCL2L1	Gene Expression	nucleus	10925251							NFKB		Sobia Raza
	NFKB Complex (RELA:NFKB1(p50)	5970/ 4790	Complex	NFKB Complex (RELA:NFKB1(p50)	BCL2L1	598	Gene	BCL2L1	Gene Expression	nucleus	11519724							NFKB		Sobia Raza
795	NFKB Complex (RELA:NFKB1(p50)	5970/ 4790	Complex	NFKB Complex (RELA:NFKB1(p50)	TRAF2	7186	Gene	TRAF2	Gene Expression	nucleus	9733516							NFKB		Sobia Raza
	NFKB Complex (RELA:NFKB1(p50)	5970/ 4790	Complex	NFKB Complex (RELA:NFKB1(p50)	TRAF2	7186	Gene	TRAF2	Gene Expression	nucleus	15659775							NFKB		Sobia Raza
	NFKB Complex (RELA:NFKB1(p50)	5970/ 4790	Complex	NFKB Complex (RELA:NFKB1(p50)	TRAF1	7185	Gene	TRAF1	Gene Expression	nucleus	9733516							NFKB		Sobia Raza
796	NFKB Complex (RELA:NFKB1(p50)	5970/ 4790	Complex	NFKB Complex (RELA:NFKB1(p50)	FAS	355	Gene	FAS	Gene Expression	nucleus	11290773							NFKB		Sobia Raza
	NFKB Complex (RELA:NFKB1(p50)	5970/ 4790	Complex	NFKB Complex (RELA:NFKB1(p50)	FAS	355	Gene	FAS	Gene Expression	nucleus	10075983							NFKB		Sobia Raza
797	NFKB Complex (RELA:NFKB1(p50)	5970/ 4790	Complex	NFKB Complex (RELA:NFKB1(p50)	SOD2	6648	Gene	SOD2	Gene Expression	nucleus	7702755							NFKB		Sobia Raza
	NFKB Complex (RELA:NFKB1(p50)	5970/ 4790	Complex	NFKB Complex (RELA:NFKB1(p50)	SOD2	6648	Gene	SOD2	Gene Expression	nucleus	7476933							NFKB		Sobia Raza
798	NFKBIA (linked to above)	4792	Protein	NFKBIA (linked to above)					Dissociation	cytoplasm	15725726							NFKB		Sobia Raza
799	NFKBIA	4792	Protein	NFKBIA					Dissociation	cytoplasm	12949498							NFKB		Sobia Raza
780	NFKB Complex (RELA:NFKB1(p50)	5970/ 4790	Complex	NFKB Complex (RELA:NFKB1(p50)					Translocation	nucleus	15725726							NFKB		Sobia Raza
	NFKB Complex (RELA:NFKB1(p50)	5970/ 4790	Complex	NFKB Complex (RELA:NFKB1(p50)					Translocation	nucleus	12949498							NFKB		Sobia Raza
781	NFKB Complex (RELA:NFKB1(p50)	5970/ 4790	Complex	NFKB Complex (RELA:NFKB1(p50)					Translocation	cytoplasm	1340770							NFKB		Sobia Raza
	NFKB Complex (RELA:NFKB1(p50)	5970/ 4790	Complex	NFKB Complex (RELA:NFKB1(p50)					Translocation	cytoplasm	10037782							NFKB		Sobia Raza
782	dsRNA		dsRNA	dsRNA	EIF2AK2	19106	Protein	EIF2AK2	Activation	cytoplasm	8576179							Apoptosis		Sobia Raza
	dsRNA		dsRNA	dsRNA	EIF2AK2	19106	Protein	EIF2AK2	Activation	cytoplasm	9335428							Apoptosis		Sobia Raza
	dsRNA		dsRNA	dsRNA	EIF2AK2	19106	Protein	EIF2AK2	Activation	cytoplasm	8995434							Apoptosis		Sobia Raza
783	EIF2S1	1965	Protein	EIF2S1	apoptosis			apoptosis	Inhibition	Endoplasmic Reticulum	2687263							Apoptosis		Sobia Raza
	EIF2S1	1965	Protein	EIF2S1	apoptosis			apoptosis	Inhibition	Endoplasmic Reticulum	15684420							Apoptosis		Sobia Raza
784	PDCD8	9131	Protein	PDCD8	mitochondrial stress			mitochondrial stress	Translocation	mitochondria	9989411							Apoptosis		Sobia Raza
785	PDCD8	9131	Protein	PDCD8	DNA		Gene	DNA	Translocation	nucleus	9989411							Apoptosis		Sobia Raza
786	CASP2	835	Protein	CASP2	DNA damage/ stress			DNA damage/ stress	Activation	cytoplasm	12193789							Apoptosis		Sobia Raza
787	TNF	7124	Protein	TNF	TNFRSF1B	7133	Protein	TNFRSF1B	Binding	external side of plasma membrane	7852363							Cytokine Stimulation		Sobia Raza
	TNF	7124	Protein	TNF	TNFRSF1B	7133	Protein	TNFRSF1B	Binding	external side of plasma membrane	8590321							Cytokine Stimulation		Sobia Raza
788	TNFRSF1B	7133	Complex	TNF: TNFRSF1B	TRAF2	7186	Protein	TRAF2	Binding	integral to plasma membrane	8069916							Cytokine Stimulation		Sobia Raza
	TNFRSF1B	7133	Complex	TNF: TNFRSF1B	TRAF2	7186	Protein	TRAF2	Binding	integral to plasma membrane	8702708							Cytokine Stimulation		Sobia Raza
789	TRAF2	7186	Complex	TNF: TNFRSF1B: TRAF2	MAP3K14	9020	Protein	MAP3K14	Activation	cytoplasm	9275204							Cytokine Stimulation		Sobia Raza
790	MAP3K14	9020	Protein	MAP3K14	CHUK	1147	Protein	CHUK	Activation	cytoplasm	9244310							NFKB		Sobia Raza
	MAP3K14	9020	Protein	MAP3K14	CHUK	1147	Protein	CHUK	Activation	cytoplasm	9520446							NFKB		Sobia Raza
791	CHUK	1147	Complex	CHUK:CHUK [A]	NFKB2 (p100)	4791	Complex	NFKB2 (p100): RELB	Phosphorylation	cytoplasm	12387745							NFKB		Sobia Raza
	CHUK	1147	Complex	CHUK:CHUK [A]	NFKB2 (p100)	4791	Complex	NFKB2 (p100): RELB	Phosphorylation	cytoplasm	11520989							NFKB		Sobia Raza
792	NFKB2 (p100)	4791	Complex	NFKB2 (p100): RELB: [P]	Ubiquitin		Protein	Ubiquitin	Binding		11239468							NFKB		Sobia Raza
793	NFKBIA	4792	Protein	NFKBIA	Ubiquitin		Protein	Ubiquitin	Ubiquitination	cytoplasm	8717528							NFKB		Sobia Raza
794	PRKCZ	5590	Protein	PRKCZ	NFKB Complex (RELA:NFKB1(p50)	5970/ 4790	Complex	NFKB Complex (RELA:NFKB1(p50)	Phosphorylation	cytoplasm	12881425							NFKB		Sobia Raza
	PRKCZ	5590	Protein	PRKCZ	NFKB Complex (RELA:NFKB1(p50)	5970/ 4790	Complex	NFKB Complex (RELA:NFKB1(p50)	Phosphorylation	cytoplasm	11684013							NFKB		Sobia Raza
795	TBK1	29110	Protein	TBK1	NFKB Complex (RELA:NFKB1(p50)	5970/ 4790	Complex	NFKB Complex (RELA:NFKB1(p50)	Phosphorylation	cytoplasm	15489227							NFKB		Sobia Raza
796	IKBKB	3551	Protein	IKBKB	NFKB Complex (RELA:NFKB1(p50)	5970/ 4790	Complex	NFKB Complex (RELA:NFKB1(p50)	Phosphorylation	cytoplasm	12842894							NFKB		Sobia Raza
797	IKBKB	3551	Protein	IKBKB	NFKB Complex (RELA:NFKB1(p50)	5970/ 4790	Complex	NFKB Complex (RELA:NFKB1(p50)	Phosphorylation	cytoplasm	15489227							NFKB		Sobia Raza
798	MAP3K7	6885	Protein	MAP3K7	NFKB Complex (RELA:NFKB1(p50)	5970/ 4790	Complex	NFKB Complex (RELA:NFKB1(p50)	Phosphorylation	cytoplasm	12842894							NFKB		Sobia Raza
799	RPS6KA5	9252	Protein	RPS6KA5	NFKB Complex (RELA:NFKB1(p50)	5970/ 4790	Complex	NFKB Complex (RELA:NFKB1(p50)	Phosphorylation	cytoplasm	12628924							NFKB		Sobia Raza
800	CHUK	1147	Protein	CHUK	NFKB Complex (RELA:NFKB1(p50)	5970/ 4790	Complex	NFKB Complex (RELA:NFKB1(p50)	Phosphorylation	cytoplasm	15489227							NFKB		Sobia Raza
801	NFKB2:RELB	4791/5971	Complex	NFKB2:RELB					Translocation	cytoplasm to nucleus	16498412							NFKB		Sobia Raza
	NFKB2:RELB	4791/5971	Complex	NFKB2:RELB					Translocation	cytoplasm to nucleus	15214841							NFKB		Sobia Raza
802	BCL2	596	Protein	BCL2	BAX	581	Protein	BAX	Binding	mitochondrial membrane	8358790							Apoptosis		Sobia Raza
	BCL2	596	Protein	BCL2	BAX	581	Protein	BAX	Binding	mitochondrial membrane	9111042							Apoptosis		Sobia Raza
803	BID	637	Protein	BID	CASP8	841	Protein	CASP8	Cleavage	cytoplasm	9727492							Apoptosis		Sobia Raza
	BID	637	Protein	BID	CASP8	841	Protein	CASP8	Cleavage	cytoplasm	9727491							Apoptosis		Sobia Raza
804	IL1B	3553	Protein	IL1B	IL1R1	3554	Protein	IL1R1	Binding	external side of plasma membrane	9062193							Cytokine Stimulation	IL1B	Sobia Raza
805	IL1R1	3554	Complex	IL1B: IL1R1	MYD88	4615	Protein	MYD88	Binding	integral to plasma membrane	17507369							Cytokine Stimulation	IL1B	Sobia Raza
806	IRAK1	3654	Protein	IRAK1	MYD88	4615	Protein	MYD88	Binding	cytoplasm	9430229							TLR		Sobia Raza
	IRAK1	3654	Protein	IRAK1	IRAK4	51135	Protein	IRAK4	Binding	cytoplasm	15292196							TLR		Sobia Raza
807	IL1R1	3554	Complex	IL1B: IL1R1	IRAK4	51135	Protein	IRAK4	Binding	cytoplasm	15292196							Cytokine Stimulation	IL1B	Sobia Raza
808	IRAK4	51135	Protein	in multiple complexes	IRAK4	51135	Protein	in multiple complexes	autoPhosphorylation	cytoplasm	17141195							TLR		Sobia Raza
809	IRAK4	51135	Protein	in multiple complexes	TRAF6	7189	Protein	in multiple complexes	Binding	cytoplasm	11960013							TLR		Sobia Raza
810	TLR5	7100	Complex	TLR5: TLR5	IRAK1	3654	Protein	IRAK1	Binding	extrinsic to internal side of plasma membrane	11953430							TLR		Sobia Raza
811	TLR5	7100	Complex	TLR5: TLR5	MYD88	4615	Protein	MYD88	Binding	extrinsic to internal side of plasma membrane	16644730							TLR		Sobia Raza
812	TLR1	7096	Protein	TLR1	TLR2	7097	Protein	TLR2	Binding	integral to plasma membrane	12077222							TLR		Sobia Raza
813	TIRAP	114609	Complex	TLR1: TLR2: TIRAP: MYD88: IRAK2: IRAK1: IRAK4	TRAF6	7189	Protein	TRAF6	Binding		15247281							TLR		Sobia Raza
814	TLR2	7097	Complex	TLR1: TLR2	MYD88	4615	Protein	MYD88	Binding	extrinsic to internal side of plasma membrane	16798732							TLR		Sobia Raza
815	TIRAP	114609	Protein	TIRAP	IRAK2	3656	Protein	IRAK2	Binding	cytoplasm	11544529							TLR		Sobia Raza
816	MYD88	4615	Protein	MYD88	IRAK1	7096	Protein	IRAK1	Binding	cytoplasm	12360211							TLR		Sobia Raza
817	TLR6	10333	Complex	TLR2: TLR6	Lipopeptides			Lipopeptides	Binding	external side of plasma membrane	12697090							TLR		Sobia Raza
	TLR6	10333	Complex	TLR2: TLR6	Lipopeptides			Lipopeptides	Binding	external side of plasma membrane	15661917							TLR		Sobia Raza
818	TLR2	7097	Protein	TLR2	TLR6	10333	Protein	TLR6	Binding	integral to plasma membrane	12077222							TLR		Sobia Raza
819	TLR2	7097	Complex	TLR2: TLR6	TOLLIP	54472	Protein	TOLLIP	Binding	extrinsic to internal side of plasma membrane	11751856							TLR		Sobia Raza
820	TLR2	7097	Complex	TLR2: TLR6	IRAK1	7096	Protein	IRAK1	Binding	extrinsic to internal side of plasma membrane	10395652							TLR		Sobia Raza
821	TLR3	7098	Complex	TLR3: TLR3	TICAM1	148022	Protein	TICAM1	Binding	extrinsic to internal side of plasma membrane	12539043							TLR		Sobia Raza
822	TLR3	7098	Complex	TLR3: TLR3	TICAM2	353376	Protein	TICAM2	Binding	extrinsic to internal side of plasma membrane	14519765							TLR		Sobia Raza
823	TLR3	7098	Complex	<2>TLR3: TICAM1: TICAM2	RIPK1	504727	Protein	RIPK1	Binding	extrinsic to internal side of plasma membrane	16115877							TLR		Sobia Raza
824	TICAM1	148022	Complex	<2>TLR3: TICAM1: TICAM2	RIPK1	504727	Protein	RIPK1	Binding	cytoplasm	14739303							TLR		Sobia Raza
825	RIPK1	504727	Complex	<2>TLR3: TICAM1: TICAM2: RIPK1	RIPK3	11035	Protein	RIPK3	Binding	cytoplasm	11734559							TLR		Sobia Raza
	RIPK1	504727	Complex	<2>TLR3: TICAM1: TICAM2: RIPK1	RIPK3	11035	Protein	RIPK3	Binding	cytoplasm	10339433							TLR		Sobia Raza
826	RIPK3	11035	Protein	RIPK3	TICAM1	148022	Complex	<2>TLR3: TICAM1: TICAM2: RIPK1	Binding	cytoplasm	15064760							TLR		Sobia Raza
827	TICAM1	148022	Complex	TLR4: TICAM1: TICAM2	TBK1	29110	Protein	IKBKE: TBK1	Binding	cytoplasm	14530355							TLR		Sobia Raza
	TICAM1	148022	Complex	TLR4: TICAM1: TICAM2	TBK1	29110	Protein	IKBKE: TBK1	Binding	cytoplasm	14739303							TLR		Sobia Raza
828	TLR7	51284	Complex	TLR7: TLR7	MYD88	4615	Protein	MYD88	Binding	extrinsic to internal side of plasma membrane	12791976							TLR		Sobia Raza
829	ssRNA		Generic Entity	ssRNA	TLR7	51284	Protein	TLR7:TLR7	Binding	cytoplasm	15034168							TLR		Sobia Raza
830	MYD88	4615	Protein	MYD88	TLR9	54106	Protein	TLR9: TLR9	Binding	cytoplasm	12791976							TLR		Sobia Raza
831	STAT1:STAT2:IRF9	6772: 6773: 10379	Complex	STAT1:STAT2:IRF9	IFIT2	3433	Gene	IFIT2	Gene Expression	nucleus	11790540							Cytokine Stimulation	Interferon Response Pathway	Paul Lacaze
832	IRF3:IRF3	3661: 3661	Complex	IRF3:IRF3	IFIT2	3433	Gene	IFIT2	Gene Expression	nucleus	11790540							Cytokine Stimulation	Interferon Response Pathway	Paul Lacaze
833	IRF3:IRF3	3661: 3661	Complex	IRF3:IRF3	IFNA	3440: 3451	Gene	IFNA	Gene Expression	nucleus	10524230							Cytokine Stimulation	Interferon Response Pathway	Paul Lacaze
834	IRF3:IRF7	3661: 3665	Complex	IRF3:IRF7	IFNA	3440: 3451	Gene	IFNA	Gene Expression	nucleus	10524230							Cytokine Stimulation	Interferon Response Pathway	Paul Lacaze
835	IRF7:IRF7	3665: 3665	Complex	IRF7:IRF7	IFNA	3440: 3451	Gene	IFNA	Gene Expression	nucleus	9877175							Cytokine Stimulation	Interferon Response Pathway	Paul Lacaze
836	STAT1:STAT1:IRF9	6772: 6773: 10379	Complex	STAT1:STAT1:IRF9	IFNA	3440: 3451	Gene	IFNA	Gene Expression	nucleus	14550502							Cytokine Stimulation	Interferon Response Pathway	Paul Lacaze
837	STAT1:STAT2:IRF9	6772: 6773: 10379	Complex	STAT1:STAT2:IRF9	IFNA	3440: 3451	Gene	IFNA	Gene Expression	nucleus	14550502							Cytokine Stimulation	Interferon Response Pathway	Paul Lacaze
838	IRF1	3659	Complex	IRF1: IRF1 [P]	IFNA	3440: 3451	Gene	IFNA	Gene Expression	nucleus	14550502							Cytokine Stimulation	Interferon Response Pathway	Paul Lacaze
839	IRF7	3665	Complex	IRF7:IRF7	IFNB1	3456	Gene	IFNB1	Gene Expression	nucleus	16214811							Cytokine Stimulation	Interferon Response Pathway	Paul Lacaze
840	CBP:NFkappaB:ATF2		Complex	IRF7:IRF7	IFNB1	3456	Gene	IFNB1	Gene Expression	nucleus	10524230							Cytokine Stimulation	Interferon Response Pathway	Paul Lacaze
841	STAT1:STAT1:IRF9	6772: 6773: 10379	Complex	STAT1:STAT1:IRF9	IFNB1	3456	Gene	IFNB1	Gene Expression	nucleus	14550502							Cytokine Stimulation	Interferon Response Pathway	Paul Lacaze
	STAT1:STAT1:IRF9	6772: 6773: 10379	Complex	STAT1:STAT1:IRF9	IFNB1	3456	Gene	IFNB1	Gene Expression	nucleus	14525967							Cytokine Stimulation	Interferon Response Pathway	Paul Lacaze
842	STAT1:STAT2:IRF9	6772: 6773: 10379	Complex	STAT1:STAT2:IRF9	IFNB1	3456	Gene	IFNB1	Gene Expression	nucleus	14550502							Cytokine Stimulation	Interferon Response Pathway	Paul Lacaze
	STAT1:STAT2:IRF9	6772: 6773: 10379	Complex	STAT1:STAT2:IRF9	IFNB1	3456	Gene	IFNB1	Gene Expression	nucleus	14525967							Cytokine Stimulation	Interferon Response Pathway	Paul Lacaze
843	IRF1	3659	Complex	IRF1: IRF1 [P]	CCL5	6352	Gene	CCL5	Gene Expression	nucleus	15860458							Cytokine Stimulation	Interferon Response Pathway	Paul Lacaze
844	IRF1	3659	Complex	IRF1: IRF1 [P]	TNFSF10	8743	Gene	TNFSF10	Gene Expression	nucleus	15511228							Cytokine Stimulation	Interferon Response Pathway	Paul Lacaze
	IRF1	3659	Complex	IRF1: IRF1 [P]	TNFSF10	8743	Gene	TNFSF10	Gene Expression	nucleus	15241475							Cytokine Stimulation	Interferon Response Pathway	Paul Lacaze
845	IRF1	3659	Complex	IRF1: IRF1 [P]	FASLG	356	Gene	FASLG	Gene Expression	nucleus	10725705							Cytokine Stimulation	Interferon Response Pathway	Paul Lacaze
846	IRF2	3660	Protein	IRF2	NOS2A	4843	Gene	NOS2A	Gene Expression- Inhibition	nucleus	12799427							Cytokine Stimulation	Interferon Response Pathway	Paul Lacaze
847	IRF2	3660	Protein	IRF2	IFNB1	3456	Gene	IFNB1	Gene Expression- Inhibition	nucleus	11244049							Cytokine Stimulation	Interferon Response Pathway	Paul Lacaze
848	IRF2	3660	Protein	IRF2	IFNA	3440: 3451	Gene	IFNA	Gene Expression- Inhibition	nucleus	11244049							Cytokine Stimulation	Interferon Response Pathway	Paul Lacaze
849	IRF8	3394	Protein	IRF8 [P]	HLA-B	3106	Gene	HLA-B	Gene Expression	nucleus	9620643							Cytokine Stimulation	Interferon Response Pathway	Paul Lacaze
850	IRF1	3659	Complex	IRF1: IRF1 [P]	EIF2AK2	5610	Gene	EIF2AK2	Gene Expression	nucleus	9333018							Cytokine Stimulation	Interferon Response Pathway	Paul Lacaze
851	STAT1:STAT2:IRF9	6772: 6773: 10379	Complex	STAT1:STAT2:IRF9	EIF2AK2	5610	Gene	EIF2AK2	Gene Expression	nucleus	11790540							Cytokine Stimulation	Interferon Response Pathway	Paul Lacaze
852	STAT1	6772	Protein	STAT1: STAT1 [P] [P]	ICAM1	3383	Gene	ICAM1	Gene Expression	nucleus	11024052							Cytokine Stimulation	Interferon Response Pathway	Paul Lacaze
853	STAT1	6772	Protein	STAT1: STAT1 [P] [P]	CXCL9	4283	Gene	CXCL9	Gene Expression	nucleus	11024052							Cytokine Stimulation	Interferon Response Pathway	Paul Lacaze
854	STAT1	6772	Complex	STAT1: STAT1 [P] [P]	IRF1	3659	Gene	IRF1	Gene Expression	nucleus	14550502							Cytokine Stimulation	Interferon Response Pathway	Paul Lacaze
	STAT1	6772	Complex	STAT1: STAT1 [P] [P]	IRF1	3659	Gene	IRF1	Gene Expression	nucleus	9716487							Cytokine Stimulation	Interferon Response Pathway	Paul Lacaze
855	SPI1	6688	Protein	SPI1	CYBB	1536	Gene	CYBB	Gene Expression	nucleus	9593745							Cytokine Stimulation	Interferon Response Pathway	Paul Lacaze
	SPI1	6688	Protein	SPI1	CYBB	1536	Gene	CYBB	Gene Expression	nucleus	11244049							Cytokine Stimulation	Interferon Response Pathway	Paul Lacaze
856	IRF8	3394	Protein	IRF8 [P]	CYBB	1536	Gene	CYBB	Gene Expression	nucleus	9593745							Cytokine Stimulation	Interferon Response Pathway	Paul Lacaze
	IRF8	3394	Protein	IRF8 [P]	CYBB	1536	Gene	CYBB	Gene Expression	nucleus	11244049							Cytokine Stimulation	Interferon Response Pathway	Paul Lacaze
857	SPI1	6688	Protein	SPI1	IL1B	3553	Gene	IL1B	Gene Expression	nucleus	11359842							Cytokine Stimulation	Interferon Response Pathway	Paul Lacaze
858	IRF8	3394	Protein	IRF8 [P]	IL1B	3553	Gene	IL1B	Gene Expression	nucleus	11359842							Cytokine Stimulation	Interferon Response Pathway	Paul Lacaze
859	STAT1:STAT2:IRF9	6772: 6773: 10379	Complex	STAT1:STAT2:IRF9	IRF5	3663	Gene	IRF5	Gene Expression	nucleus	15805103							Cytokine Stimulation	Interferon Response Pathway	Paul Lacaze
860	IRF3	3661	Complex	IRF3: IRF3	CXCL10	3627	Gene	CXCL10	Gene Expression	nucleus	11790540							Cytokine Stimulation	Interferon Response Pathway	Paul Lacaze
861	IRF7	3665	Complex	IRF3: IRF7	CXCL10	3627	Gene	CXCL10	Gene Expression	nucleus	11790540							Cytokine Stimulation	Interferon Response Pathway	Paul Lacaze
862	STAT1:STAT2:IRF9	6772: 6773: 10379	Complex	STAT1:STAT2:IRF9	CXCL10	3627	Gene	CXCL10	Gene Expression	nucleus	11790540							Cytokine Stimulation	Interferon Response Pathway	Paul Lacaze
863	IRF8	3394	Protein	IRF8 [P]	GIP3	2537	Gene	GIP3	Gene Expression	nucleus	9620643							Cytokine Stimulation	Interferon Response Pathway	Paul Lacaze
864	IRF8	3394	Protein	IRF8 [P]	OAS1	4938	Gene	OAS1	Gene Expression	nucleus	9620643							Cytokine Stimulation	Interferon Response Pathway	Paul Lacaze
865	IRF1	3659	Complex	IRF1: IRF1 [P]	OAS1	4938	Gene	OAS1	Gene Expression	nucleus	9315094							Cytokine Stimulation	Interferon Response Pathway	Paul Lacaze
	IRF1	3659	Complex	IRF1: IRF1 [P]	OAS1	4938	Gene	OAS1	Gene Expression	nucleus	9620643							Cytokine Stimulation	Interferon Response Pathway	Paul Lacaze
866	IKBKE:TBK1	9641: 29110	Complex	IKBKE:TBK1	IRF7	3665	Gene	IRF7	Gene Expression	nucleus	16214811							Cytokine Stimulation	Interferon Response Pathway	Paul Lacaze
867	IKBKE:TBK1	9641: 29110	Complex	IKBKE:TBK1	IRF3	3661	Gene	IRF3	Gene Expression	nucleus	16214811							Cytokine Stimulation	Interferon Response Pathway	Paul Lacaze
868	IRF3	3661	Protein	IRF3	IRF3	3661	Protein	IRF3	Binding	cytoplasm	15502848							Cytokine Stimulation	Interferon Response Pathway	Paul Lacaze
869	IRF3	3661	Protein	IRF3	IRF7	3665	Protein	IRF7	Binding	cytoplasm	11162841							Cytokine Stimulation	Interferon Response Pathway	Paul Lacaze
870	IRF7	3665	Protein	IRF7	IRF7	3665	Protein	IRF7	Binding	cytoplasm	16214811							Cytokine Stimulation	Interferon Response Pathway	Paul Lacaze
871	STAT1:STAT2:IRF9	6772: 6773: 10379	Complex	STAT1:STAT2:IRF9	GIP2	9636	Gene	GIP2	Gene Expression	nucleus	7539922							Cytokine Stimulation	Interferon Response Pathway	Paul Lacaze
872	IRF3:IRF3	3661: 3665	Complex	IRF3:IRF3	GIP2	9636	Gene	GIP2	Gene Expression	nucleus	12374802							Cytokine Stimulation	Interferon Response Pathway	Paul Lacaze
873	IRF3:IRF7	3661: 3665	Complex	IRF3:IRF7	GIP2	9636	Gene	GIP2	Gene Expression	nucleus	11390646							Cytokine Stimulation	Interferon Response Pathway	Paul Lacaze
874	IRF8	3394	Protein	IRF8 [P]	GIP2	9636	Gene	GIP2	Gene Expression	nucleus	9620643							Cytokine Stimulation	Interferon Response Pathway	Paul Lacaze
875	IRF4	3662	Protein	IRF4	GIP2	9636	Gene	GIP2	Gene Expression	nucleus	12055236							Cytokine Stimulation	Interferon Response Pathway	Paul Lacaze
876	IRF4	3662	Protein	IRF4	GIP2	9636	Gene	GIP2	Gene Expression	nucleus	9620643							Cytokine Stimulation	Interferon Response Pathway	Paul Lacaze
877	SPI1	6688	Protein	SPI1	GIP2	9636	Gene	GIP2	gene experssion	nucleus	12055236							Cytokine Stimulation	Interferon Response Pathway	Paul Lacaze
	SPI1	6688	Protein	SPI1	GIP2	9636	Gene	GIP2	gene experssion	nucleus	9620643							Cytokine Stimulation	Interferon Response Pathway	Paul Lacaze
878	SOCS3	9021	Protein	SOCS3	IFNGR1	3459	Complex	<2> IFNGR1: <2> IFNGR2: <2> JAK1: <2> JAK2: <2> IFNG	Inhibition (of Phosphorylation)	cytoplasm	14525967							Cytokine Stimulation	Interferon Response Pathway	Paul Lacaze
879	CKII	1457	Protein	CKII	IRF1	3659	Protein	IRF1 [P]	Phosphorylation	cytoplasm	11244049							Cytokine Stimulation	Interferon Response Pathway	Paul Lacaze
	CKII	1457	Protein	CKII	IRF1	3659	Protein	IRF1 [P]	Phosphorylation	cytoplasm	10094406							Cytokine Stimulation	Interferon Response Pathway	Paul Lacaze
880	PKC	50818	Protein	PKC	IRF1	3659	Protein	IRF1 [P]	Phosphorylation	cytoplasm	11244049							Cytokine Stimulation	Interferon Response Pathway	Paul Lacaze
881	PKA		Protein	PKA	IRF1	3659	Protein	IRF1 [P]	Phosphorylation	cytoplasm	11244049							Cytokine Stimulation	Interferon Response Pathway	Paul Lacaze
882	STAT1	6772	Protein	STAT1	STAT1	6772	Protein	STAT1	Binding	cytoplasm	14550502							Cytokine Stimulation	Interferon Response Pathway	Paul Lacaze
883	PRKCD	5580	Protein	PRKCD	STAT1	6772	Complex	STAT1: STAT1	Phosphorylation	cytoplasm	14550502							Cytokine Stimulation	Interferon Response Pathway	Paul Lacaze
884	IRF1	3659	Complex	IRF1: IRF1 [P]	GBP1	2633	Gene	GBP1	Gene Expression	nucleus	10557076							Cytokine Stimulation	Interferon Response Pathway	Paul Lacaze
885	IRF2	3660	Protein	IRF2	GBP1	2633	Gene	GBP1	Gene Expression	nucleus	10557076							Cytokine Stimulation	Interferon Response Pathway	Paul Lacaze
886	IRF1	3659	Complex	IRF1: IRF1 [P]	CIITA	4261	Gene	CIITA	Gene Expression	nucleus	11464288							Cytokine Stimulation	Interferon Response Pathway	Paul Lacaze
	IRF1	3659	Complex	IRF1: IRF1 [P]	CIITA	4261	Gene	CIITA	Gene Expression	nucleus	10557076							Cytokine Stimulation	Interferon Response Pathway	Paul Lacaze
	IRF1	3659	Complex	IRF1: IRF1 [P]	CIITA	4261	Gene	CIITA	Gene Expression	nucleus	11244049							Cytokine Stimulation	Interferon Response Pathway	Paul Lacaze
887	IRF2	3660	Protein	IRF2	CIITA	4261	Gene	CIITA	Gene Expression	nucleus	10557076							Cytokine Stimulation	Interferon Response Pathway	Paul Lacaze
	IRF2	3660	Protein	IRF2	CIITA	4261	Gene	CIITA	Gene Expression	nucleus	11464288							Cytokine Stimulation	Interferon Response Pathway	Paul Lacaze
888	IRF2	3660	Protein	IRF2	HIST2H4	8370	Gene	HIST2H4	Gene Expression	nucleus	11244049							Cytokine Stimulation	Interferon Response Pathway	Paul Lacaze
	IRF2	3660	Protein	IRF2	HIST2H4	8370	Gene	HIST2H4	Gene Expression	nucleus	12799427							Cytokine Stimulation	Interferon Response Pathway	Paul Lacaze
889	IRF1	3659	Complex	IRF1: IRF1 [P]	PSMB9	5698	Gene	PSMB9	Gene Expression	nucleus	10764778							Cytokine Stimulation	Interferon Response Pathway	Paul Lacaze
	IRF1	3659	Complex	IRF1: IRF1 [P]	PSMB9	5698	Gene	PSMB9	Gene Expression	nucleus	11244049							Cytokine Stimulation	Interferon Response Pathway	Paul Lacaze
890	IRF2	3660	Protein	IRF2	PSMB9	5698	Gene	PSMB9	Gene Expression	nucleus	10764778							Cytokine Stimulation	Interferon Response Pathway	Paul Lacaze
	IRF2	3660	Protein	IRF2	PSMB9	5698	Gene	PSMB9	Gene Expression	nucleus	11244049							Cytokine Stimulation	Interferon Response Pathway	Paul Lacaze
891	IRF1	3659	Complex	IRF1: IRF1 [P]	TAP1	6890	Gene	TAP1	Gene Expression	nucleus	9632373							Cytokine Stimulation	Interferon Response Pathway	Paul Lacaze
	IRF1	3659	Complex	IRF1: IRF1 [P]	TAP1	6890	Gene	TAP1	Gene Expression	nucleus	11244049							Cytokine Stimulation	Interferon Response Pathway	Paul Lacaze
892	IRF1	3659	Complex	IRF1: IRF1 [P]	IL12B	3593	Gene	IL12B	Gene Expression	nucleus	11244049							Cytokine Stimulation	Interferon Response Pathway	Paul Lacaze
893	IRF1	3659	Complex	IRF1: IRF1 [P]	IL15	3600	Gene	IL15	Gene Expression	nucleus	11244049							Cytokine Stimulation	Interferon Response Pathway	Paul Lacaze
	IRF1	3659	Complex	IRF1: IRF1 [P]	IL15	3600	Gene	IL15	Gene Expression	nucleus	9490414							Cytokine Stimulation	Interferon Response Pathway	Paul Lacaze
894	IRF5	3663	Complex	IRF5: IRF5	IFNA1	3439	Gene	IFNA1	Gene Expression	Nucleus	11303025							Cytokine Stimulation	Interferon Response Pathway	Sobia Raza
895	IRF5	3663	Complex	IRF5: IRF5	BAK1	578	Gene	BAK1	Gene Expression	Nucleus	15308637							Cytokine Stimulation	Interferon Response Pathway	Sobia Raza
	IRF5	3663	Complex	IRF5: IRF5	BAK1	578	Gene	BAK1	Gene Expression	Nucleus	14559832							Cytokine Stimulation	Interferon Response Pathway	Sobia Raza
896	IRF5	3663	Complex	IRF5: IRF5	PLSCR1	5359	Gene	PLSCR1	Gene Expression	Nucleus	15308637							Cytokine Stimulation	Interferon Response Pathway	Sobia Raza
897	IRF5	3663	Complex	IRF5: IRF5	SP100	6672	Gene	SP100	Gene Expression	Nucleus	15308637							Cytokine Stimulation	Interferon Response Pathway	Sobia Raza
898	IRF5	3663	Complex	IRF5: IRF5	CXCL11	6373	Gene	CXCL11	Gene Expression	Nucleus	15308637							Cytokine Stimulation	Interferon Response Pathway	Sobia Raza
899	IRF5	3663	Complex	IRF5: IRF5	OAS1	4938	Gene	OAS1	Gene Expression	Nucleus	15308637							Cytokine Stimulation	Interferon Response Pathway	Sobia Raza
900	IRF5	3663	Complex	IRF5: IRF5	IFIT1	3434	Gene	IFIT1	Gene Expression	Nucleus	15308637							Cytokine Stimulation	Interferon Response Pathway	Sobia Raza
901	IRF5	3663	Protein	IRF5	MYD88	4615	Protein	MYD88	Binding	Cytoplasm	16236719							Cytokine Stimulation	Interferon Response Pathway	Sobia Raza
	IRF5	3663	Protein	IRF5	MYD88	4615	Protein	MYD88	Binding	Cytoplasm	15665823							Cytokine Stimulation	Interferon Response Pathway	Sobia Raza
902	IRF5	3663	Protein	IRF5	RIPK1	8737	Gene	RIPK1	Gene Expression	Nucleus	15308637							Cytokine Stimulation	Interferon Response Pathway	Sobia Raza
903	IRF5	3663	Complex	IRF5: IRF5	CASP3	836	Gene	CASP3	Gene Expression	Nucleus	15308637							Cytokine Stimulation	Interferon Response Pathway	Sobia Raza
904	IRF5	3663	Complex	IRF5: IRF5	PMAIP	5366	Gene	PMAIP	Gene Expression	Nucleus	15308637							Cytokine Stimulation	Interferon Response Pathway	Sobia Raza
905	IRF5	3663	Complex	IRF5: IRF5	IFNB1	3456	Gene	IFNB1	Gene Expression	Nucleus	15308637							Cytokine Stimulation	Interferon Response Pathway	Sobia Raza
906	IRF5	3663	Complex	IRF5: IRF5	TNFSF10	8743	Gene	TNFSF10	Gene Expression	Nucleus	15308637							Cytokine Stimulation	Interferon Response Pathway	Sobia Raza
907	IRF5	3663	Protein	IRF5	IRF7	3665	Protein	IRF7	Binding	Cytoplasm	12600985							Cytokine Stimulation	Interferon Response Pathway	Sobia Raza
908	IRF5	3663	Protein	IRF5	IRF3	3661	Protein	IRF3	Binding	Cytoplasm	12600985							Cytokine Stimulation	Interferon Response Pathway	Sobia Raza
909	IRF5	3663	Protein	IRF5	TRAF6	7189	Protein	TRAF6	Binding	Cytoplasm	15665823							Cytokine Stimulation	Interferon Response Pathway	Sobia Raza
910	IRF5	3663	Protein	IRF5	HSV		virus	virus	Phosphorylation	Cytoplasm	12138184							Cytokine Stimulation	Interferon Response Pathway	Sobia Raza
911	IRF5	3663	Protein	IRF5	HSV		virus	virus	Phosphorylation	Cytoplasm	11303025							Cytokine Stimulation	Interferon Response Pathway	Sobia Raza
912	IRF5	3663	Protein	IRF5	NDV		virus	virus	Phosphorylation	Cytoplasm	12138184							Cytokine Stimulation	Interferon Response Pathway	Sobia Raza
913	IRF5	3663	Protein	IRF5	VSV		virus	virus	Phosphorylation	Cytoplasm	12138184							Cytokine Stimulation	Interferon Response Pathway	Sobia Raza
914	IFNG	3458	Protein	IFNG	IFNG	3458	Protein	IFNG	Binding	external side of plasma membrane	7617032							Cytokine Stimulation	Interferon Response Pathway	Paul Lacaze
915	IFNG	3458	Complex	IFNG: IFNG	IFNGR1	3459	Complex	<2> IFNGR1: <2> IFNGR2: <2> JAK1: <2> JAK2	Binding	external side of plasma membrane	7617032							Cytokine Stimulation	Interferon Response Pathway	Paul Lacaze
916	IFNGR1	3459	Protein	IFNGR1	JAK1	3716	Protein	JAK1	Binding	cytoplasm	8232552							Cytokine Stimulation	Interferon Response Pathway	Paul Lacaze
	IFNGR1	3459	Protein	IFNGR1	JAK1	3716	Protein	JAK1	Binding	cytoplasm	7615558							Cytokine Stimulation	Interferon Response Pathway	Paul Lacaze
	IFNGR1	3459	Protein	IFNGR1	JAK1	3716	Protein	JAK1	Binding	cytoplasm	8649432							Cytokine Stimulation	Interferon Response Pathway	Paul Lacaze
	IFNGR1	3459	Protein	IFNGR1	JAK1	3716	Protein	JAK1	Binding	cytoplasm	8550631							Cytokine Stimulation	Interferon Response Pathway	Paul Lacaze
917	IFNGR2	3460	Protein	IFNGR2	IFNGR1	3459	Protein	IFNGR1	Binding	cytoplasm	2971451							Cytokine Stimulation	Interferon Response Pathway	Paul Lacaze
	IFNGR2	3460	Protein	IFNGR2	IFNGR1	3459	Protein	IFNGR1	Binding	cytoplasm	2532365							Cytokine Stimulation	Interferon Response Pathway	Paul Lacaze
	IFNGR2	3460	Protein	IFNGR2	IFNGR1	3459	Protein	IFNGR1	Binding	cytoplasm	8124717							Cytokine Stimulation	Interferon Response Pathway	Paul Lacaze
	IFNGR2	3460	Protein	IFNGR2	IFNGR1	3459	Protein	IFNGR1	Binding	cytoplasm	1531478							Cytokine Stimulation	Interferon Response Pathway	Paul Lacaze
	IFNGR2	3460	Protein	IFNGR2	IFNGR1	3459	Protein	IFNGR1	Binding	cytoplasm	8124716							Cytokine Stimulation	Interferon Response Pathway	Paul Lacaze
	IFNGR2	3460	Protein	IFNGR2	IFNGR1	3459	Protein	IFNGR1	Binding	cytoplasm	9208871							Cytokine Stimulation	Interferon Response Pathway	Paul Lacaze
918	IFNGR2	3460	Protein	IFNGR2	JAK2	3717	Protein	JAK2	Binding	cytoplasm	7901766							Cytokine Stimulation	Interferon Response Pathway	Paul Lacaze
919	JAK1	3716	Protein	JAK1	JAK2	3717	Protein	JAK2	Phosphorylation	cytoplasm	7504784							Cytokine Stimulation	Interferon Response Pathway	Paul Lacaze
920	JAK2	3717	Protein	JAK2	JAK1	3716	Protein	JAK1	Phosphorylation	cytoplasm	7504784							Cytokine Stimulation	Interferon Response Pathway	Paul Lacaze
921	JAK1	3716	Protein	JAK1	IFNGR1	3459	Protein	IFNGR1	Phosphorylation	cytoplasm	7796299							Cytokine Stimulation	Interferon Response Pathway	Paul Lacaze
922	PTPN2	5771	Protein	PTPN2	JAK1	3716	Complex	<2> IFNGR1: <2> IFNGR2: <2> JAK1: <2> JAK2	dePhosphorylation	cytoplasm	11909529							Cytokine Stimulation	Interferon Response Pathway	Paul Lacaze
923	IFNGR1	3459	Complex	<2> IFNGR1: <2> IFNGR2: <2> JAK1: <2> JAK2: <2> IFNG [P]	STAT1	6772	Protein	STAT1	Binding	cytoplasm	7615558							Cytokine Stimulation	Interferon Response Pathway	Paul Lacaze
924	JAK2	3717	Complex	<2> IFNGR1: <2> IFNGR2: <2> JAK1: <2> JAK2: <2> IFNG [P]	STAT1	6772	Protein	STAT1	Phosphorylation	cytoplasm	7615558							Cytokine Stimulation	Interferon Response Pathway	Paul Lacaze
925	JAK2	3717	Complex	<2> IFNGR1: <2> IFNGR2: <2> JAK1: <2> JAK2: <2> IFNG [P]	STAT1	6772	Protein	STAT1	Phosphorylation	cytoplasm	7690989							Cytokine Stimulation	Interferon Response Pathway	Paul Lacaze
926	STAT1	6772	Protein	STAT1 [P]	STAT1	6772	Protein	STAT1 [P]	Binding	cytoplasm	7510216							Cytokine Stimulation	Interferon Response Pathway	Paul Lacaze
927	STAT1	6772	Complex	STAT1: STAT1 [P]	STAT1	6772	Complex	STAT1: STAT1 [P]	Translocation	Cytoplasm to Nucleus	7510216							Cytokine Stimulation	Interferon Response Pathway	Paul Lacaze
928	SOCS1	8651	Protein	SOCS1	JAK1	3716	Complex	<2> IFNGR1: <2> IFNGR2: <2> JAK1: <2> JAK2: <2> IFNG	Inhibition	cytoplasm	9202126							Cytokine Stimulation	Interferon Response Pathway	Paul Lacaze
929	SOCS1	8651	Protein	SOCS1	JAK2	3717	Complex	<2> IFNGR1: <2> IFNGR2: <2> JAK1: <2> JAK2: <2> IFNG	Inhibition	cytoplasm	9202126							Cytokine Stimulation	Interferon Response Pathway	Paul Lacaze
930	PTPN2	5771	Protein	PTPN2	STAT1	6772	Complex	<2> IFNGR1: <2> IFNGR2: <2> JAK1: <2> JAK2: <2> IFNG [P]	Inhibition	nucleus	12138178							Cytokine Stimulation	Interferon Response Pathway	Paul Lacaze
931	STAT1 Homodimer	140860	Complex	STAT1: STAT1 [P] [P]	IRF1	3659	Gene	IRF1	Gene Expression	nucleus	9861020							Cytokine Stimulation	Interferon Response Pathway	Paul Lacaze
	STAT1 Homodimer	140860	Complex	STAT1: STAT1 [P] [P]	IRF1	3659	Gene	IRF1	Gene Expression	nucleus	11972023							Cytokine Stimulation	Interferon Response Pathway	Paul Lacaze
	STAT1 Homodimer	140860	Complex	STAT1: STAT1 [P] [P]	IRF1	3659	Gene	IRF1	Gene Expression	nucleus	12764155							Cytokine Stimulation	Interferon Response Pathway	Paul Lacaze
932	IFNA17	3451	Complex	IFNA: IFNA	IFNAR1	3454	Complex	<2> IFNAR1: <2> IFNAR2: <2> TYK2: <2> JAK1	Binding	external side of plasma membrane	7623815							Cytokine Stimulation	Interferon Response Pathway	Paul Lacaze
	IFNA17	3451	Complex	IFNA: IFNA	IFNAR2	3455	Complex	<2> IFNAR1: <2> IFNAR2: <2> TYK2: <2> JAK1	Binding	external side of plasma membrane	7623815							Cytokine Stimulation	Interferon Response Pathway	Paul Lacaze
	IFNAR1	3454	Protein	IFNAR1	TYK2	7297	Protein	TYK2	Binding	cytoplasm	8628273							Cytokine Stimulation	Interferon Response Pathway	Paul Lacaze
	IFNAR1	3454	Protein	IFNAR1	STAT2	6773	Protein	STAT2	Binding	cytoplasm	8605876							Cytokine Stimulation	Interferon Response Pathway	Paul Lacaze
	IFNAR2	3455	Protein	IFNAR2	JAK1	3716	Protein	JAK1	Binding	cytoplasm	9334213							Cytokine Stimulation	Interferon Response Pathway	Paul Lacaze
	IFNB1	3456	Complex	IFNB1: IFNB1	IFNAR1	3454	Complex	<2> IFNAR1: <2> IFNAR2: <2> TYK2: <2> JAK1	Binding	external side of plasma membrane	7623815							Cytokine Stimulation	Interferon Response Pathway	Paul Lacaze
	IFNB1	3456	Complex	IFNB1: IFNB1	IFNAR2	3455	Complex	<2> IFNAR1: <2> IFNAR2: <2> TYK2: <2> JAK1	Binding	external side of plasma membrane	7623815							Cytokine Stimulation	Interferon Response Pathway	Paul Lacaze
933	JAK1	3716	Protein	JAK1	TYK2	7297	Protein	TYK2	Phosphorylation	cytoplasm	7504784							Cytokine Stimulation	Interferon Response Pathway	Paul Lacaze
	JAK1	3716	Protein	JAK1	TYK2	7297	Protein	TYK2	Phosphorylation	cytoplasm	8702790							Cytokine Stimulation	Interferon Response Pathway	Paul Lacaze
934	JAK1	3716	Complex	<2> IFNGR1: <2> IFNGR2: <2> JAK1: <2> JAK2: <2> IFNG [P]	STAT1	6772	Protein	STAT1	Phosphorylation	cytoplasm	7532278							Cytokine Stimulation	Interferon Response Pathway	Paul Lacaze
935	STAT1	6772	Complex	STAT1: STAT1	IRF9	10379	Protein	IRF9	Binding	cytoplasm	8943351							Cytokine Stimulation	Interferon Response Pathway	Paul Lacaze
936	STAT2	6773	Protein	STAT2 [P]	STAT1	6772	Protein	STAT1 [P]	Binding	cytoplasm	1502203							Cytokine Stimulation	Interferon Response Pathway	Paul Lacaze
937	STAT2	6773	Complex	STAT1: STAT2	IRF9	10379	Protein	IRF9	Binding	cytoplasm	9242679							Cytokine Stimulation	Interferon Response Pathway	Paul Lacaze
938	TYK2	7297	Protein	TYK2	JAK1	3716	Protein	JAK1	Phosphorylation	cytoplasm	7504784							Cytokine Stimulation	Interferon Response Pathway	Paul Lacaze
939	TYK2	7297	Protein	TYK2	IFNAR1	3454	Protein	IFNAR1	Phosphorylation	cytoplasm	7526154							Cytokine Stimulation	Interferon Response Pathway	Paul Lacaze
940	TYK2	7297	Protein	TYK2	STAT2	6773	Protein	STAT2	Phosphorylation	cytoplasm	1638633							Cytokine Stimulation	Interferon Response Pathway	Paul Lacaze
941	CREBBP	1387	Protein	CREBBP	ISGF3	6772: 6773: 10379	Complex	STAT1: STAT2: IRF9	Binding	nucleus	8848048							Cytokine Stimulation	Interferon Response Pathway	Paul Lacaze
942	EP300	2033	Protein	EP300	ISGF3	6772: 6773: 10379	Complex	STAT1: STAT2: IRF9	Binding	nucleus	8848048							Cytokine Stimulation	Interferon Response Pathway	Paul Lacaze
943	ISGF3	6772: 6773: 10379	Complex	STAT1: STAT2: IRF9	OAS1	4938	Gene	OAS1	Gene Expression	nucleus	9861020							Cytokine Stimulation	Interferon Response Pathway	Paul Lacaze
944	MAP3K7	6885	Complex	MAP3K7IP1: MAP3K7IP2: MAP3K7 [A]	CHUK	1147	Complex	IKBKG: CHUK: IKBKB	Activation	cytoplasm	10187861							NFKB	MAPKinase	Sobia Raza
945	MAP3K7	6885	Complex	MAP3K7IP1: MAP3K7IP2: MAP3K7 [A]	IKBKB	3551	Complex	IKBKG: CHUK: IKBKB	Activation	cytoplasm	10187861							NFKB	MAPKinase	Sobia Raza
946	MAP3K7	6885	Protein	MAP3K7	MAP3K7IP1	10454	Protein	MAP3K7IP1	Binding	cytoplasm	12372426							NFKB	MAPKinase	Sobia Raza
947	MAP3K7	6885	Protein	MAP3K7	MAP3K7IP1	10454	Protein	MAP3K7IP1	Activation	cytoplasm	10838074							NFKB	MAPKinase	Sobia Raza
948	USF1	7391	Protein	USF1	pIV		DNASeq [promotor element]	pI-pIII-pIV-CIITA	Binding	nucleus	16200082							Cytokine Stimulation	Interferon Response Pathway	Tom Freeman
	USF1	7391	Protein	USF1	pIV		DNASeq [promotor element]	pI-pIII-pIV-CIITA	Binding	nucleus	9491997							Cytokine Stimulation	Interferon Response Pathway	Tom Freeman
949	IRF2	3660	Protein	IRF2	pIV		DNASeq [promotor element]	pI-pIII-pIV-CIITA	Binding	nucleus	16200082							Cytokine Stimulation	Interferon Response Pathway	Tom Freeman
	IRF2	3660	Protein	IRF2	pIV		DNASeq [promotor element]	pI-pIII-pIV-CIITA	Binding	nucleus	10557076							Cytokine Stimulation	Interferon Response Pathway	Tom Freeman
	IRF2	3660	Protein	IRF2	pIV		DNASeq [promotor element]	pI-pIII-pIV-CIITA	Binding	nucleus	11464288							Cytokine Stimulation	Interferon Response Pathway	Tom Freeman
950	IRF1	3659	Complex	IRF1:IRF1 [P]	pIV		DNASeq [promotor element]	pI-pIII-pIV-CIITA	Binding	nucleus	16200082							Cytokine Stimulation	Interferon Response Pathway	Tom Freeman
	IRF1	3659	Complex	IRF1:IRF1 [P]	pIV		DNASeq [promotor element]	pI-pIII-pIV-CIITA	Binding	nucleus	10202014							Cytokine Stimulation	Interferon Response Pathway	Tom Freeman
	IRF1	3659	Complex	IRF1:IRF1 [P]	pIV		DNASeq [promotor element]	pI-pIII-pIV-CIITA	Binding	nucleus	9491997							Cytokine Stimulation	Interferon Response Pathway	Tom Freeman
951	STAT1	6772	Complex	STAT1:STAT1 [P] [P]	pIV		DNASeq [promotor element]	pI-pIII-pIV-CIITA	Binding	nucleus	16200082							Cytokine Stimulation	Interferon Response Pathway	Tom Freeman
	STAT1	6772	Complex	STAT1:STAT1 [P] [P]	pIV		DNASeq [promotor element]	pI-pIII-pIV-CIITA	Binding	nucleus	9491997							Cytokine Stimulation	Interferon Response Pathway	Tom Freeman
952	RUNX3 (AML2)	864	Protein	RUNX3 (AML2)	pIII		DNASeq [promotor element]	pI-pIII-pIV-CIITA	Binding	nucleus	16200082							Cytokine Stimulation	Interferon Response Pathway	Tom Freeman
953	RUNX2 (AML3)	860	Protein	RUNX2 (AML3)	pIII		DNASeq [promotor element]	pI-pIII-pIV-CIITA	Binding	nucleus	16200082							Cytokine Stimulation	Interferon Response Pathway	Tom Freeman
954	IRF4	3662	Protein	IRF4	pIII		DNASeq [promotor element]	pI-pIII-pIV-CIITA	Binding	nucleus	16200082							Cytokine Stimulation	Interferon Response Pathway	Tom Freeman
	IRF4	3662	Protein	IRF4	pIII		DNASeq [promotor element]	pI-pIII-pIV-CIITA	Binding	nucleus	15242870							Cytokine Stimulation	Interferon Response Pathway	Tom Freeman
955	SPI1	6688	Protein	SPI1	pIII		DNASeq [promotor element]	pI-pIII-pIV-CIITA	Binding	nucleus	16200082							Cytokine Stimulation	Interferon Response Pathway	Tom Freeman
	SPI1	6688	Protein	SPI1	pIII		DNASeq [promotor element]	pI-pIII-pIV-CIITA	Binding	nucleus	15242870							Cytokine Stimulation	Interferon Response Pathway	Tom Freeman
956	TCF3 (E47)	6929	Protein	TCF3 (E47)	pIII		DNASeq [promotor element]	pI-pIII-pIV-CIITA	Binding	nucleus	16200082							Antigen Presentation		Tom Freeman
	TCF3 (E47)	6929	Protein	TCF3 (E47)	pIII		DNASeq [promotor element]	pI-pIII-pIV-CIITA	Binding	nucleus	15242870							Antigen Presentation		Tom Freeman
957	CREB1 (CREB)	1385	Protein	CREB1 (CREB)	pIII		DNASeq [promotor element]	pI-pIII-pIV-CIITA	Binding	nucleus	16200082							Antigen Presentation		Tom Freeman
	CREB1 (CREB)	1385	Protein	CREB1 (CREB)	pIII		DNASeq [promotor element]	pI-pIII-pIV-CIITA	Binding	nucleus	12391222							Antigen Presentation		Tom Freeman
958	STAT1	6772	Complex	STAT1:STAT1 [P] [P]	pIII		DNASeq [promotor element]	pI-pIII-pIV-CIITA	Binding	nucleus	16200082							Antigen Presentation		Tom Freeman
959	Unknown		Protein	?	S		DNASeq [promotor element]	S-X-X2-Y-MHC classII genes	Binding	nucleus	16200082							Antigen Presentation		Tom Freeman
	Unknown		Protein	?	S		DNASeq [promotor element]	S-X-X2-Y-MHC classII genes	Binding	nucleus	15271997							Antigen Presentation		Tom Freeman
960	RFXANK	8625	Protein	RFXANK	X		DNASeq [promotor element]	S-X-X2-Y-MHC classII genes	Binding	nucleus	16200082							Antigen Presentation		Tom Freeman
	RFXANK	8625	Protein	RFXANK	X		DNASeq [promotor element]	S-X-X2-Y-MHC classII genes	Binding	nucleus	7744245							Antigen Presentation		Tom Freeman
	RFXANK	8625	Protein	RFXANK	X		DNASeq [promotor element]	S-X-X2-Y-MHC classII genes	Binding	nucleus	9806546							Antigen Presentation		Tom Freeman
	RFXANK	8625	Protein	RFXANK	X		DNASeq [promotor element]	S-X-X2-Y-MHC classII genes	Binding	nucleus	9118943							Antigen Presentation		Tom Freeman
	RFXANK	8625	Protein	RFXANK	X		DNASeq [promotor element]	S-X-X2-Y-MHC classII genes	Binding	nucleus	10072068							Antigen Presentation		Tom Freeman
	RFXANK	8625	Protein	RFXANK	X		DNASeq [promotor element]	S-X-X2-Y-MHC classII genes	Binding	nucleus	3133120							Antigen Presentation		Tom Freeman
961	RFXAP	5994	Protein	RFXAP	X		DNASeq [promotor element]	S-X-X2-Y-MHC classII genes	Binding	nucleus	16200082							Antigen Presentation		Tom Freeman
	RFXAP	5994	Protein	RFXAP	X		DNASeq [promotor element]	S-X-X2-Y-MHC classII genes	Binding	nucleus	7744245							Antigen Presentation		Tom Freeman
	RFXAP	5994	Protein	RFXAP	X		DNASeq [promotor element]	S-X-X2-Y-MHC classII genes	Binding	nucleus	9806546							Antigen Presentation		Tom Freeman
	RFXAP	5994	Protein	RFXAP	X		DNASeq [promotor element]	S-X-X2-Y-MHC classII genes	Binding	nucleus	9118943							Antigen Presentation		Tom Freeman
	RFXAP	5994	Protein	RFXAP	X		DNASeq [promotor element]	S-X-X2-Y-MHC classII genes	Binding	nucleus	10072068							Antigen Presentation		Tom Freeman
	RFXAP	5994	Protein	RFXAP	X		DNASeq [promotor element]	S-X-X2-Y-MHC classII genes	Binding	nucleus	3133120							Antigen Presentation		Tom Freeman
962	RFX5	5993	Protein	RFX5	X		DNASeq [promotor element]	S-X-X2-Y-MHC classII genes	Binding	nucleus	16200082							Antigen Presentation		Tom Freeman
	RFX5	5993	Protein	RFX5	X		DNASeq [promotor element]	S-X-X2-Y-MHC classII genes	Binding	nucleus	7744245							Antigen Presentation		Tom Freeman
	RFX5	5993	Protein	RFX5	X		DNASeq [promotor element]	S-X-X2-Y-MHC classII genes	Binding	nucleus	9806546							Antigen Presentation		Tom Freeman
	RFX5	5993	Protein	RFX5	X		DNASeq [promotor element]	S-X-X2-Y-MHC classII genes	Binding	nucleus	9118943							Antigen Presentation		Tom Freeman
	RFX5	5993	Protein	RFX5	X		DNASeq [promotor element]	S-X-X2-Y-MHC classII genes	Binding	nucleus	10072068							Antigen Presentation		Tom Freeman
	RFX5	5993	Protein	RFX5	X		DNASeq [promotor element]	S-X-X2-Y-MHC classII genes	Binding	nucleus	3133120							Antigen Presentation		Tom Freeman
963	CREB1 (CREB)	1385	Protein	CREB1 (CREB)	X2		DNASeq [promotor element]	S-X-X2-Y-MHC classII genes	Binding	nucleus	16200082							Antigen Presentation		Tom Freeman
	CREB1 (CREB)	1385	Protein	CREB1 (CREB)	X2		DNASeq [promotor element]	S-X-X2-Y-MHC classII genes	Binding	nucleus	10072067							Antigen Presentation		Tom Freeman
	CREB1 (CREB)	1385	Protein	CREB1 (CREB)	X2		DNASeq [promotor element]	S-X-X2-Y-MHC classII genes	Binding	nucleus	10571030							Antigen Presentation		Tom Freeman
	CREB1 (CREB)	1385	Protein	CREB1 (CREB)	X2		DNASeq [promotor element]	S-X-X2-Y-MHC classII genes	Binding	nucleus	15271997							Antigen Presentation		Tom Freeman
964	NFYA	4800	Protein	NFYA	Y		DNASeq [promotor element]	S-X-X2-Y-MHC classII genes	Binding	nucleus	16200082							Antigen Presentation		Tom Freeman
	NFYA	4800	Protein	NFYA	Y		DNASeq [promotor element]	S-X-X2-Y-MHC classII genes	Binding	nucleus	3476205							Antigen Presentation		Tom Freeman
965	NFYB	4801	Protein	NFYB	Y		DNASeq [promotor element]	S-X-X2-Y-MHC classII genes	Binding	nucleus	16200082							Antigen Presentation		Tom Freeman
	NFYB	4801	Protein	NFYB	Y		DNASeq [promotor element]	S-X-X2-Y-MHC classII genes	Binding	nucleus	3476205							Antigen Presentation		Tom Freeman
967	NFYC	4802	Protein	NFYC	Y		DNASeq [promotor element]	S-X-X2-Y-MHC classII genes	Binding	nucleus	16200082							Antigen Presentation		Tom Freeman
	NFYC	4802	Protein	NFYC	Y		DNASeq [promotor element]	S-X-X2-Y-MHC classII genes	Binding	nucleus	3476205							Antigen Presentation		Tom Freeman
968	CIITA	4261	Protein	CIITA	S		DNASeq [promotor element]	S-X-X2-Y-MHC classII genes	Binding	nucleus	16200082							Antigen Presentation		Tom Freeman
	CIITA	4261	Protein	CIITA	S		DNASeq [promotor element]	S-X-X2-Y-MHC classII genes	Binding	nucleus	11244040							Antigen Presentation		Tom Freeman
	CIITA	4261	Protein	CIITA	S		DNASeq [promotor element]	S-X-X2-Y-MHC classII genes	Binding	nucleus	11983150							Antigen Presentation		Tom Freeman
	CIITA	4261	Protein	CIITA	S		DNASeq [promotor element]	S-X-X2-Y-MHC classII genes	Binding	nucleus	12495741							Antigen Presentation		Tom Freeman
	CIITA	4261	Protein	CIITA	S		DNASeq [promotor element]	S-X-X2-Y-MHC classII genes	Binding	nucleus	10809673							Antigen Presentation		Tom Freeman
969	CIITA	4261	Protein	CIITA	X		DNASeq [promotor element]	S-X-X2-Y-MHC classII genes	Binding	nucleus	16200082							Antigen Presentation		Tom Freeman
	CIITA	4261	Protein	CIITA	X		DNASeq [promotor element]	S-X-X2-Y-MHC classII genes	Binding	nucleus	11244040							Antigen Presentation		Tom Freeman
	CIITA	4261	Protein	CIITA	X		DNASeq [promotor element]	S-X-X2-Y-MHC classII genes	Binding	nucleus	11983150							Antigen Presentation		Tom Freeman
	CIITA	4261	Protein	CIITA	X		DNASeq [promotor element]	S-X-X2-Y-MHC classII genes	Binding	nucleus	12495741							Antigen Presentation		Tom Freeman
	CIITA	4261	Protein	CIITA	X		DNASeq [promotor element]	S-X-X2-Y-MHC classII genes	Binding	nucleus	10809673							Antigen Presentation		Tom Freeman
970	CIITA	4261	Protein	CIITA	X2		DNASeq [promotor element]	S-X-X2-Y-MHC classII genes	Binding	nucleus	16200082							Antigen Presentation		Tom Freeman
	CIITA	4261	Protein	CIITA	X2		DNASeq [promotor element]	S-X-X2-Y-MHC classII genes	Binding	nucleus	11244040							Antigen Presentation		Tom Freeman
	CIITA	4261	Protein	CIITA	X2		DNASeq [promotor element]	S-X-X2-Y-MHC classII genes	Binding	nucleus	11983150							Antigen Presentation		Tom Freeman
	CIITA	4261	Protein	CIITA	X2		DNASeq [promotor element]	S-X-X2-Y-MHC classII genes	Binding	nucleus	12495741							Antigen Presentation		Tom Freeman
	CIITA	4261	Protein	CIITA	X2		DNASeq [promotor element]	S-X-X2-Y-MHC classII genes	Binding	nucleus	10809673							Antigen Presentation		Tom Freeman
971	CIITA	4261	Protein	CIITA	Y		DNASeq [promotor element]	S-X-X2-Y-MHC classII genes	Binding	nucleus	16200082							Antigen Presentation		Tom Freeman
	CIITA	4261	Protein	CIITA	Y		DNASeq [promotor element]	S-X-X2-Y-MHC classII genes	Binding	nucleus	11244040							Antigen Presentation		Tom Freeman
	CIITA	4261	Protein	CIITA	Y		DNASeq [promotor element]	S-X-X2-Y-MHC classII genes	Binding	nucleus	11983150							Antigen Presentation		Tom Freeman
	CIITA	4261	Protein	CIITA	Y		DNASeq [promotor element]	S-X-X2-Y-MHC classII genes	Binding	nucleus	12495741							Antigen Presentation		Tom Freeman
	CIITA	4261	Protein	CIITA	Y		DNASeq [promotor element]	S-X-X2-Y-MHC classII genes	Binding	nucleus	10809673							Antigen Presentation		Tom Freeman
972	CIITA	4261	Protein	CIITA	HLA-DPA1	3113	Gene	MHC classII gene_HLA-DPA1	Gene Expression	nucleus	16200082							Antigen Presentation		Tom Freeman
	CIITA	4261	Protein	CIITA	HLA-DPA1	3113	Gene	MHC classII gene_HLA-DPA1	Gene Expression	nucleus	11244040							Antigen Presentation		Tom Freeman
	CIITA	4261	Protein	CIITA	HLA-DPA1	3113	Gene	MHC classII gene_HLA-DPA1	Gene Expression	nucleus	11983150							Antigen Presentation		Tom Freeman
	CIITA	4261	Protein	CIITA	HLA-DPA1	3113	Gene	MHC classII gene_HLA-DPA1	Gene Expression	nucleus	12495741							Antigen Presentation		Tom Freeman
973	CIITA	4261	Protein	CIITA	HLA-DPB1	3115	Gene	MHC classII gene_HLA-DPB1	Gene Expression	nucleus	16200082							Antigen Presentation		Tom Freeman
	CIITA	4261	Protein	CIITA	HLA-DPB1	3115	Gene	MHC classII gene_HLA-DPB1	Gene Expression	nucleus	11244040							Antigen Presentation		Tom Freeman
	CIITA	4261	Protein	CIITA	HLA-DPB1	3115	Gene	MHC classII gene_HLA-DPB1	Gene Expression	nucleus	11983150							Antigen Presentation		Tom Freeman
	CIITA	4261	Protein	CIITA	HLA-DPB1	3115	Gene	MHC classII gene_HLA-DPB1	Gene Expression	nucleus	12495741							Antigen Presentation		Tom Freeman
974	CIITA	4261	Protein	CIITA	HLA-DQA1	3117	Gene	MHC classII gene_HLA-DQA1	Gene Expression	nucleus	16200082							Antigen Presentation		Tom Freeman
	CIITA	4261	Protein	CIITA	HLA-DQA1	3117	Gene	MHC classII gene_HLA-DQA1	Gene Expression	nucleus	11244040							Antigen Presentation		Tom Freeman
	CIITA	4261	Protein	CIITA	HLA-DQA1	3117	Gene	MHC classII gene_HLA-DQA1	Gene Expression	nucleus	11983150							Antigen Presentation		Tom Freeman
	CIITA	4261	Protein	CIITA	HLA-DQA1	3117	Gene	MHC classII gene_HLA-DQA1	Gene Expression	nucleus	12495741							Antigen Presentation		Tom Freeman
975	CIITA	4261	Protein	CIITA	HLA-DQA2	3118	Gene	MHC classII gene_HLA-DQA2	Gene Expression	nucleus	16200082							Antigen Presentation		Tom Freeman
	CIITA	4261	Protein	CIITA	HLA-DQA2	3118	Gene	MHC classII gene_HLA-DQA2	Gene Expression	nucleus	11244040							Antigen Presentation		Tom Freeman
	CIITA	4261	Protein	CIITA	HLA-DQA2	3118	Gene	MHC classII gene_HLA-DQA2	Gene Expression	nucleus	11983150							Antigen Presentation		Tom Freeman
	CIITA	4261	Protein	CIITA	HLA-DQA2	3118	Gene	MHC classII gene_HLA-DQA2	Gene Expression	nucleus	12495741							Antigen Presentation		Tom Freeman
976	CIITA	4261	Protein	CIITA	HLA-DQB1	3119	Gene	MHC classII gene_HLA-DQB1	Gene Expression	nucleus	16200082							Antigen Presentation		Tom Freeman
	CIITA	4261	Protein	CIITA	HLA-DQB1	3119	Gene	MHC classII gene_HLA-DQB1	Gene Expression	nucleus	11244040							Antigen Presentation		Tom Freeman
	CIITA	4261	Protein	CIITA	HLA-DQB1	3119	Gene	MHC classII gene_HLA-DQB1	Gene Expression	nucleus	11983150							Antigen Presentation		Tom Freeman
	CIITA	4261	Protein	CIITA	HLA-DQB1	3119	Gene	MHC classII gene_HLA-DQB1	Gene Expression	nucleus	12495741							Antigen Presentation		Tom Freeman
977	CIITA	4261	Protein	CIITA	HLA-DQB2	3120	Gene	MHC classII gene_HLA-DQB2	Gene Expression	nucleus	16200082							Antigen Presentation		Tom Freeman
	CIITA	4261	Protein	CIITA	HLA-DQB2	3120	Gene	MHC classII gene_HLA-DQB2	Gene Expression	nucleus	11244040							Antigen Presentation		Tom Freeman
	CIITA	4261	Protein	CIITA	HLA-DQB2	3120	Gene	MHC classII gene_HLA-DQB2	Gene Expression	nucleus	11983150							Antigen Presentation		Tom Freeman
	CIITA	4261	Protein	CIITA	HLA-DQB2	3120	Gene	MHC classII gene_HLA-DQB2	Gene Expression	nucleus	12495741							Antigen Presentation		Tom Freeman
978	CIITA	4261	Protein	CIITA	HLA-DQB3	3121	Gene	MHC classII gene_HLA-DQB3	Gene Expression	nucleus	16200082							Antigen Presentation		Tom Freeman
	CIITA	4261	Protein	CIITA	HLA-DQB3	3121	Gene	MHC classII gene_HLA-DQB3	Gene Expression	nucleus	11244040							Antigen Presentation		Tom Freeman
	CIITA	4261	Protein	CIITA	HLA-DQB3	3121	Gene	MHC classII gene_HLA-DQB3	Gene Expression	nucleus	11983150							Antigen Presentation		Tom Freeman
	CIITA	4261	Protein	CIITA	HLA-DQB3	3121	Gene	MHC classII gene_HLA-DQB3	Gene Expression	nucleus	12495741							Antigen Presentation		Tom Freeman
979	CIITA	4261	Protein	CIITA	HLA-DRA	3122	Gene	MHC classII gene_HLA-DRA	Gene Expression	nucleus	16200082							Antigen Presentation		Tom Freeman
	CIITA	4261	Protein	CIITA	HLA-DRA	3122	Gene	MHC classII gene_HLA-DRA	Gene Expression	nucleus	11244040							Antigen Presentation		Tom Freeman
	CIITA	4261	Protein	CIITA	HLA-DRA	3122	Gene	MHC classII gene_HLA-DRA	Gene Expression	nucleus	11983150							Antigen Presentation		Tom Freeman
	CIITA	4261	Protein	CIITA	HLA-DRA	3122	Gene	MHC classII gene_HLA-DRA	Gene Expression	nucleus	12495741							Antigen Presentation		Tom Freeman
980	CIITA	4261	Protein	CIITA	HLA-DRB1	3123	Gene	MHC classII gene_HLA-DRB1	Gene Expression	nucleus	16200082							Antigen Presentation		Tom Freeman
	CIITA	4261	Protein	CIITA	HLA-DRB1	3123	Gene	MHC classII gene_HLA-DRB1	Gene Expression	nucleus	11244040							Antigen Presentation		Tom Freeman
	CIITA	4261	Protein	CIITA	HLA-DRB1	3123	Gene	MHC classII gene_HLA-DRB1	Gene Expression	nucleus	11983150							Antigen Presentation		Tom Freeman
	CIITA	4261	Protein	CIITA	HLA-DRB1	3123	Gene	MHC classII gene_HLA-DRB1	Gene Expression	nucleus	12495741							Antigen Presentation		Tom Freeman
981	CIITA	4261	Protein	CIITA	HLA-DRB3	3125	Gene	MHC classII gene_HLA-DRB3	Gene Expression	nucleus	16200082							Antigen Presentation		Tom Freeman
	CIITA	4261	Protein	CIITA	HLA-DRB3	3125	Gene	MHC classII gene_HLA-DRB3	Gene Expression	nucleus	11244040							Antigen Presentation		Tom Freeman
	CIITA	4261	Protein	CIITA	HLA-DRB3	3125	Gene	MHC classII gene_HLA-DRB3	Gene Expression	nucleus	11983150							Antigen Presentation		Tom Freeman
	CIITA	4261	Protein	CIITA	HLA-DRB3	3125	Gene	MHC classII gene_HLA-DRB3	Gene Expression	nucleus	12495741							Antigen Presentation		Tom Freeman
982	CIITA	4261	Protein	CIITA	HLA-DRB4	3126	Gene	MHC classII gene_HLA-DRB4	Gene Expression	nucleus	16200082							Antigen Presentation		Tom Freeman
[truncated: 27 more rows]

## Sheet: Old-Interaction list
	Interaction List
	Interacting Partner 1				Interacting Partner 2				Interaction Type	Interaction Location	NCBI-PubMed ID	Species	Cell Type	Analytical Method	Addional Notes:
	official gene symbol	Gene ID	interactant type	Interactant as on map	official gene symbol	Gene ID	interactant type	Interactant as on map							Interaction-description	Common aliases	Other information	Pathway	Sub-Pathway	Contributor
	ATM	472	Protein	ATM[P]	IKBKG	4214	Protein	IKBKG[SU]	binding	nucleus	16497931							NFKB		Chen
	ATM	472	Protein	ATM[P]	IKBKG	4214	Protein	IKBKG[SU]	binding	nucleus	16965765							NFKB		Chen
	ATM	472	Protein	ATM[P]	MAP3K?		Protein	MAP3K?	phosphorylation	nucleus	16410802							NFKB		Chen
	ATM	472	Protein	ATM[P]	TP53	7157	Protein	TP53	phosphorylation	nucleus	9407038							NFKB		Chen
	ATM:ATM	472:472	Complex	ATM[P]:ATM[P]					dissociation	nucleus	16622404							NFKB		Chen
	ATM:CHUK:IKBKB:IKBKG	472:1147:3551:4214:23085	Complex	ATM[P]:CHUK:IKBKB:IKBKG[P][Ub]:ERC1(ELKS)	NFKBIA	4792	Complex	NFKB1(p50):RELA:NFKBIA	phosphorylation	cytoplasm	16965765							NFKB		Chen
	ATM:IKBKG	472:4214	Complex	ATM[P]:IKBKG[P][Ub]	CHUK	1147	Protein	CHUK	binding	cytoplasm	16497931							NFKB		Chen
	ATM:IKBKG	472:4214	Complex	ATM[P]:IKBKG[P][Ub]	ERC1	23085	Protein	ERC1(ELKS)	binding	cytoplasm	15218148							NFKB		Chen
	ATM:IKBKG	472:4214	Complex	ATM[P]:IKBKG[P][Ub]	ERC1	23085	Protein	ERC1(ELKS)	binding	cytoplasm	16497931							NFKB		Chen
	ATM:IKBKG	472:4214	Complex	ATM[P]:IKBKG[P][Ub]	IKBKB	3551	Protein	IKBKB	binding	cytoplasm	16497931							NFKB		Chen
	ATM:IKBKG	472:4214	Complex	ATM[P]:IKBKG[P][Ub]					translocation	nucleustocytoplasm	16965765							NFKB		Chen
	BCL2	596	gene	BCL2	NFKB1(p50):NFKB1(p50)	N/A	complex	NFKB1(p50):NFKB1(p50)	activation	nucleus	14668329							NFKB		Mike Chisholm
	BCL2	596	gene	BCL2	NFKB1(p50):NFKB1(p50)	N/A	complex	NFKB1(p50):NFKB1(p50)	activation	nucleus	11567031							NFKB		Mike Chisholm
	BCL2L1	598	gene	BCL2L1	NFKB1(p50):RELB	N/A	complex	NFKB1(p50):RELB	activation	nucleus	17561400							NFKB		Mike Chisholm
	BCL3	602	protein	BCL3	NFKB1(p50):NFKB1(p50)	N/A	complex	NFKB1(p50):NFKB1(p50)	binding	nucleus	17561400							NFKB		Mike Chisholm
	BCL3	602	protein	BCL3	NFKB1(p50):NFKB1(p50)	N/A	complex	NFKB1(p50):NFKB1(p50)	binding	nucleus	16513645							NFKB		Mike Chisholm
	BCL3	602	protein	BCL3	NFKB1(p50):NFKB1(p50)	N/A	complex	NFKB1(p50):NFKB1(p50)	binding	nucleus	11931770							NFKB		Mike Chisholm
	BCL3	602	protein	BCL3	NFKB2(p52):NFKB2(p52)	N/A	complex	NFKB2(p52):NFKB2(p52)	binding	nucleus	15371334							NFKB		Mike Chisholm
	BCL3	602	protein	BCL3	NFKB2(p52):NFKB2(p52)	N/A	complex	NFKB2(p52):NFKB2(p52)	binding	nucleus	17072322							NFKB		Mike Chisholm
	BCL3	602	protein	BCL3	NFKB2(p52):NFKB2(p52)	N/A	complex	NFKB2(p52):NFKB2(p52)	binding	nucleus	15465827							NFKB		Mike Chisholm
	BCL3	602	protein	BCL3	NFKB2(p52):NFKB2(p52)	N/A	complex	NFKB2(p52):NFKB2(p52)	binding	nucleus	14668329							NFKB		Mike Chisholm
	BCL3	602	protein	BCL3	NFKB2(p52):NFKB2(p52)	N/A	complex	NFKB2(p52):NFKB2(p52)	binding	nucleus	16513645							NFKB		Mike Chisholm
	BCL3	602	protein	BCL3	NFKB2(p52):NFKB2(p52)	N/A	complex	NFKB2(p52):NFKB2(p52)	binding	nucleus	9405619							NFKB		Mike Chisholm
	BCL3	602	protein	BCL3	NFKB2(p52):NFKB2(p52)	N/A	complex	NFKB2(p52):NFKB2(p52)	binding	nucleus	17349209							NFKB		Mike Chisholm
	BCL3	602	protein	BCL3	NFKB2(p52):NFKB2(p52)	N/A	complex	NFKB2(p52):NFKB2(p52)	binding	nucleus	10453354							NFKB		Mike Chisholm
	BIRC3	330	gene	BIRC3	NCOR2(SMRT):NFKB1(p50):RELA(p65)	N/A	complex	NCOR2(SMRT):NFKB1(p50):RELA(p65)	activation	nucleus	16846590							NFKB		Mike Chisholm
	BIRC3	330	gene	BIRC3	NCOR2(SMRT):NFKB1(p50):RELA(p65)	N/A	complex	NCOR2(SMRT):NFKB1(p50):RELA(p65)	activation	nucleus	16382138							NFKB		Mike Chisholm
	BIRC3	330	gene	BIRC3	NFKB1(p50):NFKB1(p50)	N/A	complex	NFKB1(p50):NFKB1(p50)	inhibition	nucleus	16846590							NFKB		Mike Chisholm
	BIRC3	330	gene	BIRC3	NFKB1(p50):NFKB1(p50)	N/A	complex	NFKB1(p50):NFKB1(p50)	inhibition	nucleus	16382138							NFKB		Mike Chisholm
	CCL19	6363	gene	CCL19	NFKB2(p52):RELB	N/A	complex	NFKB2(p52):RELB	activation	nucleus	17561400							NFKB		Mike Chisholm
	CCL2	6347	gene	CCL2(MCP-1)	NFKB1(p50):RELA(p65)	N/A	complex	NFKB1(p50):RELA(p65)	activation	nucleus	17561400					CCL2 commonly known as MCP-1		NFKB		Mike Chisholm
	CCL5	6352	gene	CCL5	NFKB1(p50):RELA(p65)	N/A	complex	NFKB1(p50):RELA(p65)	activation	nucleus	15117956						CEBPB and JUN also involved in activation of CCL5	NFKB		Mike Chisholm
	CDC37	11140	Protein	CDC37	HSP90AA1	3320	Protein	HSP90AA1	binding	cytoplasm	15371334							NFKB		Chen
	CDC37	11140	Protein	CDC37	HSP90AA1	3320	Protein	HSP90AA1	binding	cytoplasm	17072322							NFKB		Chen
	CDC37	11140	protein	CDC37	HSP90AA1	3320	protein	HSP90AA1	binding	cytoplasm	17072322							NFKB		Mike Chisholm
	CDC37	11140	protein	CDC37	HSP90AA1	3320	protein	HSP90AA1	binding	cytoplasm	11864612							NFKB		Mike Chisholm
	CDC37:HSP90AA1	N/A	complex	CDC37:HSP90AA1	IKBKB:IKBKG:CHUK:ERC1	N/A	complex	IKBKB:IKBKG:CHUK:ERC1	binding		17072322							NFKB		Mike Chisholm
	CDC37:HSP90AA1	N/A	complex	CDC37:HSP90AA1	IKBKB:IKBKG:CHUK:ERC1	N/A	complex	IKBKB:IKBKG:CHUK:ERC1	binding		16970925							NFKB		Mike Chisholm
	CHUK	1147	Protein	CHUK	CHUK	1147	Protein	CHUK	binding	cytoplasm	15145317							NFKB		Chen
	CHUK	1147	Protein	CHUK	IKBKG	8517	Protein	IKBKG	binding	cytoplasm	11865184							NFKB		Chen
	CHUK	1147	Protein	CHUK	IKBKG	8517	Protein	IKBKG	binding	cytoplasm	12612076							NFKB		Chen
	CHUK	1147	Protein	CHUK	IKBKG	8517	Protein	IKBKG	binding	cytoplasm	10837071							NFKB		Chen
	CHUK	1147	Protein	CHUK	NFKB1:NFKB1:HDAC3:NCOR2	4790:4790:8841:9612	Complex	NFKB1(p50):NFKB1(p50):HDAC3:NCOR2(SMRT):[?DNAseq.]	phosphorylation	nucleus	15494311							NFKB		Chen
	CHUK	1147	Protein	CHUK	NFKB1:NFKB1:HDAC3:NCOR2	4790:4790:8841:9612	Complex	NFKB1(p50):NFKB1(p50):HDAC3:NCOR2(SMRT):[?DNAseq.]	phosphorylation	nucleus	16382138							NFKB		Chen
	CHUK	1147	Protein	CHUK	NFKB1:RELA:NCOR2	4790:5970:9612	Complex	NFKB1(p50):RELA:NCOR2(SMRT):[?DNAseq.]	phosphorylation	nucleus	15494311							NFKB		Chen
	CHUK	1147	complex	CHUK:CHUK	NFKB2(p100)	4791	complex	NFKB2(p100):RELB	phosphorylation	cytoplasm	16285893,							NFKB		Mike Chisholm
	CHUK	1147	complex	CHUK:CHUK	NFKB2(p100)	4791	complex	NFKB2(p100):RELB	phosphorylation	cytoplasm	15214841							NFKB		Mike Chisholm
	CHUK	1147	complex	CHUK:CHUK	NFKB2(p100)	4791	complex	NFKB2(p100):RELB	phosphorylation	cytoplasm	15218526							NFKB		Mike Chisholm
	CHUK	1147	complex	CHUK:CHUK	NFKB2(p100)	4791	complex	NFKB2(p100):RELB	phosphorylation	cytoplasm	15371334							NFKB		Mike Chisholm
	CHUK	1147	complex	CHUK:CHUK	NFKB2(p100)	4791	complex	NFKB2(p100):RELB	phosphorylation	cytoplasm	16793322							NFKB		Mike Chisholm
	CHUK	1147	complex	CHUK:CHUK	NFKB2(p100)	4791	complex	NFKB2(p100):RELB	phosphorylation	cytoplasm	17072322							NFKB		Mike Chisholm
	CHUK	1147	complex	CHUK:CHUK	NFKB2(p100)	4791	complex	NFKB2(p100):RELB	phosphorylation	cytoplasm	16970925							NFKB		Mike Chisholm
	CHUK	1147	complex	CHUK:CHUK	NFKB2(p100)	4791	complex	NFKB2(p100):RELB	phosphorylation	cytoplasm	17561400							NFKB		Mike Chisholm
	CHUK	1147	complex	CHUK:CHUK	NFKB2(p100)	4791	complex	NFKB2(p100):RELA(p65)	phosphorylation	cytoplasm	INFERREDONMAP							NFKB		Mike Chisholm
	CHUK	1147	complex	CHUK:CHUK	NFKB2(p100)	4791	complex	NFKB2(p100):REL(c-Rel)	phosphorylation	cytoplasm	INFERREDONMAP							NFKB		Mike Chisholm
	CHUK(IKKα)	1147	protein	CHUK(IKKα)	CHUK(IKKα)	1147	protein	CHUK(IKKα)	binding	cytoplasm	16285893					CHUK commonly referred to as IKKα in the literature		NFKB		Mike Chisholm
	CHUK(IKKα)	1147	protein	CHUK(IKKα)	CHUK(IKKα)	1147	protein	CHUK(IKKα)	binding	cytoplasm	15214841							NFKB		Mike Chisholm
	CHUK(IKKα)	1147	protein	CHUK(IKKα)	CHUK(IKKα)	1147	protein	CHUK(IKKα)	binding	cytoplasm	16970925							NFKB		Mike Chisholm
	CHUK(IKKα)	1147	protein	CHUK(IKKα)	IKBKB	3551	complex	IKBKB:IKBKG:CHUK	binding	cytoplasm	16285893							NFKB		Mike Chisholm
	CHUK(IKKα)	1147	protein	CHUK(IKKα)	IKBKB	3551	complex	IKBKB:IKBKG:CHUK	binding	cytoplasm	15214841							NFKB		Mike Chisholm
	CHUK(IKKα)	1147	protein	CHUK(IKKα)	IKBKB	3551	complex	IKBKB:IKBKG:CHUK	binding	cytoplasm	15218526							NFKB		Mike Chisholm
	CHUK(IKKα)	1147	protein	CHUK(IKKα)	IKBKB	3551	complex	IKBKB:IKBKG:CHUK	binding	cytoplasm	17072322							NFKB		Mike Chisholm
	CHUK(IKKα)	1147	protein	CHUK(IKKα)	IKBKB	3551	complex	IKBKB:IKBKG:CHUK	binding	cytoplasm	16970925							NFKB		Mike Chisholm
	CHUK(IKKα)	1147	protein	CHUK(IKKα)	IKBKB	3551	complex	IKBKB:IKBKG:CHUK	binding	cytoplasm	17561400							NFKB		Mike Chisholm
	CHUK(IKKα)	1147	protein	CHUK(IKKα)	IKBKG(NEMO)	8517	complex	IKBKB:IKBKG:CHUK	binding	cytoplasm	16285893							NFKB		Mike Chisholm
	CHUK(IKKα)	1147	protein	CHUK(IKKα)	IKBKG(NEMO)	8517	complex	IKBKB:IKBKG:CHUK	binding	cytoplasm	15214841							NFKB		Mike Chisholm
	CHUK(IKKα)	1147	protein	CHUK(IKKα)	IKBKG(NEMO)	8517	complex	IKBKB:IKBKG:CHUK	binding	cytoplasm	15218526							NFKB		Mike Chisholm
	CHUK(IKKα)	1147	protein	CHUK(IKKα)	IKBKG(NEMO)	8517	complex	IKBKB:IKBKG:CHUK	binding	cytoplasm	17072322							NFKB		Mike Chisholm
	CHUK(IKKα)	1147	protein	CHUK(IKKα)	IKBKG(NEMO)	8517	complex	IKBKB:IKBKG:CHUK	binding	cytoplasm	16970925							NFKB		Mike Chisholm
	CHUK(IKKα)	1147	protein	CHUK(IKKα)	IKBKG(NEMO)	8517	complex	IKBKB:IKBKG:CHUK	binding	cytoplasm	17561400							NFKB		Mike Chisholm
	CHUK(IKKα)	1147	protein	CHUK(IKKα)	NCOR2(SMRT)	9612	complex	NFKB1(p50):NFKB1(p50):NCOR2(SMRT):HDAC3	phosphorylation	nucleus	16846590							NFKB		Mike Chisholm
	CHUK(IKKα)	1147	protein	CHUK(IKKα)	NCOR2(SMRT)	9612	complex	NFKB1(p50):NFKB1(p50):NCOR2(SMRT):HDAC3	phosphorylation	nucleus	16382138							NFKB		Mike Chisholm
	CHUK(IKKα)	1147	protein	CHUK(IKKα)	RELA(p65)	5970	complex	NCOR2(SMRT):NFKB1(p50):RELA(p65)	phosphorylation	nucleus	16846590							NFKB		Mike Chisholm
	CHUK(IKKα)	1147	protein	CHUK(IKKα)	RELA(p65)	5970	complex	NCOR2(SMRT):NFKB1(p50):RELA(p65)	phosphorylation	nucleus	16382138							NFKB		Mike Chisholm
	CHUK:CHUK	1147:1147	Complex	CHUK:CHUK[A][P]	NFKB2(p100)	4791	Complex	NFKB2(p100):RELB	phosphorylation	cytoplasm	11239468							NFKB		Chen
	CHUK:CHUK	1147:1147	Complex	CHUK:CHUK[A][P]	NFKB2(p100)	4791	Complex	NFKB2(p100):RELB	phosphorylation	cytoplasm	16970925							NFKB		Chen
	CHUK:CHUK	1147:1147	Complex	CHUK:CHUK[A][P]	NFKB2(p100)	4791	Complex	NFKB2(p100):REL(c-Rel)	phosphorylation	cytoplasm	11239468							NFKB		Chen
	CHUK:CHUK	1147:1147	Complex	CHUK:CHUK[A][P]	NFKB2(p100)	4791	Complex	NFKB2(p100):REL(c-Rel)	phosphorylation	cytoplasm	16970925							NFKB		Chen
	CHUK:CHUK	1147:1147	Complex	CHUK:CHUK[A][P]	NFKB2(p100)	4791	Complex	NFKB2(p100):RELA	phosphorylation	cytoplasm	11239468							NFKB		Chen
	CHUK:CHUK	1147:1147	Complex	CHUK:CHUK[A][P]	NFKB2(p100)	4791	Complex	NFKB2(p100):RELA	phosphorylation	cytoplasm	16970925							NFKB		Chen
	CHUK:CHUK	1147:1147	Complex	CHUK:CHUK[A][P]	NFKB2(p100)	4791	Complex	NFKB2(p100):RELA	phosphorylation	cytoplasm	15145317							NFKB		Chen
	CHUK:IKBKB:IKBKG	1147:3551:4214	Complex	CHUK:IKBKB:IKBKG(IKKCOMPLEX)	ERC1	23085	Protein	ERC1(ELKS)	binding	cytoplasm	16497931							NFKB		Chen
	CHUK:IKBKB:IKBKG	1147:3551:4214	Complex	CHUK:IKBKB:IKBKG(IKKCOMPLEX)	ERC1	23085	Protein	ERC1(ELKS)	binding	cytoplasm	17072322							NFKB		Chen
	CHUK:IKBKB:IKBKG	1147:3551:4214	Complex	CHUK:IKBKB:IKBKG(IKKCOMPLEX)	ERC1	23085	Protein	ERC1(ELKS)	binding	cytoplasm	15371334							NFKB		Chen
	CHUK:IKBKB:IKBKG	1147:3551:4214	Complex	CHUK:IKBKB:IKBKG(IKKCOMPLEX)[A][P]	NFKBIA	4792	Complex	NFKB1(p50):RELA:NFKBIA	phosphorylation	cytoplasm	15145317							NFKB		Chen
	CHUK:IKBKB:IKBKG	1147:3551:4214	Complex	CHUK:IKBKB:IKBKG(IKKCOMPLEX)[A][P]	NFKBIA	4792	Complex	NFKB1(p50):RELA:NFKBIA	phosphorylation	cytoplasm	10723801							NFKB		Chen
	CHUK:IKBKB:IKBKG	1147:3551:4214	Complex	CHUK:IKBKB:IKBKG(IKKCOMPLEX)[A][P]	NFKBIA	4792	Complex	NFKB1(p50):REL(c-Rel):NFKBIA	phosphorylation	cytoplasm	15145317							NFKB		Chen
	CHUK:IKBKB:IKBKG	1147:3551:4214	Complex	CHUK:IKBKB:IKBKG(IKKCOMPLEX)[A][P]	NFKBIA	4792	Complex	NFKB1(p50):REL(c-Rel):NFKBIA	phosphorylation	cytoplasm	10723801							NFKB		Chen
	CHUK:IKBKB:IKBKG	1147:3551:4214	Complex	CHUK:IKBKB:IKBKG(IKKCOMPLEX)[A][P]	NFKBIA	4792	Complex	NFKB2(p52):REL(c-Rel):NFKBIA	phosphorylation	cytoplasm	10602462							NFKB		Chen
	CHUK:IKBKB:IKBKG	1147:3551:4214	Complex	CHUK:IKBKB:IKBKG(IKKCOMPLEX)[A][P]	NFKBIA	4792	Complex	NFKB2(p52):REL(c-Rel):NFKBIA	phosphorylation	cytoplasm	15145317							NFKB		Chen
	CHUK:IKBKB:IKBKG	1147:3551:4214	Complex	CHUK:IKBKB:IKBKG(IKKCOMPLEX)[A][P]	NFKBIA	4792	Complex	NFKB2(p52):REL(c-Rel):NFKBIA	phosphorylation	cytoplasm	15371334							NFKB		Chen
	CHUK:IKBKB:IKBKG	1147:3551:4214	Complex	CHUK:IKBKB:IKBKG(IKKCOMPLEX)[A][P]	NFKBIB	4793	Complex	NFKB2(p52):REL(c-Rel):NFKBIB	phosphorylation	cytoplasm	15145317							NFKB		Chen
	CHUK:IKBKB:IKBKG	1147:3551:4214	Complex	CHUK:IKBKB:IKBKG(IKKCOMPLEX)[A][P]	NFKBIB	4793	Complex	NFKB2(p52):REL(c-Rel):NFKBIB	phosphorylation	cytoplasm	10723801							NFKB		Chen
	CHUK:IKBKB:IKBKG	1147:3551:4214	Complex	CHUK:IKBKB:IKBKG(IKKCOMPLEX)[A][P]	NFKBIB	4793	Complex	NFKB1(p50):REL(c-Rel):NFKBIB	phosphorylation	cytoplasm	17072322							NFKB		Chen
	CHUK:IKBKB:IKBKG	1147:3551:4214	Complex	CHUK:IKBKB:IKBKG(IKKCOMPLEX)[A][P]	NFKBIB	4793	Complex	NFKB1(p50):REL(c-Rel):NFKBIB	phosphorylation	cytoplasm	10723801							NFKB		Chen
	CHUK:IKBKB:IKBKG	1147:3551:4214	Complex	CHUK:IKBKB:IKBKG(IKKCOMPLEX)[A][P]	NFKBIB	4793	Complex	NFKB1(p50):RELA:NFKBIB	phosphorylation	cytoplasm	15145317							NFKB		Chen
	CHUK:IKBKB:IKBKG	1147:3551:4214	Complex	CHUK:IKBKB:IKBKG(IKKCOMPLEX)[A][P]	NFKBIB	4793	Complex	NFKB1(p50):RELA:NFKBIB	phosphorylation	cytoplasm	10723801							NFKB		Chen
	CHUK:IKBKB:IKBKG:ERC1	1147:3551:4214:23085	Complex	CHUK:IKBKB:IKBKG:ERC1(ELKS)	CDC37:HSP90AA1	11140:3320	Complex	CDC37:HSP90AA1	binding	cytoplasm	17072322							NFKB		Chen
	CREBBP	1387	protein	CREBBP	NFKB1(p50):NFKB1(p50)	N/A	complex	NFKB1(p50):NFKB1(p50)	binding	nucleus	16835236			co-transfection; mammalian two-hybrid				NFKB		Mike Chisholm
	CSNK2A1:CSNK2A1:CSNK2B:CSNK2B	1457:1457:1460	Complex	CSNK2A1:CSNK2A1:CSNK2B:CSNK2B	MAPK14	1432	Protein	MAPK14(p38)	binding	cytoplasm	17072322							NFKB		Chen
	CSNK2A1:CSNK2A1:CSNK2B:CSNK2B	1457:1457:1460	Complex	CSNK2A1:CSNK2A1:CSNK2B:CSNK2B	MAPK14	1432	Protein	MAPK14(p38)	binding	cytoplasm	15371334							NFKB		Chen
	CSNK2A1:CSNK2A2:CSNK2B:CSNK2B	1457:1459:1460	Complex	CSNK2A1:CSNK2A2:CSNK2B:CSNK2B	MAPK14	1432	Protein	MAPK14(p38)	binding	cytoplasm	17072322							NFKB		Chen
	CSNK2A1:CSNK2A2:CSNK2B:CSNK2B	1457:1459:1460	Complex	CSNK2A1:CSNK2A2:CSNK2B:CSNK2B	MAPK14	1432	Protein	MAPK14(p38)	binding	cytoplasm	15371334							NFKB		Chen
	CSNK2A2:CSNK2A2:CSNK2B:CSNK2B	1459:1459:1460	Complex	CSNK2A2:CSNK2A2:CSNK2B:CSNK2B	MAPK14	1432	Protein	MAPK14(p38)	binding	cytoplasm	17072322							NFKB		Chen
	CSNK2A2:CSNK2A2:CSNK2B:CSNK2B	1459:1459:1460	Complex	CSNK2A2:CSNK2A2:CSNK2B:CSNK2B	MAPK14	1432	Protein	MAPK14(p38)	binding	cytoplasm	15371334							NFKB		Chen
	CSNK2A2:CSNK2A2:CSNK2B:CSNK2B:MAPK14	1459:1459:1460:1432	Complex	CSNK2A2:CSNK2A2:CSNK2B:CSNK2B:MAPK14(p38)	NFKBIA	4792	Complex	NFKB1(p50):RELA:NFKBIA	phosphorylation	cytoplasm	14580335							NFKB		Chen
	CSNK2A2:CSNK2A2:CSNK2B:CSNK2B:MAPK14	1459:1459:1460:1432	Complex	CSNK2A2:CSNK2A2:CSNK2B:CSNK2B:MAPK14(p38)	NFKBIA	4792	Complex	NFKB1(p50):RELA:NFKBIA	phosphorylation	cytoplasm	9724653							NFKB		Chen
	CSNK2A2:CSNK2A2:CSNK2B:CSNK2B:MAPK14	1459:1459:1460:1432	Complex	CSNK2A2:CSNK2A2:CSNK2B:CSNK2B:MAPK14(p38)	NFKBIA	4792	Complex	NFKB1(p50):RELA:NFKBIA	phosphorylation	cytoplasm	16410802							NFKB		Chen
	CXCL13	10563	gene	CXCL13	NFKB2(p52):RELB	N/A	complex	NFKB2(p52):RELB	activation	nucleus	17561400							NFKB		Mike Chisholm
	DOUBLESTRANDEDDNABREAK		Molecular Species	DOUBLESTRANDEDDNABREAK	ATM:ATM	472:472	Complex	ATM:ATM	activation	nucleus	16622404							NFKB		Chen
	EP300	2033	Protein	EP300(p300)	NFKB1:RELA:NCOR2	4790:5970:9612	Complex	NFKB1(p50):RELA:NCOR2(SMRT)[P]:[?DNAseq.]	acetylation	nucleus	12456660							NFKB		Chen
	EP300	2033	Protein	EP300(p300)	NFKB1:RELA:NCOR2	4790:5970:9612	Complex	NFKB1(p50):RELA:NCOR2(SMRT)[P]:[?DNAseq.]	acetylation	nucleus	16382138							NFKB		Chen
	EP300	2033	Protein	EP300(p300)	NFKB1:RELA:NCOR2	4790:5970:9612	Complex	NFKB1(p50):RELA:NCOR2(SMRT)[P]:[?DNAseq.]	acetylation	nucleus	16135789							NFKB		Chen
	EP300	2033	protein	EP300	RELA(p65)	5970	complex	NCOR2(SMRT):NFKB1(p50):RELA(p65)	acetylation	nucleus	16846590							NFKB		Mike Chisholm
	EP300	2033	protein	EP300	RELA(p65)	5970	complex	NCOR2(SMRT):NFKB1(p50):RELA(p65)	acetylation	nucleus	16382138							NFKB		Mike Chisholm
	ERC1	23085	protein	ERC1(ELKS)	IKBKB:IKBKG:CHUK	N/A	complex	IKBKB:IKBKG:CHUK	binding	cytoplasm	15218526					ERC1 commonly referred to as ELKS in the literature		NFKB		Mike Chisholm
	ERC1	23085	protein	ERC1(ELKS)	IKBKB:IKBKG:CHUK	N/A	complex	IKBKB:IKBKG:CHUK	binding	cytoplasm	17072322							NFKB		Mike Chisholm
	ERC1	23085	protein	ERC1(ELKS)	IKBKB:IKBKG:CHUK	N/A	complex	IKBKB:IKBKG:CHUK	binding	cytoplasm	16970925							NFKB		Mike Chisholm
	F3	2152	gene	F3	RELA(p65):REL(c-Rel)	N/A	complex	RELA(p65):REL(c-Rel)	activation	nucleus	8196620							NFKB		Mike Chisholm
	HMGA1	3159	protein	HMGA1	REL(c-Rel):REL(c-Rel)	N/A	complex	REL(c-Rel):REL(c-Rel)	binding	nucleus	11970948							NFKB		Mike Chisholm
	HMGA1	3159	protein	HMGA1	REL(c-Rel):REL(c-Rel)	N/A	complex	REL(c-Rel):REL(c-Rel)	binding	nucleus	17072323							NFKB		Mike Chisholm
	ICAM1	3383	gene	ICAM1	RELA(p65):RELA(p65)	N/A	complex	RELA(p65):RELA(p65)	activation	nucleus	10228026							NFKB		Mike Chisholm
	IER3	8870	gene	IER3	NFKB1(p50):RELA(p65)	N/A	complex	NFKB1(p50):RELA(p65)	activation	nucleus	12360408						TP53 also involved in activation of IER3	NFKB		Mike Chisholm
	IFNB1	3456	gene	IFNB1	NFKB1(p50):RELA(p65)	N/A	complex	NFKB1(p50):RELA(p65)	activation	nucleus	11970948					IFNB commonly known as the interferon - β	HMGA1 also involved in activation of IFNB1	NFKB		Mike Chisholm
	IFNB1	3456	gene	IFNB1	NFKB1(p50):RELA(p65)	N/A	complex	NFKB1(p50):RELA(p65)	activation	nucleus	17072323							NFKB		Mike Chisholm
	IKBKB	3551	Protein	IKBKB	IKBKG	8517	Protein	IKBKG	binding	cytoplasm	11865184							NFKB		Chen
	IKBKB	3551	Protein	IKBKB	IKBKG	8517	Protein	IKBKG	binding	cytoplasm	12612076							NFKB		Chen
	IKBKB	3551	Protein	IKBKB	IKBKG	8517	Protein	IKBKG	binding	cytoplasm	10837071							NFKB		Chen
	IKBKB	3551	protein	IKBKB	IKBKG(NEMO)	8517	complex	IKBKB:IKBKG:CHUK	binding	cytoplasm	16285893							NFKB		Mike Chisholm
	IKBKB	3551	protein	IKBKB	IKBKG(NEMO)	8517	complex	IKBKB:IKBKG:CHUK	binding	cytoplasm	15214841							NFKB		Mike Chisholm
	IKBKB	3551	protein	IKBKB	IKBKG(NEMO)	8517	complex	IKBKB:IKBKG:CHUK	binding	cytoplasm	15218526							NFKB		Mike Chisholm
	IKBKB	3551	protein	IKBKB	IKBKG(NEMO)	8517	complex	IKBKB:IKBKG:CHUK	binding	cytoplasm	17072322							NFKB		Mike Chisholm
	IKBKB	3551	protein	IKBKB	IKBKG(NEMO)	8517	complex	IKBKB:IKBKG:CHUK	binding	cytoplasm	16970925							NFKB		Mike Chisholm
	IKBKB	3551	protein	IKBKB	IKBKG(NEMO)	8517	complex	IKBKB:IKBKG:CHUK	binding	cytoplasm	17561400							NFKB		Mike Chisholm
	IKBKB(IKKβ)	3551	complex	IKBKB:IKBKG:CHUK	NFKBIA	4792	complex	NFKB1(p50):REL(c-Rel):NFKBIA	phosphorylation	cytoplasm	15218526							NFKB		Mike Chisholm
	IKBKB(IKKβ)	3551	complex	IKBKB:IKBKG:CHUK	NFKBIA(IкBα)	4792	complex	NFKB1(p50):RELA(p65):NFKBIA(IкBα)	phosphorylation	cytoplasm	16285893,							NFKB		Mike Chisholm
	IKBKB(IKKβ)	3551	complex	IKBKB:IKBKG:CHUK	NFKBIA(IкBα)	4792	complex	NFKB1(p50):RELA(p65):NFKBIA(IкBα)	phosphorylation	cytoplasm	15214841							NFKB		Mike Chisholm
	IKBKB(IKKβ)	3551	complex	IKBKB:IKBKG:CHUK	NFKBIA(IкBα)	4792	complex	NFKB1(p50):RELA(p65):NFKBIA(IкBα)	phosphorylation	cytoplasm	15218526							NFKB		Mike Chisholm
	IKBKB(IKKβ)	3551	complex	IKBKB:IKBKG:CHUK	NFKBIA(IкBα)	4792	complex	NFKB1(p50):RELA(p65):NFKBIA(IкBα)	phosphorylation	cytoplasm	15371334							NFKB		Mike Chisholm
	IKBKB(IKKβ)	3551	complex	IKBKB:IKBKG:CHUK	NFKBIA(IкBα)	4792	complex	NFKB1(p50):RELA(p65):NFKBIA(IкBα)	phosphorylation	cytoplasm	16793322							NFKB		Mike Chisholm
	IKBKB(IKKβ)	3551	complex	IKBKB:IKBKG:CHUK	NFKBIA(IкBα)	4792	complex	NFKB1(p50):RELA(p65):NFKBIA(IкBα)	phosphorylation	cytoplasm	17072322							NFKB		Mike Chisholm
	IKBKB(IKKβ)	3551	complex	IKBKB:IKBKG:CHUK	NFKBIA(IкBα)	4792	complex	NFKB1(p50):RELA(p65):NFKBIA(IкBα)	phosphorylation	cytoplasm	16846590							NFKB		Mike Chisholm
	IKBKB(IKKβ)	3551	complex	IKBKB:IKBKG:CHUK	NFKBIA(IкBα)	4792	complex	NFKB1(p50):RELA(p65):NFKBIA(IкBα)	phosphorylation	cytoplasm	16970925							NFKB		Mike Chisholm
	IKBKB(IKKβ)	3551	complex	IKBKB:IKBKG:CHUK	NFKBIA(IкBα)	4792	complex	NFKB1(p50):RELA(p65):NFKBIA(IкBα)	phosphorylation	cytoplasm	17561400							NFKB		Mike Chisholm
	IKBKB(IKKβ)	3551	complex	IKBKB:IKBKG:CHUK	NFKBIB	4792	complex	NFKB1(p50):REL(c-Rel):NFKBIB	phosphorylation	cytoplasm	15218526							NFKB		Mike Chisholm
	IKBKB(IKKβ)	3551	complex	IKBKB:IKBKG:CHUK	NFKBIB(IкBβ)	4793	complex	NFKB1(p50):RELA(p65):NFKBIB(IкBβ)	phosphorylation	cytoplasm	15218526							NFKB		Mike Chisholm
	IKBKB(IKKβ)	3551	complex	IKBKB:IKBKG:CHUK	NFKBIB(IкBβ)	4793	complex	RELA(p65):REL(c-Rel):NFKBIB	phosphorylation	cytoplasm	15218526							NFKB		Mike Chisholm
	IKBKB(IKKβ)	3551	complex	IKBKB:IKBKG:CHUK	NFKBIE(IкBε)	4794	complex	RELA(p65):RELA(p65):NFKBIE	phosphorylation	cytoplasm	15218526							NFKB		Mike Chisholm
	IKBKB(IKKβ)	3551	complex	IKBKB:IKBKG:CHUK	NFKBIE(IкBε)	4794	complex	REL(c-Rel):REL(c-Rel):NFKBIE	phosphorylation	cytoplasm	15218526							NFKB		Mike Chisholm
	IKBKB(IKKβ)	3551	complex	IKBKB:IKBKG:CHUK	NFKBIE(IкBε)	4794	complex	RELA(p65):REL(c-Rel):NFKBIE	phosphorylation	cytoplasm	15218526							NFKB		Mike Chisholm
	IKBKE	9641	Protein	IKBKE	NFKB2:RELA	4791:5970	Complex	NFKB2(p52):RELA	phosphorylation	cytoplasm	17003035							NFKB		Chen
	IKBKE	9641	protein	IKBKE(IKKε)	RELA(p65):NFKB2(p52)	N/A	complex	RELA(p65):NFKB2(p52)	phosphorylation	cytoplasm	17003035					IKBKE commonly referred to as IKKε in the literature		NFKB		Mike Chisholm
	IKBKG	4214	Protein	IKBKG	LRDD	55367	Protein	LRDD(PIDD)	binding	nucleus	16360037							NFKB		Chen
	IKBKG	4214	Protein	IKBKG	LRDD	55367	Protein	LRDD(PIDD)	binding	nucleus	16965765							NFKB		Chen
	IKBKG	4214	Protein	IKBKG	RIPK1	8737	Protein	RIPK1	binding	nucleus	16965765							NFKB		Chen
	IKBKG	4214	Protein	IKBKG					translocation	cytoplasmtonucleus	16965765							NFKB		Chen
	IKBKG	4214	Complex	IKBKG:LRDD(PIDD):RIPK1					sumo-modification	nucleus	12654725							NFKB		Chen
	IKBKG	4214	Complex	IKBKG:LRDD(PIDD):RIPK1					sumo-modification	nucleus	14651848							NFKB		Chen
	IKBKG	4214	Complex	IKBKG:LRDD(PIDD):RIPK1					sumo-modification	nucleus	16360037							NFKB		Chen
	IKBKG	4214	Complex	ATM[P]:IKBKG[SU]					auto-phosphorylation	nucleus	16497931							NFKB		Chen
	IKBKG	4214	Complex	ATM[P]:IKBKG[SU][P]					ubiquitination	nucleus	14651848							NFKB		Chen
	IL10	3586	gene	IL10	NFKB1(p50):NFKB1(p50):CREBBP	N/A	complex	NFKB1(p50):NFKB1(p50):CREBBP	activation	nucleus	16835236							NFKB		Mike Chisholm
	IL12A	3592	gene	IL12A	NFKB1(p50):NFKB1(p50):NFKBIZ	N/A	complex	NFKB1(p50):NFKB1(p50):NFKBIZ	activation	nucleus	17561400							NFKB		Mike Chisholm
	IL2	3558	gene	IL2	NFKB1(p50):NFKB1(p50):BCL3	N/A	complex	NFKB1(p50):NFKB1(p50):BCL3	inhibition	nucleus	17072327							NFKB		Mike Chisholm
	IL2	3558	gene	IL2	NFKB1(p50):NFKB1(p50):BCL3	N/A	complex	NFKB1(p50):NFKB1(p50):BCL3	inhibition	nucleus	14668329							NFKB		Mike Chisholm
	IL2	3558	gene	IL2	REL(c-ReL):REL(c-Rel):HMGA1	N/A	complex	REL(c-ReL):REL(c-Rel):HMGA1	activation	nucleus	11970948							NFKB		Mike Chisholm
	IL2	3558	gene	IL2	REL(c-ReL):REL(c-Rel):HMGA1	N/A	complex	REL(c-ReL):REL(c-Rel):HMGA1	activation	nucleus	17072323							NFKB		Mike Chisholm
	IL20	50604	gene	IL20	NFKB1(p50):RELA(p65)	N/A	complex	NFKB1(p50):RELA(p65)	activation	nucleus	17255956							NFKB		Mike Chisholm
	IL6	3569	gene	IL6	NFKB1(p50):NFKB1(p50):NFKBIZ	N/A	complex	NFKB1(p50):NFKB1(p50):NFKBIZ	activation	nucleus	17561400							NFKB		Mike Chisholm
	IL8	3576	gene	IL8	RELA(p65):RELA(p65)	N/A	complex	RELA(p65):RELA(p65)	activation	nucleus	9405619							NFKB		Mike Chisholm
	IL8	3576	gene	IL8	RELA(p65):RELA(p65)	N/A	complex	RELA(p65):RELA(p65)	activation	nucleus	8413215							NFKB		Mike Chisholm
	MAP3K?		Protein		RPS6KA1	6195	Protein	RPS6KA1	phosphorylation	cytoplasm	15073170							NFKB		Chen
	MAP3K?		Protein		RPS6KA1	6195	Protein	RPS6KA1	phosphorylation	cytoplasm	11821415							NFKB		Chen
	MAP3K?		Protein	MAP3K?					translocation	nucleustocytoplasm	16410802							NFKB		Chen
	MAP3K1	4214	Protein	MAP3K1	IKBKB	3551	Complex	CHUK:IKBKB:IKBKG	phosphorylation	cytoplasm	9520401							NFKB		Chen
	MAP3K1	4214	Protein	MAP3K1	IKBKB	3551	Complex	CHUK:IKBKB:IKBKG(IKKCOMPLEX)	phosphorylation	cytoplasm	9008162							NFKB		Chen
	MAP3K1	4214	Protein	MAP3K1	IKBKB	3551	Complex	CHUK:IKBKB:IKBKG(IKKCOMPLEX)	phosphorylation	cytoplasm	9689078							NFKB		Chen
	MAP3K1	4214	protein	MAP3K1(MEKK1)	IKBKB	3551	complex	IKBKB:IKBKG:CHUK	phosphorylation	cytoplasm	16285893					MAP3K1 commonly referred to as MEKK1 in the literature		NFKB		Mike Chisholm
	MAP3K14	9020	Protein	MAP3K14(NIK)	CHUK	1147	Complex	CHUK:IKBKB:IKBKG(IKKCOMPLEX)	phosphorylation	cytoplasm	9020361							NFKB		Chen
	MAP3K14	9020	Protein	MAP3K14(NIK)	CHUK	1147	Complex	CHUK:IKBKB:IKBKG(IKKCOMPLEX)	phosphorylation	cytoplasm	9346485							NFKB		Chen
	MAP3K14	9020	Protein	MAP3K14(NIK)	CHUK	1147	Complex	CHUK:IKBKB:IKBKG(IKKCOMPLEX)	phosphorylation	cytoplasm	9742107							NFKB		Chen
	MAP3K14	9020	Protein	MAP3K14(NIK)	CHUK:CHUK	1147:1147	Complex	CHUK:CHUK	phosphorylation	cytoplasm	11520989							NFKB		Chen
	MAP3K14	9020	Protein	MAP3K14(NIK)	CHUK:CHUK	1147:1147	Complex	CHUK:CHUK	phosphorylation	cytoplasm	15140882							NFKB		Chen
	MAP3K14	9020	Protein	MAP3K14(NIK)	CHUK:CHUK	1147:1147	Complex	CHUK:CHUK	phosphorylation	cytoplasm	16223731							NFKB		Chen
	MAP3K14	9020	protein	MAP3K14(NIK)	CHUK:CHUK	N/A	complex	CHUK:CHUK	phosphorylation	cytoplasm						MAP3K14 commonly referred to as NIK in the literature		NFKB		Mike Chisholm
	MAP3K14	9020	protein	MAP3K14(NIK)	IKBKB	3551	complex	IKBKB:IKBKG:CHUK	phosphorylation	cytoplasm	16285893					MAP3K14 commonly referred to as NIK in the literature		NFKB		Mike Chisholm
	MAP3K3	4215	Protein	MAP3K3	IKBKB	3551	Complex	CHUK:IKBKB:IKBKG(IKKCOMPLEX)	phosphorylation	cytoplasm	11429546							NFKB		Chen
	MAP3K3	4215	Protein	MAP3K3	IKBKB	3551	Complex	CHUK:IKBKB:IKBKG(IKKCOMPLEX)	phosphorylation	cytoplasm	15371334							NFKB		Chen
	MAP3K3	4215	Protein	MAP3K3	IKBKB	3551	Complex	CHUK:IKBKB:IKBKG(IKKCOMPLEX)	phosphorylation	cytoplasm	16737960							NFKB		Chen
	MAP3K3	4215	Protein	MAP3K3	IKBKB	3551	Complex	CHUK:IKBKB:IKBKG(IKKCOMPLEX)	phosphorylation	cytoplasm	17197697							NFKB		Chen
[truncated: 1,700 more rows]

## Sheet: Publication count
		1331108	1
		1340770	1
		1502203	1
		1512543	1
		1531478	1
		1551980	1
[truncated: 2,020 more rows]
