# Supplementary material for: Construction of a large scale integrated map of macrophage pathogen recognition and effector systems
Source: BMC Syst Biol. 2010 May 14;4:63. doi: 10.1186/1752-0509-4-63 (PMC2892459; doi:10.1186/1752-0509-4-63)
Supplement: Additional file 4 — Integrated Map of Macrophage Pathways_html-Version. A high resolution flash .html version of the integrated macrophage pathway for viewing in a web browser. [file 1752-0509-4-63-S4.ZIP]

Archive with 6 entries (5 files):
- Supp-data_4 Flash-html_version-of-pathway/Supp-Data-4/
- Supp-data_4 Flash-html_version-of-pathway/Supp-Data-4/crossdomain.xml
- Supp-data_4 Flash-html_version-of-pathway/Supp-Data-4/GraphMLViewer.js
- Supp-data_4 Flash-html_version-of-pathway/Supp-Data-4/GraphMLViewer.swf
- Supp-data_4 Flash-html_version-of-pathway/Supp-Data-4/Supp-data_2 Integrated Map of Macrophage Pathways_graphml-version.graphml
- Supp-data_4 Flash-html_version-of-pathway/Supp-Data-4/Supp-data_2 Integrated Map of Macrophage Pathways_graphml-version.html
