# Supplementary material for: Construction of a large scale integrated map of macrophage pathogen recognition and effector systems
Source: BMC Syst Biol. 2010 May 14;4:63. doi: 10.1186/1752-0509-4-63 (PMC2892459; doi:10.1186/1752-0509-4-63)
Supplement: Additional file 4 — Integrated Map of Macrophage Pathways_html-Version. A high resolution flash .html version of the integrated macrophage pathway for viewing in a web browser. [file 1752-0509-4-63-S4.ZIP › Supp-data_4 Flash-html_version-of-pathway/Supp-Data-4/crossdomain.xml]

<?xml version="1.0"?>
<!-- 	This file has to be placed in the same directory as the graphml file to display.
	To integrate this file into an existing crossdomain file add the
	allow-access-from-domain element to that file. -->
<cross-domain-policy>
    <allow-access-from domain="www.yworks.com"/>
</cross-domain-policy>
