# Supplementary material for: Construction of a large scale integrated map of macrophage pathogen recognition and effector systems
Source: BMC Syst Biol. 2010 May 14;4:63. doi: 10.1186/1752-0509-4-63 (PMC2892459; doi:10.1186/1752-0509-4-63)
Supplement: Additional file 5 — Integrated Map of Macrophage Pathways in 3D-or-2D View. The integrated macrophage pathway can be viewed in the network visualisation tool BioLayout Express3D, in both 2 and 3-dimentions and also using the original graph co-ordinates as the .graphml file. By choosing the appropriate class-type (found within class tab of graph properties box) the nodes can be coloured according to assigned classes. By default nodes are coloured and shaped according to "node-type" (e.g. proteins, genes, complexes, process nodes) using a 3D-notation scheme described at http://www.mepn-pathway.org. Nodes may also be coloured according to sub-cellular location by assigning the "Cellular location" class. It is also possible to import other class-sets of interest; for example information about a components regulation/behaviour in a dataset. Within BioLayout Express3D one can easily follow the flow of information through the pathway by selecting parent or children nodes of a component of interest to highlight them. BioLayout Express3D software is freely available and can be downloaded at http://www.biolayout.org/ [file 1752-0509-4-63-S5.ZIP]

Archive with 1 entries (1 files):
- Additional-file-5_Integrated-Map-of-Macrophage-Pathways-in-3D-or-2D-View.layout
