# Supplementary material for: Construction of a large scale integrated map of macrophage pathogen recognition and effector systems
Source: BMC Syst Biol. 2010 May 14;4:63. doi: 10.1186/1752-0509-4-63 (PMC2892459; doi:10.1186/1752-0509-4-63)
Supplement: Additional file 5 — Integrated Map of Macrophage Pathways in 3D-or-2D View. The integrated macrophage pathway can be viewed in the network visualisation tool BioLayout Express3D, in both 2 and 3-dimentions and also using the original graph co-ordinates as the .graphml file. By choosing the appropriate class-type (found within class tab of graph properties box) the nodes can be coloured according to assigned classes. By default nodes are coloured and shaped according to "node-type" (e.g. proteins, genes, complexes, process nodes) using a 3D-notation scheme described at http://www.mepn-pathway.org. Nodes may also be coloured according to sub-cellular location by assigning the "Cellular location" class. It is also possible to import other class-sets of interest; for example information about a components regulation/behaviour in a dataset. Within BioLayout Express3D one can easily follow the flow of information through the pathway by selecting parent or children nodes of a component of interest to highlight them. BioLayout Express3D software is freely available and can be downloaded at http://www.biolayout.org/ [file 1752-0509-4-63-S5.ZIP › Additional-file-5_Integrated-Map-of-Macrophage-Pathways-in-3D-or-2D-View.layout]

//BioLayout Express 3D Update 7 Layout File
n48	n97
n2263	n2288
n990	n861
n61	n42
n770	n771
n542	n571
n1494	n1522
n1310	n1282
n492	n466
n926	n995
n745	n730
n1624	n1274
n1726	n1748
n315	n367
n1356	n1609
n748	n740
n2357	n771
n605	n604
n1426	n1390
n1056	n1034
n187	n188
n223	n225
n1959	n389
n1452	n1399
n1588	n1360
n343	n504
n1737	n286
n1347	n1630
n1221	n1241
n768	n766
n1296	n1566
n340	n338
n895	n873
n829	n1458
n676	n706
n672	n1449
n1008	n1071
n384	n387
n647	n379
n1439	n1510
n1892	n105
n48	n94
n1318	n1623
n1211	n1599
n627	n600
n739	n711
n161	n158
n698	n697
n2191	n2195
n734	n804
n1168	n1166
n299	n290
n47	n59
n1691	n1690
n145	n137
n1829	n1832
n517	n536
n84	n1912
n621	n505
n1189	n1192
n412	n410
n111	n1731
n1343	n1256
n2219	n2205
n565	n576
n2359	n2360
n1822	n1821
n174	n176
n1330	n1621
n952	n1111
n298	n1933
n580	n569
n2231	n2232
n2301	n2299
n1139	n1136
n1125	n1782
n2362	n2318
n1865	n1821
n188	n2347
n1764	n1765
n238	n239
n71	n55
n2336	n1492
n327	n362
n1364	n1531
n268	n1925
n232	n213
n752	n765
n902	n1132
n105	n1893
n530	n532
n1960	n1970
n1744	n349
n186	n205
n978	n865
n10	n201
n1662	n1638
n494	n541
n322	n366
n758	n682
n1562	n1339
n2303	n2304
n1328	n1608
n2277	n2264
n853	n447
n2187	n2175
n1030	n1017
n1097	n1072
n807	n814
n440	n451
n649	n1355
n141	n196
n2239	n2240
n45	n92
n1048	n1034
n386	n374
n1415	n1414
n576	n1144
n520	n519
n219	n220
n880	n958
n682	n1453
n1758	n1759
n1223	n1240
n1957	n397
n604	n603
n718	n687
n1318	n1624
n1709	n1887
n936	n893
n29	n456
n1857	n1869
n670	n672
n486	n483
n2309	n2316
n878	n869
n1298	n1684
n941	n886
n343	n655
n767	n556
n2197	n2176
n404	n402
n314	n312
n1576	n1212
n2317	n2362
n1951	n1748
n53	n94
n2358	n33
n1899	n89
n1158	n1160
n1294	n1637
n44	n1888
n1545	n1462
n868	n875
n318	n317
n1491	n1492
n1310	n1335
n1277	n1330
n1687	n1688
n43	n1888
n1004	n1071
n597	n581
n164	n167
n485	n481
n774	n827
n952	n1115
n203	n269
n26	n456
n1895	n82
n1280	n1283
n1590	n1428
n1866	n1794
n191	n195
n995	n908
n427	n425
n680	n709
n1509	n1511
n1510	n1509
n761	n723
n2205	n2222
n195	n199
n2201	n2200
n241	n258
n1508	n1507
n529	n532
n1184	n1931
n444	n449
n1665	n1647
n1219	n1242
n623	n2200
n846	n847
n819	n818
n2236	n2239
n266	n1923
n1337	n1592
n1109	n1100
n305	n291
n1300	n1700
n1331	n1625
n825	n827
n27	n459
n1020	n1021
n1818	n1819
n1534	n1386
n1412	n1408
n606	n605
n2344	n2342
n709	n707
n2255	n1645
n49	n91
n227	n229
n795	n859
n45	n18
n1609	n1346
n1501	n1495
n1324	n1627
n2270	n2289
n1844	n1850
n303	n1940
n689	n688
n1877	n10
n205	n2349
n1831	n1834
n1392	n1361
n357	n1249
n1798	n1830
n539	n536
n226	n227
n1977	n1743
n410	n415
n46	n97
n1670	n2212
n909	n1749
n1567	n1298
n820	n822
n1654	n1657
n1080	n1072
n1062	n1034
n950	n883
n1249	n1235
n1769	n1766
n312	n333
n681	n763
n752	n760
n1618	n1276
n543	n551
n1578	n1210
n960	n896
n715	n718
n1842	n1845
n372	n328
n738	n822
n182	n183
n1398	n1364
n1563	n1338
n681	n835
n218	n211
n987	n861
n277	n270
n983	n863
n724	n667
n574	n588
n75	n42
n1426	n1423
n88	n1883
n490	n496
n294	n1696
n1928	n295
n504	n495
n901	n1133
n1785	n1786
n1807	n909
n932	n868
n1379	n1541
n1754	n1758
n359	n325
n51	n72
n456	n30
n1297	n1697
n2325	n2323
n876	n928
n1788	n1789
n1359	n1475
n748	n746
n376	n379
n253	n247
n1572	n1214
n1151	n1805
n1319	n1314
n2265	n2288
n22	n2345
n883	n882
n334	n1246
n568	n567
n280	n202
n2252	n2231
n1434	n1433
n1836	n1837
n596	n542
n360	n1250
n435	n1323
n1956	n402
n244	n2322
n278	n273
n1039	n1034
n1438	n1556
n2181	n647
n1273	n1628
n681	n797
n1854	n1120
n305	n307
n45	n547
n581	n589
n159	n165
n147	n161
n1220	n1230
n538	n505
n375	n380
n1696	n1518
n2171	n2183
n1342	n1336
n1201	n1199
n453	n853
n1178	n1179
n1368	n1583
n952	n882
n395	n408
n1750	n1153
n795	n455
n1980	n1980
n973	n865
n532	n503
n1543	n1365
n1733	n1707
n1038	n1034
n18	n19
n346	n347
n2244	n2245
n1646	n2255
n1291	n1281
n1430	n1391
n528	n524
n2224	n2223
n1657	n1658
n906	n937
n609	n611
n536	n534
n1917	n80
n914	n911
n882	n951
n877	n892
n1304	n1702
n690	n706
n1933	n302
n752	n762
n1606	n1315
n906	n1134
n1757	n1758
n1018	n1019
n1351	n1629
n1727	n1728
n1119	n1855
n1077	n1072
n1904	n95
n592	n591
n1360	n1477
n170	n173
n1682	n1650
n1897	n104
n1832	n1129
n84	n55
n589	n569
n1949	n310
n2250	n2251
n335	n336
n884	n949
n1938	n1187
n2212	n2209
n1213	n1598
n2198	n2197
n657	n1963
n12	n771
n1036	n1034
n1250	n1245
n143	n151
n563	n559
n823	n824
n897	n930
n665	n1447
n1244	n1578
n1044	n1034
n1257	n1259
n1780	n1768
n140	n146
n2216	n2208
n16	n15
n251	n250
n644	n303
n352	n351
n230	n213
n1146	n1670
n920	n911
n1261	n1277
n1906	n85
n286	n1736
n1346	n1635
n595	n585
n760	n735
n1524	n1525
n1968	n1965
n1078	n1072
n1276	n1672
n1281	n1283
n1669	n1649
n1152	n1796
n35	n771
n1884	n88
n1229	n1254
n1647	n2256
n851	n322
n918	n911
n117	n116
n2252	n2227
n45	n285
n1792	n1810
n124	n126
n155	n161
n1620	n1288
n1641	n1643
n1237	n1239
n256	n2350
n1643	n1642
n1460	n1418
n2267	n2289
n1089	n1072
n785	n784
n1860	n1793
n530	n512
n940	n888
n1736	n283
n1164	n1163
n1625	n1287
n302	n2357
n442	n452
n86	n1895
n1953	n1198
n1923	n267
n973	n862
n1767	n1778
n773	n776
n1404	n1406
n440	n445
n933	n905
n1794	n1795
n890	n899
n869	n975
n177	n181
n782	n781
n910	n877
n751	n758
n1087	n1072
n967	n879
n1793	n1784
n1390	n1377
n1428	n1466
n1066	n1034
n2269	n2289
n685	n686
n833	n692
n1000	n1071
n874	n932
n1708	n1712
n2342	n2300
n1186	n1185
n299	n299
n560	n470
n30	n237
n644	n2198
n245	n246
n409	n408
n1916	n78
n980	n866
n180	n197
n1323	n1319
n407	n1955
n353	n357
n1766	n1767
n25	n16
n939	n889
n1369	n1532
n633	n2178
n989	n861
n51	n86
n244	n2305
n113	n1729
n373	n1263
n2286	n2272
n1553	n1483
n548	n470
n421	n423
n392	n407
n862	n972
n1316	n1295
n775	n776
n1367	n1480
n619	n2185
n1790	n1860
n2213	n2217
n1085	n1072
n1021	n1022
n682	n806
n1334	n1623
n2305	n2303
n1073	n1072
n1566	n1299
n1642	n1703
n937	n904
n1776	n860
n424	n388
n252	n261
n1381	n1471
n149	n186
n1390	n1434
n1294	n1326
n2240	n2244
n66	n65
n1284	n1675
n1782	n1785
n1789	n1792
n1535	n1547
n1652	n1658
n749	n739
n89	n1900
n957	n881
n533	n483
n1875	n1815
n45	n58
n51	n92
n1777	n1771
n122	n118
n1787	n1862
n609	n612
n1320	n1632
n1497	n1496
n524	n535
n1397	n1396
n984	n862
n1444	n1443
n1313	n1325
n690	n832
n793	n790
n1362	n1582
n1180	n1176
n423	n427
n2298	n2309
n377	n385
n903	n1033
n301	n300
n578	n572
n1529	n1358
n1784	n1867
n2307	n2330
n771	n769
n1029	n1019
n2230	n2232
n1867	n2273
n426	n1321
n2220	n2219
n872	n878
n752	n759
n11	n14
n932	n887
n854	n714
n1378	n1478
n1719	n73
n1940	n302
n2174	n608
n516	n505
n294	n295
n621	n616
n1807	n1149
n955	n882
n240	n243
n700	n709
n2241	n2242
n1502	n1505
n1858	n1792
n688	n690
n1282	n1278
n1681	n1682
n1519	n1527
n79	n55
n1881	n1879
n2333	n2211
n501	n496
n1514	n1519
n1548	n1487
n1523	n1524
n462	n461
n1122	n1853
n405	n1956
n1817	n1818
n1850	n1846
n2330	n2324
n1206	n621
n1312	n1306
n786	n795
n1160	n1163
n1163	n1165
n534	n483
n378	n381
n2346	n239
n1985	n1966
n470	n2345
n916	n911
n526	n532
n1584	n1387
n1316	n1310
n1586	n1382
n481	n482
n686	n706
n306	n1946
n87	n1892
n2321	n2326
n1309	n1698
n24	n33
n1209	n2275
n1429	n1388
n495	n511
n1511	n1512
n564	n561
n1838	n1127
n1222	n1232
n594	n592
n38	n39
n1199	n1200
n1530	n1546
n425	n424
n1398	n1444
n824	n1515
n454	n455
n1194	n1205
n643	n2189
n1848	n1122
n1341	n1564
n1416	n1417
n1260	n1659
n445	n442
n1207	n641
n68	n1712
n1319	n1256
n1389	n1368
n2271	n2289
n2338	n702
n595	n578
n759	n738
n792	n794
n1127	n1844
n2265	n2278
n479	n480
n528	n517
n1369	n1538
n1050	n1034
n908	n943
n2177	n599
n1022	n935
n1725	n111
n1147	n41
n1293	n1277
n1031	n1020
n1878	n77
n1765	n1766
n224	n233
n1037	n1034
n522	n521
n284	n55
n652	n654
n1649	n2216
n939	n868
n30	n2357
n194	n186
n1425	n1424
n375	n639
n1389	n1406
n1275	n1678
n681	n1451
n1664	n1639
n1255	n1243
n1954	n391
n1880	n1881
n1063	n1034
n1874	n1814
n125	n130
n2238	n2239
n1193	n1948
n632	n627
n468	n464
n246	n262
n98	n1904
n2208	n2209
n904	n943
n953	n883
n1855	n1125
n277	n279
n45	n86
n535	n533
n795	n855
n1792	n1791
n643	n455
n1314	n1333
n619	n607
n680	n830
n1335	n1291
n21	n20
n1930	n455
n797	n796
n611	n619
n1191	n1942
n1159	n1180
n1801	n1802
n1911	n92
n1961	n1969
n1102	n1100
n1947	n1193
n991	n861
n893	n869
n2329	n2321
n104	n42
n954	n882
n602	n631
n1937	n302
n1316	n1272
n1333	n1557
n1490	n1491
n619	n600
n692	n759
n1617	n1350
n549	n548
n513	n524
n940	n887
n767	n768
n1167	n1168
n321	n320
n899	n926
n1733	n1727
n312	n322
n2300	n2298
n1780	n1770
n1579	n1213
n1889	n96
n2199	n2173
n1389	n1403
n2341	n2301
n1531	n1553
n1690	n1689
n2215	n2213
n738	n740
n727	n725
n1815	n1859
n53	n91
n231	n233
n1389	n476
n1827	n1830
n276	n279
n380	n378
n1026	n911
n257	n236
n1433	n1409
n961	n896
n1415	n1510
n1153	n1841
n307	n1949
n205	n2348
n1065	n1034
n1953	n1197
n378	n386
n134	n123
n697	n700
n1853	n1119
n1795	n1868
n673	n674
n1960	n1969
n1357	n1292
n1515	n1514
n1316	n1292
n1537	n1548
n130	n132
n510	n526
n67	n1915
n232	n281
n1407	n1474
n63	n1885
n1107	n1100
n319	n321
n971	n863
n81	n1919
n577	n1144
n1317	n1606
n1607	n1289
n464	n462
n1261	n1278
n290	n364
n23	n20
n2252	n2229
n105	n42
n417	n412
n816	n819
n678	n679
n1391	n1362
n1215	n1596
n137	n140
n2248	n2251
n594	n546
n1399	n1528
n1403	n1379
n1175	n1890
n1209	n1208
n97	n1889
n191	n2347
n735	n743
n1096	n1072
n751	n765
n809	n815
n1294	n1318
n1356	n1611
n870	n871
n1495	n1496
n687	n689
n82	n1896
n1113	n1111
n2318	n187
n377	n381
n2214	n2253
n1694	n1624
n994	n903
n1244	n1573
n1326	n1317
n895	n894
n1909	n102
n529	n521
n231	n218
n1051	n1034
n1876	n1749
n634	n378
n25	n26
n1390	n1430
n242	n245
n1608	n1300
n1861	n904
n530	n521
n1845	n1847
n1589	n1378
n580	n512
n1390	n1560
n228	n221
n1011	n1071
n2206	n2204
n1356	n1614
n1190	n1193
n525	n528
n976	n866
n952	n880
n1247	n1227
n1389	n1693
n1690	n1654
n1418	n2335
n375	n650
n1388	n1590
n1216	n1602
n2183	n2182
n1753	n1758
n810	n455
n1851	n1848
n127	n117
n1726	n106
n784	n2337
n547	n1148
n1517	n1521
n328	n327
n2285	n2286
n865	n969
n1615	n1349
n276	n278
n2291	n2295
n601	n632
n2252	n2246
n1321	n1316
n1587	n1581
n1813	n1863
n691	n753
n949	n878
n1802	n1803
n438	n435
n1739	n282
n1435	n1554
n529	n512
n51	n81
n212	n223
n49	n59
n1971	n1967
n818	n817
n175	n177
n1358	n1479
n441	n448
n459	n2358
n498	n497
n1177	n1914
n1760	n1759
n2315	n2314
n1432	n1392
n1375	n1530
n1007	n1071
n1336	n1445
n2264	n2288
n837	n1456
n1293	n1278
n843	n814
n2292	n2291
n968	n867
n743	n719
n115	n117
n1445	n1366
n1560	n1541
n363	n364
n801	n803
n1363	n1588
n2228	n2226
n155	n818
n2256	n2255
n1941	n1191
n28	n29
n1248	n1228
n205	n2343
n1723	n71
n1650	n2254
n555	n554
n836	n838
n1405	n1406
n731	n778
n2334	n1425
n229	n234
n1711	n56
n518	n517
n433	n432
n1267	n1671
n214	n218
n982	n866
n1949	n315
n1170	n1176
n2253	n2221
n1368	n1542
n131	n130
n2296	n2300
n661	n658
n644	n2189
n1203	n1197
n659	n660
n1493	n1494
n347	n344
n1382	n1472
n1315	n1679
n354	n356
n1462	n1461
n1783	n1793
n703	n704
n1027	n911
n317	n322
n2174	n611
n1828	n1831
n204	n206
n1862	n1785
n864	n992
n102	n1910
n1780	n1781
n1496	n2336
n1847	n1121
n636	n635
n53	n88
n2266	n2288
n701	n702
n1632	n1307
n1179	n1170
n1668	n1682
n1130	n1839
n832	n1455
n2207	n2205
n596	n505
n2218	n2214
n209	n1921
n1169	n1173
n1526	n825
n1492	n1493
n293	n295
n844	n847
n75	n1721
n595	n195
n1396	n1375
n2316	n2312
n1123	n1854
n1409	n1546
n2323	n2332
n582	n595
n598	n475
n1394	n1374
n1703	n2294
n1195	n1204
n755	n834
n901	n938
n723	n724
n572	n577
n1786	n1788
n103	n1903
n1081	n1072
n1058	n1034
n992	n874
n1686	n1550
n276	n270
n776	n767
n1021	n870
n1317	n1603
n981	n866
n767	n296
n358	n1745
n911	n939
n985	n861
n152	n153
n402	n1957
n891	n895
n1281	n1292
n1339	n1594
n287	n289
n1260	n1687
n344	n342
n1886	n90
n281	n219
n886	n940
n49	n88
n643	n639
n1426	n1427
n1241	n359
n92	n1913
n512	n515
n1293	n1314
n1055	n1034
n679	n680
n249	n261
n85	n1905
n1835	n1837
n1790	n1858
n293	n298
n746	n729
n2313	n2315
n264	n265
n905	n860
n1293	n1292
n1732	n1734
n1204	n1202
n1662	n1648
n120	n118
n199	n192
n615	n602
n1741	n284
n2316	n2315
n1903	n98
n83	n1901
n1183	n1927
n795	n856
n53	n97
n671	n670
n861	n973
n1296	n1570
n2312	n2311
n1290	n1291
n1621	n1275
n297	n455
n1197	n1952
n516	n507
n205	n153
n237	n257
n2262	n2288
n1950	n315
n706	n705
n1762	n1764
n1057	n1034
n737	n741
n152	n2343
n518	n493
n1613	n1345
n244	n2344
n1369	n1537
n799	n800
n1374	n1540
n1961	n1975
n1812	n1783
n1974	n1983
n2246	n2249
n850	n851
n2252	n2236
n275	n279
n1970	n1986
n100	n1894
n607	n606
n283	n1738
n1693	n1652
n138	n137
n1368	n1584
n244	n259
n411	n412
n931	n999
n1200	n1956
n907	n934
n1076	n1072
n896	n884
n1963	n1971
n750	n763
n185	n187
n595	n592
n116	n230
n258	n242
n1046	n1034
n871	n872
n54	n1891
n1301	n1699
n179	n197
n747	n741
n1871	n1814
n775	n1460
n1660	n1637
n1431	n1432
n261	n263
n656	n342
n1745	n1746
n291	n1928
n1845	n1846
n236	n256
n593	n598
n382	n1266
n896	n880
n1907	n93
n1400	n1369
n817	n820
n622	n2198
n595	n568
n1552	n1485
n152	n2348
n1504	n1503
n51	n58
n1931	n298
n638	n628
n1421	n1425
n1236	n1251
n1356	n1615
n109	n108
n216	n218
n1764	n1760
n1148	n551
n656	n368
n1306	n1637
n1341	n1563
n1873	n1815
n1791	n1793
n121	n120
n2217	n2208
n1269	n1269
n1181	n1176
n524	n485
n69	n1722
n1756	n1758
n1929	n296
n1305	n1701
n1352	n1357
n877	n1033
n710	n708
n1512	n1513
n497	n532
n2184	n2170
n1254	n1232
n600	n618
n80	n1918
n208	n166
n1368	n1586
n589	n593
n1875	n1749
n250	n252
n541	n695
n428	n429
n502	n496
n390	n1959
n892	n901
n762	n728
n1648	n1645
n496	n499
n1980	n1982
n1505	n816
n506	n509
n1296	n1567
n369	n318
n389	n417
n64	n1709
n436	n1265
n1072	n963
n2222	n2252
n2270	n2281
n775	n827
n499	n498
n1882	n1168
n1833	n1130
n71	n1724
n202	n203
n129	n128
n738	n797
n595	n549
n1538	n1549
n2295	n1651
n1209	n1178
n2272	n2289
n1343	n1341
n1045	n1034
n546	n2345
n53	n59
n903	n906
n440	n440
n1136	n1135
n1527	n1521
n1710	n1884
n540	n535
n1296	n1581
n489	n496
n821	n1508
n1781	n1804
n1079	n1072
n1279	n1638
n383	n1951
n1798	n1829
n1135	n1017
n1370	n1467
n1928	n369
n683	n684
n70	n1720
n2173	n2198
n1979	n1983
n544	n542
n379	n377
n940	n890
n1090	n1072
n142	n151
n1799	n1821
n2287	n2279
n2234	n2240
n128	n264
n1238	n1237
n856	n717
n1083	n1072
n1659	n1402
n2252	n2230
n648	n361
n717	n683
n1424	n1426
n2196	n2189
n1189	n1191
n2252	n2234
n1173	n1887
n2327	n2328
n847	n845
n2194	n2193
n1921	n267
n1823	n1825
n1655	n1656
n96	n1902
n1577	n1211
n1121	n1852
n767	n2183
n627	n615
n1111	n1110
n466	n464
n654	n648
n2299	n2309
n1049	n1034
n1345	n1634
n2189	n2187
n1819	n1820
n1655	n1559
n583	n581
n342	n337
n1028	n1023
n1447	n1437
n116	n455
n78	n42
n2218	n2208
n271	n459
n48	n1706
n367	n314
n959	n881
n1780	n1769
n586	n585
n1383	n1469
n403	n405
n356	n355
n928	n888
n1307	n1673
n294	n457
n648	n653
n676	n830
n1814	n1864
n152	n2349
n1208	n1206
n1864	n1812
n1419	n1416
n201	n200
n1231	n1219
n881	n880
n45	n95
n1172	n1177
n474	n473
n1259	n1261
n47	n88
n1268	n1633
n1830	n1833
n1568	n1297
n1157	n1171
n1962	n1971
n41	n53
n738	n739
n1964	n1968
n45	n81
n944	n885
n571	n580
n2361	n2362
n2172	n2178
n1225	n1242
n1227	n1229
n813	n811
n1735	n1708
n2284	n2286
n1459	n780
n1834	n1131
n166	n169
n2186	n2181
n1910	n101
n838	n764
n217	n231
n640	n638
n2246	n2248
n2343	n2341
n1570	n1309
n930	n996
n996	n997
n2254	n2253
n491	n493
n2192	n2181
n446	n447
n1870	n1814
n1014	n1071
n1969	n1972
n1732	n1733
n341	n370
n965	n879
n527	n506
n523	n507
n1333	n1624
n937	n905
n156	n162
n248	n247
n711	n713
n144	n151
n1677	n1405
n794	n793
n51	n285
n1372	n1476
n2193	n2177
n1898	n99
n508	n521
n1723	n1748
n591	n547
n60	n68
n1241	n1243
n337	n848
n1743	n348
n193	n192
n1059	n1034
n1780	n1776
n1316	n1637
n714	n696
n1981	n346
n719	n721
n1233	n1225
n1354	n1352
n1456	n1393
n316	n318
n812	n455
n575	n565
n110	n383
n1024	n911
n2345	n2346
n1158	n1169
n1395	n1397
n77	n1916
n169	n172
n1341	n1565
n203	n210
n308	n307
n1498	n1501
n1176	n1908
n958	n878
n1623	n1286
n1413	n1414
n562	n563
n1374	n1539
n1317	n1604
n1054	n1034
n1205	n1203
n791	n794
n460	n469
n1112	n1111
n1840	n1126
n2333	n2207
n1138	n1136
n1643	n1704
n772	n785
n1306	n1638
n1451	n1442
n773	n1516
n1149	n1749
n1246	n1226
n621	n601
n2348	n148
n932	n889
n277	n278
n101	n1911
n1900	n83
n1761	n1762
n1384	n1473
n1131	n1840
n110	n112
n1573	n1370
n1902	n103
n1156	n1968
n487	n484
n150	n187
n888	n900
n1206	n620
n1150	n1807
n1440	n1371
n795	n854
n1389	n1244
n857	n721
n1244	n1576
n1316	n1326
n1826	n1829
n1612	n1351
n660	n661
n1778	n1779
n1032	n1023
n1986	n1981
n168	n171
n808	n813
n53	n73
n76	n1719
n220	n222
n259	n250
n966	n879
n675	n676
n1925	n127
n1258	n1691
n406	n407
n1718	n70
n47	n286
n1069	n1034
n1729	n108
n270	n271
n902	n933
n747	n742
n925	n907
n924	n903
n722	n673
n959	n885
n2175	n2186
n178	n179
n244	n2343
n1877	n1706
n394	n408
n1569	n1301
n102	n42
n2326	n2322
n1391	n1363
n292	n291
n1888	n1908
n1770	n1771
n598	n556
n1161	n1880
n580	n568
n1217	n1595
n1454	n1395
n1357	n1272
n1371	n1544
n945	n885
n681	n762
n2263	n2276
n2246	n2250
n616	n626
n434	n432
n49	n97
n2320	n254
n917	n911
n1357	n1356
n1261	n1269
n1893	n100
n14	n12
n188	n195
n1047	n1034
n963	n878
n1564	n1337
n653	n651
n1124	n1790
n1067	n1034
n200	n280
n1707	n1737
n1365	n1463
n1420	n1419
n594	n575
n2210	n2206
n2176	n2192
n2287	n2266
n848	n849
n629	n616
n786	n790
n279	n274
n371	n340
n1506	n1503
n2331	n2325
n2347	n149
n1720	n75
n728	n727
n1232	n1223
n1034	n1018
n1368	n1543
n929	n998
n971	n866
n1308	n1674
n236	n2345
n1809	n1866
n1975	n1982
n1748	n384
n1422	n1421
n750	n760
n1390	n1422
n1738	n288
n40	n67
n1751	n1761
n1355	n1353
n834	n1457
n2170	n2174
n597	n542
n1187	n1939
n1666	n1647
n952	n884
n748	n743
n684	n685
n1098	n1072
n211	n232
n1105	n1100
n204	n202
n1489	n1490
n2273	n2262
n1616	n1344
n295	n1929
n135	n126
n693	n695
n1843	n1851
n2246	n2247
n1226	n1229
n624	n625
n61	n1714
n254	n255
n554	n553
n1763	n1761
n912	n911
n1627	n1284
n206	n207
n198	n190
n416	n414
n2275	n1809
n153	n154
n2252	n2224
n729	n731
n1016	n1071
n736	n742
n1316	n1314
n51	n95
n943	n905
n1759	n1751
n842	n839
n892	n902
n615	n625
n47	n91
n1500	n1501
n1952	n390
n1525	n1526
n2182	n2177
n1408	n1580
n1012	n1071
n311	n310
n108	n1730
n387	n380
n196	n183
n764	n733
n1622	n1302
n628	n639
n39	n25
n1214	n1597
n2283	n2287
n2340	n784
n1650	n1644
n1084	n1072
n942	n886
n1667	n1647
n1035	n1034
n1494	n1504
n1380	n1536
n1726	n1745
n430	n438
n329	n328
n753	n837
n1093	n1072
n931	n994
n666	n1448
n2335	n1417
n1442	n1444
n282	n1740
n712	n714
n1868	n936
n1210	n1600
n45	n89
n993	n876
n95	n1906
n415	n433
n1955	n1200
n646	n654
n1604	n1303
n1973	n1744
n1574	n1217
n1224	n1233
n519	n518
n332	n331
n2350	n255
n951	n878
n1692	n1653
n509	n526
n516	n506
n766	n1154
n667	n669
n1010	n1071
n309	n307
n923	n911
n802	n1450
n885	n884
n90	n1897
n596	n507
n625	n623
n645	n632
n1947	n1947
n919	n911
n1450	n1436
n1266	n1262
n1188	n1187
n452	n444
n1648	n2218
n751	n761
n362	n1961
n556	n555
n692	n755
n1638	n1704
n1716	n57
n1945	n306
n2188	n2172
n699	n710
n104	n1898
n1768	n1766
n429	n437
n879	n964
n475	n474
n1414	n1412
n1410	n1542
n1166	n1162
n1712	n59
n34	n35
n1455	n1394
n894	n908
n233	n226
n1532	n1551
n686	n831
n1516	n1517
n146	n204
n633	n602
n348	n852
n790	n789
n1377	n1589
n49	n73
n732	n779
n811	n455
n915	n911
n1797	n1802
n514	n513
n803	n802
n448	n443
n2268	n2289
n1825	n1797
n2233	n2244
n1922	n266
n91	n1886
n1287	n1695
n986	n861
n2321	n2327
n1804	n1826
n1755	n1758
n109	n383
n767	n2194
n19	n23
n1252	n1231
n437	n436
n1293	n1271
n1963	n1985
n2173	n2191
n56	n1713
n50	n41
n1281	n1282
n860	n1777
n49	n1706
n119	n121
n1958	n389
n1569	n1565
n1436	n1555
n830	n1452
n1869	n2274
n1324	n1626
n695	n694
n1879	n1877
n484	n486
n1581	n1384
n507	n508
n1619	n1308
n458	n106
n1393	n1432
n839	n840
n1361	n1529
n1178	n1158
n1551	n1486
n1932	n1184
n49	n94
n1806	n1827
n2243	n1806
n165	n168
n733	n745
n922	n911
n289	n1737
n1228	n1253
n190	n191
n1368	n1585
n1894	n86
n1707	n1719
n132	n118
n754	n836
n1120	n1857
n1740	n285
n107	n1726
n769	n768
n1874	n1815
n241	n1687
n584	n582
n1099	n878
n1336	n1343
n913	n911
n952	n879
n681	n806
n594	n593
n1387	n1470
n513	n517
n511	n537
n1104	n1100
n368	n352
n1935	n1185
n1244	n1575
n2201	n2185
n1449	n1400
n1421	n1411
n1803	n1820
n1244	n1574
n981	n863
n1389	n1559
n1689	n1656
n192	n152
n875	n931
n1493	n1489
n51	n89
n500	n496
n2237	n2239
n1389	n1429
n1070	n1034
n171	n174
n45	n72
n59	n1711
n1522	n1523
n749	n745
n269	n266
n79	n1920
n1982	n353
n2339	n727
n408	n1953
n399	n401
n735	n744
n1053	n1034
n1356	n1616
n1890	n97
n1390	n1441
n30	n846
n208	n164
n1091	n1072
n998	n907
n1317	n1605
n47	n1706
n1385	n1587
n497	n512
n721	n677
n1887	n91
n740	n712
n2254	n2208
n1859	n1788
n320	n1247
n466	n465
n642	n2338
n1453	n1398
n559	n558
n111	n36
n313	n314
n45	n112
n247	n249
n804	n798
n1927	n299
n2360	n238
n2245	n2241
n700	n829
n893	n1022
n1507	n1511
n2333	n2210
n1420	n1422
n887	n897
n434	n438
n655	n656
n2185	n2184
n361	n360
n451	n448
n210	n209
n1023	n1029
n1772	n1778
n470	n256
n1876	n1815
n106	n1725
n2252	n2235
n2333	n2220
n642	n2189
n750	n764
n449	n1342
n1208	n1207
n2213	n2214
n1876	n1814
n2192	n2180
n866	n968
n1936	n300
n184	n198
n838	n758
n1158	n544
n1064	n1034
n1644	n1640
n1948	n307
n1850	n1849
n2180	n384
n840	n691
n741	n715
n1457	n1390
n47	n94
n841	n842
n1311	n1312
n1706	n1878
n1332	n1620
n57	n1717
n385	n382
n1158	n596
n1448	n1435
n1158	n597
n1341	n1562
n1402	n1429
n674	n675
n2340	n724
n163	n160
n553	n552
n1341	n1561
n1458	n1389
n1713	n61
n1575	n1215
n1140	n1136
n633	n2191
n1281	n1332
n323	n326
n551	n564
n1244	n1579
n177	n208
n543	n557
n651	n1354
n1663	n1639
n1294	n1310
n1095	n1072
n1071	n962
n82	n55
n240	n2328
n31	n25
n296	n1930
n1230	n1221
n1106	n1100
n589	n504
n1605	n1305
n28	n27
n713	n693
n795	n857
n1340	n1591
n1545	n1430
n476	n478
n752	n756
n1399	n1380
n176	n180
n964	n878
n1722	n72
n53	n286
n1159	n596
n1338	n1593
n222	n228
n85	n55
n757	n736
n766	n795
n2235	n2239
n93	n1909
n1242	n1243
n17	n18
n1585	n1381
n1771	n1772
n53	n1706
n116	n134
n1939	n303
n558	n557
n1006	n1071
n339	n340
n777	n772
n1877	n383
n702	n666
n1583	n1383
n267	n1924
n276	n546
n1546	n1482
n2337	n804
n1714	n52
n2232	n2233
n2322	n254
n935	n891
n1849	n1123
n1015	n1071
n1651	n1146
n1406	n1385
n366	n321
n1192	n1945
n742	n716
n1851	n1846
n2269	n2280
n184	n150
n398	n401
n178	n208
n763	n734
n521	n520
n618	n610
n374	n1264
n345	n347
n1972	n1743
n1143	n785
n1603	n1304
n789	n795
n1306	n1320
n1536	n1552
n2302	n2303
n516	n571
n173	n178
n2247	n2251
n663	n664
n47	n97
n208	n209
n595	n476
n1263	n1257
n112	n1728
n376	n361
n855	n718
n1721	n69
n2349	n147
[truncated: 14,783 more rows]
[truncated: 4 more columns]
