# Supplementary material for: Construction of a large scale integrated map of macrophage pathogen recognition and effector systems
Source: BMC Syst Biol. 2010 May 14;4:63. doi: 10.1186/1752-0509-4-63 (PMC2892459; doi:10.1186/1752-0509-4-63)
Supplement: Additional file 6 — Overlay of Ifn-β Regulated Targets onto the Integrated Map of Macrophage Pathways. Components within clusters of co-ordinately expressed transcripts following Ifn-β stimulation were exported as class sets from a mouse expression graph generated in BioLayout Express3D and imported onto the 'human' macrophage pathway diagram (.layout file) within BioLayout Express3D. Pathway components that are regulated by Ifn-β are enlarged and coloured according to their behaviour within the dataset and all other nodes are coloured grey, in this way allowing the easy identification and visualisation of regulated components. BioLayout Express3D software is freely available and can be downloaded at http://www.biolayout.org/ [file 1752-0509-4-63-S6.ZIP]

Archive with 1 entries (1 files):
- Additional-file-6_Overlay-of-Ifnb-Regulated-Targets-onto-the-Integrated-Pathway.layout
