# Supplementary material for: Construction of a large scale integrated map of macrophage pathogen recognition and effector systems
Source: BMC Syst Biol. 2010 May 14;4:63. doi: 10.1186/1752-0509-4-63 (PMC2892459; doi:10.1186/1752-0509-4-63)
Supplement: Additional file 6 — Overlay of Ifn-β Regulated Targets onto the Integrated Map of Macrophage Pathways. Components within clusters of co-ordinately expressed transcripts following Ifn-β stimulation were exported as class sets from a mouse expression graph generated in BioLayout Express3D and imported onto the 'human' macrophage pathway diagram (.layout file) within BioLayout Express3D. Pathway components that are regulated by Ifn-β are enlarged and coloured according to their behaviour within the dataset and all other nodes are coloured grey, in this way allowing the easy identification and visualisation of regulated components. BioLayout Express3D software is freely available and can be downloaded at http://www.biolayout.org/ [file 1752-0509-4-63-S6.ZIP › Additional-file-6_Overlay-of-Ifnb-Regulated-Targets-onto-the-Integrated-Pathway.layout]

//BioLayout Express 3D Update 7 Layout File
n1619	n1308
n324	n325
n1246	n1226
n1823	n1825
n2305	n2303
n715	n718
n1963	n1985
n244	n2343
n530	n532
n1954	n391
n66	n65
n371	n340
n49	n286
n1452	n1399
n1796	n1150
n564	n561
n654	n648
n45	n95
n2192	n2181
n1895	n82
n687	n689
n839	n840
n1381	n1471
n370	n336
n732	n779
n1391	n1363
n1033	n1023
n1431	n1432
n766	n795
n893	n1022
n559	n558
n775	n1460
n638	n628
n2207	n2205
n1083	n1072
n214	n218
n1328	n1608
n914	n911
n1269	n1269
n918	n911
n639	n637
n1574	n1217
n852	n850
n22	n2345
n284	n1742
n795	n855
n585	n573
n1588	n1360
n1655	n1656
n1569	n1565
n1000	n1071
n275	n278
n208	n209
n926	n995
n709	n707
n813	n811
n1087	n1072
n1159	n1181
n673	n674
n619	n600
n1668	n1682
n320	n1247
n1269	n1694
n1018	n1019
n686	n706
n952	n1111
n907	n934
n1164	n1163
n920	n911
n524	n485
n1402	n1429
n1343	n1256
n1073	n1072
n506	n509
n530	n512
n426	n1321
n2246	n2250
n1186	n1185
n1298	n1684
n360	n1250
n927	n1861
n604	n611
n1102	n1100
n235	n257
n295	n1929
n883	n882
n2254	n2253
n1774	n1775
n1800	n1865
n513	n524
n1361	n1529
n1983	n1234
n856	n717
n1151	n1805
n489	n496
n305	n304
n372	n328
n1373	n1464
n1869	n2274
n1316	n1272
n928	n888
n1553	n1483
n1986	n1981
n413	n416
n539	n536
n2252	n2235
n1941	n1191
n1642	n1703
n1240	n1243
n1626	n1285
n1049	n1034
n945	n885
n1211	n1599
n1399	n1445
n2277	n2264
n1785	n1786
n2263	n2288
n877	n892
n1158	n544
n204	n202
n305	n306
n122	n118
n597	n581
n1756	n1758
n592	n591
n1733	n1727
n1415	n1414
n1952	n390
n1961	n1974
n294	n295
n1648	n2218
n2294	n2291
n48	n97
n50	n41
n1764	n1760
n808	n813
n394	n408
n45	n89
n1545	n1430
n672	n1449
n2273	n2262
n1253	n1233
n38	n39
n1604	n1303
n795	n856
n1254	n1232
n589	n256
n1175	n1890
n171	n174
n981	n866
n194	n186
n1389	n1429
n1358	n1479
n1341	n1564
n416	n414
n1728	n107
n278	n273
n108	n1730
n179	n197
n2170	n2174
n49	n91
n1076	n1072
n646	n654
n1811	n909
n636	n635
n2316	n2308
n1281	n1332
n277	n270
n401	n404
n1203	n1197
n676	n830
n70	n1720
n821	n1508
n1778	n1779
n1885	n1710
n78	n42
n2231	n2232
n1873	n1814
n1982	n353
n2271	n2282
n1296	n1570
n52	n1715
n473	n472
n969	n866
n389	n417
n286	n1736
n809	n815
n226	n227
n302	n2357
n2337	n804
n47	n94
n1876	n1815
n45	n112
n1194	n1205
n1384	n1473
n1301	n1699
n2226	n2233
n846	n847
n46	n94
n244	n253
n1293	n1292
n1206	n620
n1401	n1397
n57	n55
n1583	n1383
n825	n827
n1744	n349
n1181	n1176
n2229	n2232
n1442	n1444
n1694	n1624
n1028	n1023
n645	n632
n2287	n2279
n1389	n1244
n1092	n1072
n748	n746
n642	n2338
n137	n140
n173	n178
n1934	n291
n843	n814
n276	n278
n1209	n1178
n77	n1916
n1380	n1536
n430	n438
n762	n728
n1210	n1600
n618	n610
n739	n711
n1434	n1433
n581	n589
n1942	n304
n1703	n2294
n247	n249
n67	n1915
n375	n639
n53	n1706
n1455	n1394
n380	n378
n516	n507
n851	n322
n1321	n1316
n348	n852
n1762	n1764
n1123	n1854
n589	n504
n2265	n2288
n1223	n1240
n656	n342
n1268	n1633
n119	n121
n1803	n1804
n1637	n1703
n1937	n302
n466	n464
n943	n905
n1957	n405
n1127	n1844
n722	n673
n1296	n1566
n1095	n1072
n1911	n92
n1213	n1598
n18	n19
n203	n269
n288	n42
n518	n493
n1103	n1100
n626	n607
n952	n1115
n1817	n1818
n1510	n1509
n411	n412
n341	n370
n358	n1745
n365	n336
n447	n440
n1855	n1125
n148	n162
n414	n418
n432	n431
n1405	n1406
n2275	n1809
n1713	n61
n1316	n1314
n1525	n1526
n1606	n1315
n1331	n1625
n2298	n2309
n430	n437
n2268	n2274
n393	n407
n1390	n1422
n497	n512
n961	n896
n1936	n300
n1813	n1863
n408	n1953
n643	n639
n307	n1949
n1159	n544
n1783	n1793
n940	n890
n1821	n1801
n2293	n2292
n2171	n2189
n45	n285
n2217	n2208
n375	n650
n591	n547
n953	n883
n2338	n702
n308	n307
n329	n328
n1560	n1541
n2329	n2321
n1670	n2212
n1806	n1827
n1222	n1232
n540	n535
n1449	n1400
n1345	n1634
n1708	n1712
n1696	n1518
n1140	n1136
n82	n55
n656	n368
n2181	n647
n1767	n1778
n1023	n1029
n1964	n1984
n1125	n1782
n965	n879
n124	n128
n689	n688
n1919	n79
n844	n847
n1030	n1017
n979	n863
n1206	n621
n712	n714
n2322	n254
n2185	n2184
n1770	n1771
n1419	n1416
n1131	n1840
n94	n1907
n695	n694
n865	n969
n1172	n1177
n1100	n1099
n45	n547
n1059	n1034
n1417	n1413
n982	n866
n160	n166
n1930	n455
n1610	n1561
n45	n72
n2357	n13
n1722	n72
n746	n729
n823	n824
n749	n745
n1723	n1748
n1282	n1278
n1654	n1657
n1451	n1442
n359	n325
n1949	n315
n2213	n2214
n47	n1706
n103	n42
n1804	n1826
n681	n1451
n1196	n1201
n512	n515
n677	n678
n1539	n1367
n104	n42
n446	n447
n1376	n1542
n1060	n1034
n1801	n1802
n2204	n2219
n909	n1749
n1753	n1758
n1389	n476
n1296	n1581
n1336	n1445
n547	n1148
n1907	n93
n1414	n1412
n1340	n1591
n1798	n1829
n1816	n1818
n664	n658
n1790	n1858
n2268	n2289
n881	n880
n530	n521
n116	n133
n132	n118
n966	n879
n916	n911
n1923	n267
n88	n1883
n1590	n1428
n924	n903
n470	n256
n1812	n1783
n843	n815
n518	n517
n1497	n1496
n667	n669
n1844	n1850
n75	n42
n864	n992
n1208	n1206
n1161	n1880
n474	n473
n738	n739
n1874	n1814
n1524	n1525
n955	n882
n1875	n1749
n1359	n1475
n859	n732
n43	n1888
n660	n661
n1726	n1748
n524	n535
n1690	n1654
n643	n455
n595	n195
n1720	n75
n14	n12
n2245	n2241
n874	n932
n1797	n1802
n598	n556
n2270	n2281
n1445	n1366
n1549	n1488
n613	n617
n2271	n2289
n602	n631
n1877	n10
n2287	n2266
n1714	n52
n453	n853
n457	n112
n47	n59
n306	n1946
n627	n600
n294	n1696
n2347	n149
n1084	n1072
n1056	n1034
n1802	n1803
n1178	n1158
n1356	n1617
n984	n862
n376	n379
n1048	n1034
n1718	n70
n621	n505
n663	n664
n1042	n1034
n2223	n2244
n84	n55
n466	n465
n2335	n1417
n404	n402
n119	n657
n810	n455
n1319	n1314
n1876	n1749
n1916	n78
n644	n2198
n381	n373
n385	n382
n2254	n2208
n1315	n1679
n1390	n1434
n212	n223
n224	n233
n140	n146
n1128	n1843
n1743	n348
n1209	n2275
n1356	n1611
n219	n220
n1710	n1884
n196	n183
n2230	n2232
n935	n891
n1940	n302
n1077	n1072
n184	n150
n1052	n1034
n44	n1888
n1228	n1253
n992	n874
n1369	n1532
n1325	n1312
n53	n59
n1372	n1476
n154	n163
n27	n459
n551	n564
n32	n31
n1751	n1761
n1117	n1115
n1780	n1770
n2330	n2324
n454	n455
n1311	n1312
n232	n213
n633	n2191
n1182	n1184
n2205	n2222
n1781	n1804
n2186	n2180
n2295	n1651
n191	n195
n266	n1923
n787	n786
n933	n905
n2357	n771
n1926	n1183
n1715	n58
n580	n512
n1341	n1562
n240	n243
n523	n507
n407	n1955
n751	n758
n1409	n1546
n2219	n2205
n2340	n784
n46	n97
n1925	n127
n2190	n2188
n594	n593
n1733	n1707
n2189	n2187
n1389	n1559
n378	n386
n1169	n1173
n35	n771
n2330	n2325
n1623	n1286
n1707	n1719
n1893	n100
n919	n911
n1324	n1626
n317	n322
n579	n575
n1044	n1034
n511	n537
n531	n532
n248	n247
n2208	n2209
n1450	n1436
n837	n1456
n1627	n1284
n1051	n1034
n923	n911
n932	n887
n791	n794
n939	n868
n2252	n2224
n366	n321
n2212	n2209
n325	n323
n1181	n1175
n1057	n1034
n1727	n1728
n517	n536
n2339	n784
n1296	n1569
n1814	n1864
n515	n514
n127	n117
n2303	n2304
n1851	n1848
n1576	n1212
n967	n879
n303	n1940
n740	n712
n679	n680
n2227	n2226
n2255	n1645
n2251	n2242
n662	n663
n1440	n1371
n71	n1724
n1293	n1278
n2225	n2223
n1340	n1561
n1386	n1465
n1655	n1559
n703	n704
n1006	n1071
n2236	n2239
n134	n123
n450	n1747
n1776	n860
n538	n505
n1043	n1034
n461	n469
n759	n738
n205	n2348
n1943	n315
n1874	n1815
n2182	n2177
n1107	n1100
n44	n1891
n1156	n1969
n1204	n1202
n835	n841
n1418	n2334
n795	n859
n1251	n1237
n1462	n1461
n445	n442
n240	n2328
n906	n1134
n1819	n1820
n1292	n1331
n1369	n1537
n845	n256
n301	n300
n817	n820
n1046	n1034
n1784	n1867
n364	n1927
n131	n130
n1160	n1163
n209	n1921
n244	n2305
n2348	n148
n1256	n1268
n1922	n266
n497	n521
n1183	n1927
n439	n445
n1719	n73
n174	n176
n661	n658
n820	n822
n1171	n1175
n1669	n1649
n1493	n1494
n1829	n1832
n1387	n1470
n1489	n1490
n72	n1723
n25	n26
n951	n878
n2252	n2227
n271	n459
n204	n206
n1045	n1034
n954	n882
n697	n700
n1677	n1405
n230	n213
n257	n236
n1935	n1185
n880	n958
n1226	n1229
n1706	n1878
n1458	n1389
n109	n108
n418	n430
n570	n571
n2186	n2181
n1737	n286
n271	n458
n1147	n41
n1281	n1282
n1293	n1271
n1646	n2255
n594	n575
n1388	n1590
n726	n703
n1570	n1309
n316	n318
n1620	n1288
n161	n158
n1005	n1071
n2201	n2200
n894	n908
n1517	n1521
n213	n212
n1068	n1034
n827	n826
n245	n246
n112	n1728
n1198	n1954
n441	n448
n398	n401
n159	n165
n419	n423
n258	n242
n293	n295
n998	n907
n1564	n1337
n1413	n1414
n587	n578
n633	n602
n1149	n1749
n246	n262
n1368	n1542
n2310	n2312
n2250	n2251
n1150	n1807
n1957	n397
n2325	n2323
n797	n796
n788	n787
n1454	n1395
n1712	n59
n476	n478
n1687	n1688
n1688	n1692
n83	n55
n1004	n1071
n1505	n816
n1356	n1610
n124	n126
n1390	n1410
n648	n650
n250	n252
n49	n59
n1586	n1382
n2299	n2309
n47	n73
n1192	n1945
n241	n1677
n1840	n1126
n477	n479
n2249	n2251
n353	n357
n1221	n1241
n716	n717
n74	n76
n1548	n1487
n142	n151
n1317	n1603
n405	n1956
n940	n887
n1191	n1942
n1081	n1072
n611	n619
n1754	n1758
n87	n1892
n1457	n1390
n53	n88
n1981	n346
n425	n424
n650	n649
n346	n347
n614	n613
n110	n112
n1040	n1034
n596	n505
n12	n771
n1366	n1535
n1306	n1320
n993	n876
n651	n1354
n1217	n1595
n1763	n1761
n1958	n389
n1257	n1259
n218	n211
n409	n408
n269	n266
n2331	n2324
n1337	n1592
n730	n732
n51	n285
n1446	n1438
n440	n451
n902	n933
n486	n483
n276	n561
n842	n839
n239	n240
n205	n153
n47	n97
n296	n1930
n2262	n2288
n840	n691
n116	n135
n48	n1706
n1884	n88
n2171	n2183
n1241	n1243
n1448	n1435
n19	n23
n1426	n1390
n1374	n1540
n1686	n1550
n623	n2200
n2319	n2320
n53	n286
n79	n1920
n890	n899
n51	n86
n1658	n1557
n1453	n1398
n648	n361
n1142	n1136
n1398	n1444
n508	n521
n1544	n1372
n1170	n1176
n413	n415
n1025	n911
n895	n873
n1435	n1554
n241	n1687
n1185	n1936
n633	n2178
n1664	n1639
n479	n480
n882	n951
n102	n42
n589	n477
n1642	n1636
n1399	n1380
n1879	n1877
n1649	n1646
n985	n861
n1621	n1275
n2198	n2197
n1841	n1152
n1921	n267
n1716	n1748
n231	n233
n1410	n1542
n475	n474
n193	n192
n1411	n1580
n1506	n1503
n242	n245
n190	n191
n455	n828
n932	n889
n897	n930
n1224	n1233
n49	n1706
n589	n569
n60	n68
n2210	n2206
n481	n482
n891	n895
n800	n801
n994	n903
n2252	n2231
n970	n864
n1389	n1419
n1393	n1432
n354	n356
n1109	n1100
n1165	n1166
n181	n197
n1356	n1616
n293	n298
n1360	n1477
n150	n187
n2252	n2236
n138	n137
n275	n279
n1520	n1522
n1551	n1486
n1933	n302
n1182	n1183
n595	n592
n2302	n2303
n2224	n2223
n478	n480
n1252	n1231
n594	n592
n529	n499
n201	n200
n931	n999
n318	n317
n31	n25
n1575	n1215
n829	n1458
n1899	n89
n352	n351
n146	n204
n2350	n255
n1236	n1251
n1426	n1427
n1322	n1293
n1845	n1847
n1433	n1409
n337	n848
n972	n863
n459	n2358
n183	n184
n223	n225
n51	n81
n236	n256
n1625	n1287
n1618	n1276
n937	n904
n290	n364
n2256	n2255
n22	n771
n642	n2189
n1398	n1364
n1377	n1589
n997	n934
n1587	n1581
n177	n181
n436	n1265
n440	n440
n339	n340
n141	n196
n203	n210
n1876	n1814
n1333	n1624
n922	n911
n498	n497
n1294	n1310
n770	n771
n2235	n2239
n463	n460
n752	n759
n529	n532
n373	n1263
n908	n943
n417	n412
n513	n517
n1233	n1225
n1212	n1601
n1545	n1462
n1962	n1971
n930	n996
n853	n447
n1276	n1672
n1188	n1187
n403	n405
n2334	n1425
n1910	n101
n1666	n1647
n867	n993
n680	n830
n1280	n1283
n690	n832
n1272	n1328
n406	n407
n1266	n1262
n978	n865
n1041	n1034
n1013	n1071
n1327	n1618
n1546	n1482
n121	n120
n24	n33
n37	n32
n1834	n1131
n1158	n596
n163	n160
n750	n757
n903	n906
n276	n270
n605	n604
n1195	n1204
n2312	n2311
n458	n106
n1835	n1837
n582	n595
n1924	n268
n1562	n1339
n2174	n611
n1656	n1657
n374	n1264
n644	n2189
n940	n889
n681	n797
n393	n201
n1928	n295
n1732	n1733
n971	n863
n136	n151
n333	n365
n294	n457
n525	n528
n336	n334
n794	n793
n158	n164
n889	n898
n91	n1886
n1918	n81
n1178	n1159
n1053	n1034
n1227	n1229
n2296	n2300
n974	n893
n1882	n1168
n51	n92
n1235	n1236
n536	n534
n895	n894
n1071	n962
n801	n803
n440	n445
n1336	n1343
n973	n865
n1261	n1269
n1768	n1766
n1318	n1623
n1519	n1527
n1216	n1602
n71	n55
n434	n432
n1389	n1406
n1877	n383
n781	n783
n2220	n2219
n2215	n2213
n1252	n1230
n152	n2348
n1356	n1612
n2191	n2195
n431	n1322
n891	n1018
n2333	n2220
n36	n34
n1312	n1306
n51	n72
n2285	n2286
n199	n192
n499	n498
n2200	n2199
n2180	n384
n1436	n1555
n2307	n2330
n1317	n1605
n205	n2343
n763	n734
n165	n168
n873	n877
n1156	n1970
n505	n510
n1680	n1682
n1163	n1165
n1961	n1969
n1184	n1931
n996	n997
n116	n455
n422	n425
n554	n553
n312	n333
n1113	n1111
n1537	n1548
n580	n569
n699	n829
n1632	n1307
n798	n799
n1648	n1645
n706	n705
n1827	n1830
n1244	n1577
n208	n164
n220	n222
n2252	n2230
n1404	n1406
n556	n555
n1121	n1852
n297	n455
n310	n1950
n1908	n94
n471	n535
n2173	n2191
n117	n116
n887	n897
n1202	n1198
n815	n812
n674	n675
n1063	n1034
n392	n407
n629	n616
n939	n889
n1961	n1970
n1427	n1459
n1662	n1648
n1752	n1758
n589	n546
n243	n258
n2269	n2280
n1281	n1283
n61	n1714
n516	n571
n338	n848
n1979	n1983
n434	n438
n143	n151
n959	n881
n1624	n1274
n1953	n1198
n1294	n1318
n64	n1709
n1837	n1798
n347	n344
n795	n455
n736	n742
n1502	n1505
n1229	n1254
n1945	n306
n2313	n2315
n2184	n2170
n767	n768
n1793	n1784
n45	n81
n1400	n1369
n546	n2345
n361	n360
n2349	n147
n421	n423
n1772	n1778
n1667	n1647
n1367	n1480
n462	n461
n548	n470
n857	n721
n184	n198
n1265	n1311
n1333	n1557
n731	n778
n2218	n2208
n561	n560
n1220	n1230
n29	n456
n804	n798
n742	n716
n1085	n1072
n1830	n1833
n39	n25
n701	n702
n700	n709
n635	n634
n1114	n878
n1329	n1607
n1416	n1417
n1370	n1467
n1397	n1396
n83	n1901
n1831	n1834
n766	n1154
n1775	n1776
n1323	n1319
n451	n448
n1034	n1018
n1037	n1034
n1389	n477
n1491	n1492
n912	n911
n1690	n1689
n1438	n1556
n622	n2198
n619	n2185
n872	n878
n790	n789
n544	n542
n2344	n2342
n2327	n2328
n442	n452
n166	n169
n182	n183
n1066	n1034
n675	n676
n1735	n1708
n1335	n1291
n560	n470
n723	n724
n49	n73
n2315	n2314
n375	n380
n1980	n1982
n640	n638
n680	n709
n1106	n1100
n795	n857
n1854	n1120
n869	n975
n1055	n1034
n1431	n1434
n2252	n2225
n1279	n1282
n402	n1957
n656	n123
n1969	n1972
n549	n548
n1726	n1745
n1122	n1853
n1343	n1341
n847	n845
n1244	n1575
n606	n605
n1065	n1034
n774	n827
n976	n866
n2321	n2326
n873	n907
n415	n433
n369	n318
n1864	n1812
n2218	n2214
n443	n450
n54	n1891
n812	n455
n737	n741
n1578	n1210
n2360	n238
n2252	n2228
n1947	n1193
n368	n352
n105	n1893
n584	n582
n643	n2198
n49	n88
n676	n706
n292	n291
n1420	n1422
n41	n53
n1365	n1463
n1820	n1828
n1692	n1653
n30	n237
n1611	n1347
n205	n2349
n1964	n1968
n299	n299
n901	n1133
n2201	n2190
n156	n162
n1145	n444
n277	n278
n1563	n1338
n1665	n1647
n1135	n1017
n1535	n1547
n1865	n1821
n1314	n1333
n2306	n2329
n1070	n1034
n1430	n1391
n1406	n1385
n535	n533
n1238	n1237
n1643	n1704
n772	n785
n2252	n2234
n896	n884
n282	n1740
n1423	n1422
n771	n769
n1239	n1241
n1111	n1110
n1771	n1772
n1875	n1815
n279	n274
n824	n1515
n980	n866
n1306	n1637
n1280	n1282
n595	n568
n1232	n1223
n822	n821
n1760	n1759
n494	n541
n858	n722
n933	n997
n562	n563
n133	n121
n63	n1885
n527	n506
n899	n926
n755	n834
n1318	n1622
n775	n777
n768	n766
n1779	n1780
n1786	n1788
n1892	n105
n1444	n1443
n2252	n2229
n885	n884
n2333	n2211
n725	n726
n1317	n1604
n175	n177
n838	n758
n2199	n2194
n700	n829
n1318	n1557
n151	n140
n1425	n1424
n429	n437
n244	n2344
n1662	n1638
n1158	n597
n989	n861
n1903	n98
n1262	n1269
n33	n37
n668	n671
n1376	n1468
n776	n767
n1875	n1814
n1850	n1849
n1638	n1704
n735	n743
n420	n423
n1500	n1501
n1862	n1785
n1313	n1325
n1009	n1071
n1913	n84
n607	n606
n1355	n1353
n886	n940
n532	n503
n1949	n310
n1244	n1576
n86	n1895
n1200	n1956
n1787	n1862
n1108	n1100
n1964	n1985
n596	n507
n1020	n1021
n78	n1917
n2343	n2341
n2216	n2208
n2272	n2289
n236	n2345
n327	n362
n1881	n1879
n1099	n878
n1499	n1501
n2361	n2362
n1189	n1191
n488	n496
n647	n379
n2252	n2246
n1320	n1686
n1709	n1887
n1509	n1511
n868	n875
n2301	n2299
n1054	n1034
n761	n723
n281	n219
n1338	n1593
n719	n721
n1420	n1419
n634	n630
n1788	n1789
n1533	n1373
n990	n861
n932	n868
n1126	n1842
n81	n1919
n2311	n2331
n877	n1033
n1244	n1573
n465	n463
n1534	n1386
n1187	n1939
n51	n95
n1350	n1676
n807	n814
n53	n97
n379	n377
n241	n258
n1857	n1869
n1159	n596
n395	n408
n819	n818
n860	n1777
n388	n426
n848	n849
n1741	n284
n747	n741
n1647	n2256
n1780	n1768
n854	n714
n1197	n1952
n1047	n1034
n1354	n1352
n1368	n1543
n2241	n2242
n51	n89
n1915	n1880
n232	n281
n2309	n2316
n2323	n2332
n443	n443
n1119	n1855
n1139	n1136
n2233	n2244
n896	n880
n1824	n1825
n1628	n1270
n1589	n1378
n738	n797
n311	n310
n147	n161
n2317	n2362
n1392	n1361
n621	n601
n2308	n2307
n569	n566
n378	n381
n1324	n1627
n299	n290
n376	n361
n685	n686
n1573	n1370
n1736	n283
n1681	n1682
n305	n307
n589	n593
n1972	n1743
n1725	n111
n2246	n2249
n256	n2350
n1757	n1758
n2248	n2251
n767	n2183
n244	n2322
n1156	n1968
n879	n964
n901	n938
n903	n1033
n2209	n2333
n1960	n1970
n814	n810
n863	n970
n291	n1928
n49	n97
n1566	n1299
n1244	n1572
n1726	n106
n1649	n2216
n962	n878
n1199	n1200
n733	n746
n750	n760
n1201	n1199
n47	n91
n2238	n2239
n1950	n315
n1730	n112
n1494	n1522
n198	n190
n45	n92
n931	n994
n1852	n1118
n710	n708
n1711	n56
n2300	n2298
n2194	n2193
n529	n521
n1550	n1481
n900	n927
n828	n713
n1729	n108
n13	n14
n285	n1741
n598	n475
n1098	n1072
n363	n364
n754	n833
n1439	n1441
n830	n1452
n362	n1961
n384	n387
n616	n626
n1237	n1239
n120	n118
n1118	n1856
n114	n113
n1226	n1252
n1766	n1767
n104	n1898
n1897	n104
n305	n291
n752	n756
n590	n552
n98	n1904
n2269	n2289
n23	n20
n2178	n2179
n948	n884
n1225	n1242
n2201	n2185
n1641	n1643
n191	n2347
n2274	n2267
n1866	n1794
n252	n261
n610	n609
n162	n159
n1008	n1071
n816	n819
n1580	n1407
n330	n332
n11	n14
n1368	n1584
n1798	n1831
n1137	n1136
n1363	n1588
n1873	n1815
n2174	n608
n1362	n1582
n1849	n1123
n1795	n1868
n1529	n1358
n1146	n1670
n741	n715
n1129	n1838
n753	n837
n1305	n1701
n831	n1454
n1143	n785
n541	n695
n126	n125
n601	n632
n1389	n1368
n1308	n1674
n1259	n1261
n289	n1737
n747	n742
n383	n1951
n139	n137
n135	n126
n952	n879
n1878	n77
n1356	n1609
n1090	n1072
n575	n565
n553	n552
n952	n880
n491	n493
n433	n432
n1765	n1766
n609	n612
n702	n666
n1304	n1702
n1412	n1408
n1968	n1965
n357	n356
n1357	n1314
n188	n195
n1880	n1881
n975	n870
n132	n129
n130	n132
n871	n872
n872	n895
n1035	n1034
n694	n699
n1091	n1072
n128	n264
n625	n623
n1877	n1706
n572	n577
n1432	n1392
n85	n55
n335	n336
n1617	n1350
n2320	n254
n1980	n1980
n595	n549
n229	n234
n884	n949
n892	n901
n681	n806
n1357	n1356
n1870	n1814
n2266	n2288
n745	n730
n1928	n369
n493	n492
n1808	n909
n1512	n1513
n855	n718
n574	n588
n2228	n2226
n1888	n1908
n1016	n1071
n738	n822
n2242	n2243
n1504	n1503
n1310	n1282
n870	n871
n59	n1711
n1616	n1344
n109	n383
n2333	n2207
n1349	n1631
n62	n63
n102	n1910
n314	n312
n1579	n1213
n1689	n1656
n2316	n2312
n1396	n1375
n1230	n1221
n267	n1924
n1645	n1644
n1255	n1243
n1356	n1615
n2256	n2217
n2187	n2175
n2345	n2346
n698	n697
n48	n94
n1347	n1630
n780	n782
n350	n352
n678	n679
n1956	n402
n1120	n1857
n964	n878
n1261	n1277
n1021	n870
n949	n878
n1891	n1890
n818	n817
n1833	n1130
n16	n15
n1853	n1119
n188	n2347
n1459	n780
n1011	n1071
n1421	n1425
n1158	n1160
n249	n261
n956	n880
n2324	n2306
n684	n685
n1585	n1381
n1615	n1349
n1543	n1365
n177	n208
n1267	n1671
n568	n567
n682	n1453
n2243	n1806
n1244	n1571
n1745	n1746
n681	n763
n1317	n1606
n1029	n1019
n331	n333
n1190	n1193
n1495	n1496
n637	n636
n129	n128
n452	n444
n1809	n1866
n664	n710
n752	n762
n1867	n2273
n202	n203
n795	n858
n767	n787
n1310	n1335
n1639	n1638
n850	n339
n875	n931
n1501	n1495
n178	n208
n1569	n1301
n1978	n1744
n1357	n1292
n2240	n2244
n12	n1143
n983	n863
n53	n73
n1022	n935
n1832	n1129
n1193	n1948
n1798	n1830
n423	n427
n653	n651
n1906	n85
n1241	n359
n85	n1905
n396	n408
n1518	n1519
n470	n2345
n1872	n1814
n222	n228
n1447	n1437
n977	n865
n1153	n1841
n711	n713
n950	n883
n34	n35
n529	n475
n1141	n1136
n105	n42
n720	n722
n1773	n1775
n144	n151
n784	n2337
n2318	n187
n356	n355
n872	n1018
n1552	n1485
n802	n1450
n1571	n1216
n2292	n2291
n424	n388
n1838	n1127
n410	n415
n492	n466
n1526	n825
n1371	n1544
n1494	n1504
n1288	n1683
n28	n29
n30	n2357
n1294	n1326
n1320	n1619
n1938	n1187
n200	n280
n1189	n1192
n811	n455
n1929	n296
n615	n625
n823	n1497
n1115	n1114
n1777	n1771
n1490	n1491
n1166	n1162
n921	n911
n1002	n1071
n485	n481
n382	n1266
n53	n94
n925	n907
n1080	n1072
n1740	n285
n560	n562
n2211	n2204
n1581	n1384
n1828	n1831
n960	n896
n322	n366
n1796	n1151
n1516	n1517
n1293	n1314
n1062	n1034
n1295	n1329
n758	n682
n1521	n1520
n20	n22
n2177	n599
n767	n556
n2188	n2172
n169	n172
n1792	n1791
n529	n512
n1374	n1539
n111	n1731
n626	n614
n211	n232
n593	n598
n596	n582
n692	n755
n773	n776
n45	n18
n1316	n1637
n343	n504
n543	n557
n806	n805
n315	n367
n652	n654
n1032	n1023
n490	n496
n1263	n1257
n599	n455
n1836	n1837
n987	n861
n1856	n1124
n167	n170
n170	n173
n2244	n2245
n1426	n1423
n1547	n1484
n96	n1902
n757	n736
n1532	n1551
n328	n327
n1294	n1637
n231	n218
n1822	n1821
n1207	n641
n1261	n1271
n902	n1132
n268	n1925
n1279	n1638
n251	n250
n75	n1721
n334	n1246
n2297	n2301
n344	n342
n1316	n1326
n2290	n2292
n53	n91
n1441	n1440
n641	n638
n152	n2344
n2261	n2288
n1927	n299
n206	n207
n510	n526
n1531	n1553
n2342	n2300
n1357	n1272
n1739	n282
n750	n764
n92	n1913
n1352	n1357
n688	n690
n1319	n1256
n1390	n1441
n619	n607
n1839	n1128
n2234	n2240
n2183	n2182
n1369	n1538
n2336	n1492
n658	n1446
n97	n1889
n991	n861
n838	n764
n1507	n1511
n394	n407
n937	n905
n1605	n1305
n516	n505
n500	n496
n1389	n1462
n514	n513
n596	n542
n764	n733
n1208	n646
n2362	n2318
n1389	n1693
n1064	n1034
n116	n230
n1825	n1797
n670	n672
n110	n383
n1789	n1792
n1803	n1820
n1960	n1969
n497	n532
n1215	n1596
n940	n888
n1334	n1623
n164	n167
n45	n86
n2239	n2240
n1368	n1586
n1682	n1650
n1761	n1762
n186	n205
n1296	n1567
n178	n179
n1514	n1519
n1961	n1975
n583	n581
n357	n1249
n283	n1738
n721	n677
n751	n765
n1332	n1620
n2341	n2301
n2197	n2176
n487	n484
n888	n900
n826	n455
n1293	n1295
n195	n199
n526	n532
n517	n485
n287	n289
n1704	n2293
n155	n818
n1155	n1072
n1807	n909
n2252	n2237
n435	n1323
n522	n521
n397	n416
n1356	n1613
n1124	n1790
n1356	n1614
n345	n347
n1963	n1971
n272	n270
n1050	n1034
n595	n578
n1845	n1846
n760	n735
n1094	n1072
n377	n381
n437	n436
n1209	n1208
n743	n719
n1984	n1981
n90	n1897
n2246	n2247
n911	n939
n1069	n1034
n628	n639
n834	n1457
n767	n2194
n1496	n2336
n981	n863
n2196	n2189
n696	n698
n1258	n1691
n107	n1726
n982	n863
n1460	n1418
n323	n326
n1290	n1291
n643	n2189
n76	n1719
n26	n456
n1375	n1530
n767	n559
n850	n851
n507	n508
n1385	n1587
n669	n668
n733	n745
n1650	n2254
n1858	n1792
n748	n743
n769	n768
n1097	n1072
n1691	n1690
n509	n526
n699	n710
n1309	n1698
n351	n1248
n1300	n1700
n176	n208
n1368	n1585
n1792	n1810
n1031	n1020
n1275	n1678
n1390	n1430
n775	n776
n68	n1712
n227	n229
n1894	n86
n1723	n71
n1015	n1071
n1974	n1983
n2358	n33
n1079	n1072
n152	n2349
n1889	n96
n1039	n1034
n1527	n1521
n253	n247
n152	n153
n1176	n1908
n1086	n1072
n1399	n1528
n2316	n2315
n238	n239
n1316	n1296
n21	n20
n1961	n1973
n1661	n1638
n649	n1355
[truncated: 13,646 more rows]
[truncated: 4 more columns]
